# Supplementary material for: Long‐read sequencing reveals genomic and epigenomic variation in the dark genome of human Alzheimer's disease
Source: Alzheimers Dement. 2025 Nov 14;21(11):e70852. doi: 10.1002/alz.70852 (PMC12616516; doi:10.1002/alz.70852)
Supplement: Supplementary file 8 — Supporting information [file ALZ-21-e70852-s008.xlsx]

## Sheet: Legend
Supplemental File 6 | Raw output of differentially methylated loci at Braak III vs. Braak 0, CHM13 genome
Sheet 1	Raw output of differentially methylated loci at Braak III vs. Braak 0, CHM13 genome
chr	Chromosome
start	DMR start
end	DMR end
length	DMR length
nCG	number of CpGs in DMR
meanMethy1-Braak III	Braak III methylation frequency
meanMethy2- Braak 0	Braak 0 methylation frequency
diff.Methy	difference in methylation
areaStat	areaStat

## Sheet: Sheet 1
chr	start	end	length	nCG	meanMethy1-Braak III	meanMethy2- Braak 0	diff.Methy	areaStat
chr13	9294345	9309670	15326	376	0.112137	0.368279	-0.256142	-1725.05
chr15	4699773	4706941	7169	185	0.372973	0.749965	-0.376993	-947.956
chr22	5667901	5674875	6975	116	0.0956272	0.59446	-0.498833	-747.608
chrX	152577470	152581191	3722	116	0.506178	0.245257	0.260921	639.725
chr1	227748903	227752381	3479	124	0.387886	0.645247	-0.257361	-604.366
chr17	82031420	82035573	4154	110	0.184912	0.444352	-0.25944	-562.319
chr22	5675385	5679756	4372	107	0.117947	0.510694	-0.392746	-553.379
chr20	29695497	29699933	4437	119	0.383431	0.174956	0.208475	525.903
chr17	21812694	21815461	2768	117	0.487139	0.297673	0.189466	493.969
chr9	47738030	47742460	4431	123	0.61354	0.409537	0.204003	487.125
chr1	227771233	227773388	2156	76	0.884555	0.507069	0.377485	435.199
chr1	247833739	247835408	1670	96	0.678854	0.456087	0.222767	428.668
chr19	827107	829994	2888	89	0.365498	0.598753	-0.233255	-424.537
chr1	144291811	144294750	2940	95	0.388107	0.586151	-0.198044	-415.897
chr14	99150907	99153005	2099	98	0.650087	0.796435	-0.146348	-409.753
chr16	993387	997210	3824	111	0.248651	0.418932	-0.170281	-386.621
chr21	3119803	3123238	3436	94	0.297116	0.0743521	0.222764	381.716
chr16	51793808	51797010	3203	90	0.821573	0.528356	0.293216	369.697
chr15	71998489	72000834	2346	89	0.288792	0.464229	-0.175437	-358.138
chr16	51717767	51721093	3327	96	0.81066	0.531848	0.278812	358.123
chr21	5514673	5518567	3895	59	0.280692	0.833232	-0.55254	-350.184
chr17	82253667	82256436	2770	87	0.332725	0.167018	0.165707	344.521
chr13	9258260	9262770	4511	102	0.277538	0.45901	-0.181472	-341.266
chr3	150177307	150180651	3345	70	0.458819	0.229774	0.229045	340.163
chr11	1019199	1021748	2550	87	0.926615	0.775843	0.150772	336.315
chr7	870756	872441	1686	66	0.615902	0.393643	0.222259	335.247
chr20	65982986	65987280	4295	72	0.238459	0.484356	-0.245897	-328.241
chr4	193532301	193534786	2486	82	0.7257	0.435074	0.290626	323.408
chrX	65445	67759	2315	82	0.897369	0.670673	0.226695	322.454
chr21	3110744	3113801	3058	91	0.246916	0.0730975	0.173819	317.926
chr21	3115765	3117752	1988	63	0.329237	0.0734875	0.255749	317.633
chr13	113238444	113240651	2208	68	0.513659	0.717998	-0.204339	-313.73
chrX	114154422	114155986	1565	53	0.918709	0.5925	0.326209	310.81
chr20	25861798	25864672	2875	85	0.284618	0.155458	0.12916	310.523
chr10	1235753	1237773	2021	85	0.50103	0.314161	0.186869	309.634
chr19	14288435	14291467	3033	78	0.57478	0.755795	-0.181015	-302.284
chr4	8829002	8832322	3321	89	0.537123	0.376936	0.160187	294.58
chr20	45246846	45248783	1938	55	0.354605	0.59659	-0.241985	-293.768
chr6	169335578	169337829	2252	91	0.489095	0.32974	0.159355	292.636
chrX	87632508	87634607	2100	74	0.88859	0.974862	-0.0862725	-286.905
chr3	150112478	150115334	2857	54	0.611224	0.360019	0.251204	286.517
chr4	193529519	193531490	1972	61	0.684433	0.333527	0.350905	286
chr8	141218740	141220882	2143	79	0.615404	0.470602	0.144802	283.141
chr13	99166615	99168770	2156	72	0.13637	0.269079	-0.132709	-278.543
chrX	114160363	114161849	1487	49	0.915525	0.581865	0.333661	278.01
chrX	151342789	151345073	2285	70	0.617861	0.411644	0.206217	277.869
chr16	40830757	40832975	2219	62	0.781703	0.405771	0.375932	277.687
chr19	56616849	56619033	2185	65	0.527832	0.339795	0.188037	271.141
chrY	225841	227791	1951	45	0.314775	0.705673	-0.390899	-269.279
chrX	219332	221251	1920	49	0.344871	0.681464	-0.336593	-267.685
chrX	114163438	114164658	1221	41	0.847099	0.400454	0.446645	263.533
chr15	20089396	20091386	1991	64	0.33062	0.548559	-0.217939	-258.309
chr8	143728117	143729838	1722	46	0.837071	0.586699	0.250371	252.018
chr1	1736093	1737985	1893	49	0.64054	0.384914	0.255626	250.628
chr16	22709642	22714142	4501	55	0.743285	0.369114	0.374172	249.054
chr20	29701789	29704452	2664	58	0.364221	0.172058	0.192163	246.476
chrX	114157097	114158950	1854	50	0.890873	0.565642	0.325232	243.342
chr16	998406	1000723	2318	63	0.349325	0.555902	-0.206577	-242.022
chr17	74036892	74038342	1451	67	0.835302	0.696233	0.139069	239.175
chr1	5986215	5987586	1372	48	0.556675	0.749724	-0.193049	-237.966
chrX	150904013	150905697	1685	54	0.360562	0.167974	0.192588	237.848
chr20	31038656	31040831	2176	68	0.530683	0.345822	0.184861	236.72
chr7	6288881	6290876	1996	68	0.602956	0.749298	-0.146342	-234.159
chr16	51367773	51369636	1864	55	0.841011	0.520319	0.320692	233.966
chr3	150142100	150144025	1926	41	0.491832	0.228161	0.26367	232.734
chr16	21681127	21683657	2531	58	0.781838	0.95737	-0.175532	-232.172
chr8	1104551	1106549	1999	66	0.787673	0.896847	-0.109175	-231.844
chrY	844377	845476	1100	30	0.590283	0.138331	0.451952	231.014
chr5	29032485	29033841	1357	45	0.819218	0.578375	0.240842	229.653
chr10	42757993	42760205	2213	69	0.866553	0.646793	0.219759	227.642
chr20	34187436	34189725	2290	55	0.273859	0.472356	-0.198497	-227.586
chr1	247850937	247851891	955	55	0.691182	0.898573	-0.207392	-226.271
chr17	82035855	82038237	2383	59	0.202375	0.401303	-0.198928	-223.467
chr21	2573118	2574569	1452	48	0.530912	0.246666	0.284247	223.086
chr18	79802469	79804273	1805	58	0.409747	0.588687	-0.178939	-220.955
chr7	131805264	131807169	1906	61	0.555739	0.389772	0.165967	220.918
chr16	931452	933624	2173	63	0.452998	0.616078	-0.16308	-219.82
chr17	66407593	66409216	1624	60	0.742345	0.579917	0.162428	218.406
chrX	153619353	153621194	1842	52	0.223806	0.435738	-0.211932	-217.985
chr19	48642341	48643794	1454	44	0.431065	0.209426	0.221639	214.652
chr20	3782120	3783597	1478	43	0.224338	0.463182	-0.238844	-214.319
chr7	58848293	58849377	1085	46	0.915203	0.681144	0.234058	213.065
chr20	25856661	25858946	2286	61	0.490445	0.339359	0.151086	212.962
chr13	113086441	113087869	1429	57	0.898033	0.737051	0.160981	212.864
chr7	158803653	158805409	1757	48	0.764721	0.557671	0.207049	211.844
chr15	63204876	63206507	1632	49	0.607295	0.390095	0.2172	210.682
chr19	4476667	4478264	1598	51	0.691106	0.858629	-0.167523	-209.127
chr22	20834961	20837135	2175	59	0.374502	0.234259	0.140243	207.771
chr19	39990569	39992077	1509	55	0.669249	0.909013	-0.239764	-207.3
chr1	245108085	245109538	1454	53	0.368016	0.535265	-0.167248	-206.984
chr12	109828880	109831844	2965	62	0.591976	0.771066	-0.17909	-206.967
chr3	150167163	150169041	1879	56	0.456833	0.286931	0.169901	205.982
chr1	227758757	227760343	1587	57	0.714101	0.486011	0.22809	205.443
chr2	27348699	27350553	1855	62	0.381084	0.230611	0.150474	203.63
chrX	152369817	152372020	2204	61	0.334826	0.186767	0.148059	203.467
chr20	30949200	30951376	2177	63	0.524299	0.352158	0.172141	202.742
chrX	45980810	45982769	1960	63	0.33198	0.191281	0.140699	201.671
chr22	50783058	50783970	913	51	0.247781	0.385522	-0.13774	-199.585
chr21	43278942	43280625	1684	38	0.567466	0.275958	0.291508	198.903
chr5	94071666	94073388	1723	48	0.45027	0.250334	0.199936	198.536
chr1	227773631	227774983	1353	47	0.89814	0.619326	0.278814	197.658
chr6	171007399	171009144	1746	46	0.621383	0.423833	0.19755	197.414
chr8	1797844	1800618	2775	51	0.284385	0.497857	-0.213472	-195.722
chr7	139976345	139977546	1202	46	0.255175	0.41881	-0.163636	-195.397
chr17	21522673	21523690	1018	35	0.473327	0.246561	0.226766	193.4
chr16	31863567	31864678	1112	37	0.265024	0.495693	-0.230669	-192.473
chr6	169388906	169390736	1831	48	0.535898	0.720824	-0.184926	-192.169
chr16	18353130	18354217	1088	41	0.665586	0.402448	0.263138	190.008
chr19	2101381	2102475	1095	48	0.834203	0.67679	0.157413	190
chr17	22556952	22558050	1099	50	0.470984	0.30955	0.161435	189.368
chr2	113661682	113662914	1233	46	0.776414	0.580261	0.196153	189.004
chr9	148864234	148865517	1284	56	0.733249	0.591418	0.141831	187.842
chr19	3627453	3628842	1390	54	0.202038	0.334608	-0.132569	-185.789
chrX	37730191	37731731	1541	39	0.428667	0.207828	0.220839	185.544
chr16	1199910	1201228	1319	52	0.832249	0.926115	-0.0938655	-185.32
chr5	409575	410594	1020	55	0.829517	0.697112	0.132406	185.136
chr5	151185637	151187502	1866	55	0.871525	0.74068	0.130844	183.73
chr2	242091133	242093330	2198	47	0.468594	0.673743	-0.20515	-183.099
chr20	31040904	31042482	1579	50	0.566827	0.3686	0.198228	182.624
chr5	8396758	8398256	1499	43	0.451291	0.262122	0.189169	181.555
chr20	65256106	65258503	2398	64	0.615293	0.466175	0.149117	181.341
chr1	1739561	1741283	1723	49	0.723057	0.549234	0.173822	180.503
chrX	98850425	98852247	1823	66	0.199174	0.108918	0.0902567	179.462
chr21	5609363	5611940	2578	56	0.727035	0.879758	-0.152723	-178.47
chr6	159261918	159264542	2625	47	0.344992	0.553747	-0.208754	-177.245
chr16	1547848	1549705	1858	47	0.812798	0.64366	0.169138	177.072
chr5	6705037	6706502	1466	51	0.906133	0.80278	0.103353	176.532
chr11	70737400	70739496	2097	51	0.232299	0.39211	-0.159811	-176.457
chrX	114199840	114208965	9126	27	0.912631	0.245438	0.667193	176.114
chr17	81744759	81746368	1610	45	0.821722	0.674007	0.147715	175.416
chr17	16591966	16593073	1108	41	0.790482	0.611971	0.178512	174.867
chr16	859338	860848	1511	45	0.303903	0.490805	-0.186902	-174.598
chr3	150152167	150153920	1754	51	0.462371	0.291659	0.170711	173.476
chr1	129102405	129104280	1876	49	0.57357	0.860809	-0.287239	-172.946
chr13	9280269	9281966	1698	59	0.283254	0.412334	-0.12908	-172.653
chrX	117982631	117984477	1847	55	0.201177	0.340119	-0.138942	-172.604
chr22	21797143	21798327	1185	45	0.1967	0.0761289	0.120571	171.935
chrX	39492280	39494047	1768	48	0.44349	0.251757	0.191733	171.854
chr19	3992055	3993750	1696	45	0.486453	0.28583	0.200623	171.838
chrX	148632086	148633811	1726	58	0.26138	0.149076	0.112304	171.424
chrX	133239552	133240736	1185	42	0.303174	0.143076	0.160098	170.62
chr10	1325594	1327224	1631	56	0.852382	0.744832	0.10755	169.803
chr10	93940250	93942138	1889	52	0.544335	0.384751	0.159585	167.924
chr1	248184685	248186342	1658	52	0.874413	0.767922	0.10649	167.84
chr16	629556	631071	1516	48	0.865229	0.728568	0.136661	167.194
chr5	560729	561978	1250	53	0.550381	0.706788	-0.156407	-167.051
chr10	133073833	133075380	1548	47	0.752513	0.595867	0.156646	166.718
chr7	160143862	160145422	1561	39	0.824105	0.628223	0.195882	166.575
chr8	1192317	1193275	959	40	0.697711	0.498227	0.199484	166.424
chr7	159662214	159663593	1380	49	0.960087	0.871929	0.0881581	166.03
chr7	4376879	4378375	1497	44	0.691918	0.514718	0.1772	165.755
chr16	494861	496711	1851	45	0.798368	0.614712	0.183656	165.547
chr19	532447	533721	1275	45	0.718015	0.545846	0.172169	165.254
chr19	40065392	40066685	1294	46	0.788001	0.944164	-0.156163	-164.341
chr17	77034273	77035811	1539	43	0.220817	0.388464	-0.167647	-163.657
chr16	32471996	32473291	1296	58	0.276186	0.170175	0.106011	163.158
chr21	44565257	44567422	2166	59	0.27326	0.158318	0.114942	162.94
chr3	150145940	150147300	1361	43	0.439029	0.274664	0.164365	161.756
chr10	134399575	134401152	1578	51	0.531352	0.679027	-0.147675	-161.607
chr1	2483614	2485266	1653	47	0.28272	0.436337	-0.153617	-161.186
chr2	10948738	10951120	2383	50	0.652833	0.467079	0.185754	161.005
chr6	39673522	39677299	3778	45	0.354421	0.585851	-0.231431	-160.888
chr21	42516068	42517736	1669	46	0.374569	0.541065	-0.166496	-160.777
chr14	99724834	99725751	918	50	0.74976	0.616213	0.133547	160.239
chr11	2638643	2640164	1522	45	0.36202	0.53896	-0.17694	-160.031
chr17	13690256	13691589	1334	44	0.723162	0.527175	0.195986	158.999
chr5	94078593	94080210	1618	44	0.712952	0.521838	0.191114	158.924
chr12	9385117	9386626	1510	43	0.826783	0.647471	0.179311	158.328
chr16	41874603	41876035	1433	48	0.821412	0.62051	0.200902	157.742
chr20	65226116	65227679	1564	44	0.645796	0.79469	-0.148895	-157.622
chrX	53472192	53473613	1422	45	0.335419	0.178166	0.157253	156.742
chr8	144852007	144852984	978	40	0.899261	0.77696	0.122301	156.455
chr16	50870104	50871559	1456	46	0.745499	0.486054	0.259445	154.705
chr2	219768728	219771356	2629	50	0.408023	0.573918	-0.165895	-154.337
chr5	136601955	136603554	1600	44	0.486961	0.327125	0.159836	154.247
chr19	3153767	3155268	1502	51	0.714055	0.833388	-0.119333	-153.993
chr19	2368892	2370170	1279	35	0.742286	0.537498	0.204787	153.972
chr21	43362287	43363447	1161	39	0.783712	0.622249	0.161464	153.236
chr13	112938852	112939835	984	43	0.335128	0.483324	-0.148196	-152.731
chr16	1007978	1009168	1191	32	0.63791	0.391311	0.246599	152.678
chr16	1463780	1465302	1523	44	0.756323	0.889009	-0.132686	-152.484
chr17	18571637	18572612	976	33	0.358615	0.182453	0.176161	152.379
chrX	114151884	114153017	1134	38	0.905045	0.687815	0.217229	152.25
chr22	38450505	38453553	3049	40	0.381821	0.623933	-0.242112	-151.922
chr9	101626679	101628008	1330	29	0.350422	0.59666	-0.246237	-151.72
chr1	205114190	205115177	988	30	0.571949	0.338537	0.233412	151.581
chr4	8205930	8207482	1553	53	0.590188	0.711368	-0.12118	-151.035
chr22	45418508	45420288	1781	42	0.749385	0.581021	0.168364	150.963
chr16	50250129	50251497	1369	46	0.827296	0.624688	0.202608	150.903
chr18	14651971	14652863	893	34	0.614311	0.783388	-0.169077	-150.718
chr1	247848274	247848950	677	39	0.81973	0.582942	0.236788	149.947
chr7	4909363	4910372	1010	37	0.301973	0.151417	0.150556	149.633
chr8	1802111	1803066	956	35	0.170734	0.334316	-0.163582	-149.357
chr19	61452592	61453973	1382	45	0.649543	0.497396	0.152147	149.187
chr21	2454689	2455752	1064	29	0.437968	0.146178	0.29179	148.782
chr7	159370775	159371675	901	36	0.729614	0.563359	0.166255	148.579
chr5	630188	631748	1561	39	0.685062	0.860218	-0.175156	-148.321
chr19	308930	310121	1192	40	0.949486	0.843767	0.105719	147.685
chr10	133991460	133992145	686	47	0.83648	0.723699	0.112782	146.309
chrX	69501457	69503152	1696	41	0.135058	0.288435	-0.153377	-146.1
chr1	50298062	50299605	1544	47	0.314643	0.186028	0.128615	145.894
chr19	3093467	3094379	913	26	0.372696	0.65617	-0.283474	-145.688
chr8	12396241	12397193	953	31	0.670604	0.923904	-0.2533	-145.429
chr1	229659435	229660966	1532	42	0.504355	0.672454	-0.168098	-145.328
chr8	1226901	1227720	820	33	0.880079	0.713155	0.166924	145.101
chrX	114166301	114167962	1662	30	0.883617	0.45346	0.430157	144.846
chr16	21338041	21339687	1647	40	0.840129	0.666715	0.173414	144.693
chr16	94702007	94703220	1214	44	0.495831	0.33753	0.158301	144.43
chr12	119140805	119142102	1298	38	0.363054	0.545871	-0.182817	-144.286
chr21	41225564	41227001	1438	42	0.528166	0.694697	-0.166531	-144.17
chr8	886862	888635	1774	43	0.770662	0.617427	0.153235	143.478
chr8	26478120	26480297	2178	34	0.237175	0.476477	-0.239302	-143.221
chr12	133292593	133293905	1313	43	0.564084	0.382763	0.181321	142.971
chr19	60038831	60039881	1051	33	0.852377	0.641602	0.210775	142.963
chr3	200191346	200192314	969	47	0.780005	0.885121	-0.105116	-142.405
chr17	79352687	79353965	1279	32	0.296026	0.512967	-0.216941	-142.39
chr5	677154	678897	1744	44	0.377085	0.542234	-0.165149	-142.347
chr8	144216434	144217895	1462	47	0.887118	0.775209	0.111909	141.96
chr5	680722	683020	2299	51	0.34587	0.495931	-0.150061	-141.845
chrX	118619501	118620597	1097	40	0.377313	0.22049	0.156823	141.462
chr17	3401158	3402852	1695	36	0.272694	0.484633	-0.211939	-141.289
chr11	133873847	133874651	805	30	0.731968	0.523291	0.208676	141.169
chr22	47099716	47101454	1739	44	0.724826	0.564881	0.159945	140.848
chr8	37974840	37976568	1729	42	0.545283	0.371366	0.173917	140.773
chr20	30954781	30956672	1892	49	0.662908	0.494058	0.16885	140.749
chr19	2355208	2357197	1990	33	0.295018	0.534554	-0.239536	-140.614
chr19	3621975	3623480	1506	42	0.400769	0.55604	-0.155271	-139.75
chr1	247076095	247077337	1243	36	0.634623	0.458579	0.176044	139.642
chr1	405608	406736	1129	37	0.583862	0.754416	-0.170555	-139.398
chr19	13278925	13279898	974	33	0.23831	0.096002	0.142308	138.281
chr16	94158410	94160006	1597	46	0.628662	0.477682	0.15098	138.105
chr1	51609466	51610528	1063	38	0.198916	0.0846333	0.114283	138.093
chr12	57694562	57695765	1204	39	0.200926	0.0951051	0.105821	137.634
chr11	118628231	118629615	1385	43	0.120886	0.234362	-0.113477	-137.61
chr15	38097753	38098755	1003	35	0.152356	0.291746	-0.13939	-137.397
chr9	42057937	42059425	1489	48	0.51452	0.367203	0.147316	137.28
chr16	19802832	19804249	1418	38	0.297601	0.471159	-0.173558	-137.04
chr1	2720189	2721713	1525	44	0.314617	0.471898	-0.157281	-136.724
chr9	148740716	148741888	1173	40	0.260564	0.410261	-0.149697	-136.636
chr10	27443483	27444411	929	35	0.656954	0.486365	0.170589	136.458
chr17	277075	277970	896	47	0.884065	0.944322	-0.0602567	-136.413
chr1	2750699	2752132	1434	46	0.644099	0.496088	0.148011	135.691
chrX	114173147	114174123	977	25	0.887688	0.43201	0.455678	135.157
chr2	242061217	242062848	1632	43	0.349772	0.51255	-0.162778	-134.971
chr14	2768154	2769130	977	35	0.11826	0.376673	-0.258413	-134.626
chr17	39329226	39330454	1229	39	0.46033	0.638521	-0.178191	-134.381
chr4	2059347	2060625	1279	39	0.319567	0.177027	0.14254	134.108
chr2	242409653	242410601	949	37	0.403844	0.257306	0.146538	134.062
chr19	42111925	42113005	1081	36	0.326505	0.503268	-0.176763	-133.395
chr15	75750534	75752432	1899	42	0.799351	0.635282	0.164069	133.358
chr10	23222710	23224095	1386	30	0.644716	0.42354	0.221176	132.956
chr15	98302402	98303363	962	41	0.51786	0.366412	0.151447	132.675
chr13	112036130	112037278	1149	39	0.70663	0.853406	-0.146776	-132.665
chr1	508878	509623	746	42	0.244764	0.14846	0.0963036	132.637
chr13	99759177	99760675	1499	32	0.759556	0.536611	0.222945	132.636
chr22	49028661	49029986	1326	37	0.165721	0.324309	-0.158588	-132.073
chr2	219936130	219938128	1999	42	0.586022	0.414179	0.171843	132.054
chr3	150135009	150136264	1256	27	0.494137	0.253778	0.240359	131.589
chr18	47171093	47172166	1074	36	0.927346	0.762615	0.164731	131.071
chr21	31483678	31486395	2718	41	0.255012	0.434207	-0.179195	-130.749
chr7	4833925	4835061	1137	27	0.748962	0.497733	0.251229	130.123
chr10	125523084	125524782	1699	45	0.385191	0.547688	-0.162496	-129.649
chr17	65650770	65651864	1095	34	0.613277	0.424209	0.189068	129.621
chr17	84111697	84112864	1168	37	0.813579	0.666561	0.147018	129.502
chr7	4342973	4344934	1962	37	0.430521	0.629827	-0.199305	-129.292
chr5	969697	970959	1263	37	0.907684	0.771447	0.136237	129.227
chr16	75543807	75545240	1434	35	0.773934	0.597725	0.176209	128.458
chr19	19005222	19006431	1210	37	0.444584	0.280119	0.164465	128.427
chr19	39948782	39949724	943	34	0.790264	0.910831	-0.120567	-128.423
chr14	98902489	98904041	1553	41	0.546308	0.707393	-0.161085	-128.41
chr18	49065252	49066322	1071	32	0.807682	0.622457	0.185225	128.284
chr1	156044782	156045960	1179	37	0.363445	0.526552	-0.163107	-128.108
chr1	50300136	50301374	1239	39	0.287754	0.165757	0.121997	127.94
chr7	75245782	75247545	1764	37	0.360704	0.545577	-0.184873	-127.807
chr13	106142157	106143930	1774	41	0.50403	0.350622	0.153408	127.771
chr8	7014310	7015870	1561	38	0.869754	0.673215	0.196539	127.758
chr1	137108727	137109640	914	31	0.46988	0.830582	-0.360702	-127.654
chr17	44206042	44206871	830	26	0.828851	0.520489	0.308363	127.598
chr16	50106237	50107304	1068	36	0.782205	0.53601	0.246195	127.384
chr2	8596575	8598056	1482	34	0.870979	0.705965	0.165015	127.014
chr12	30995778	30996813	1036	31	0.620824	0.356109	0.264714	126.905
chr22	24875420	24877072	1653	45	0.650024	0.786526	-0.136502	-126.899
chr19	1879017	1880048	1032	26	0.28983	0.533467	-0.243638	-126.858
chr5	94082307	94083397	1091	24	0.762248	0.497071	0.265176	126.678
chr6	171638640	171639838	1199	35	0.763888	0.600347	0.163541	126.513
chrX	39407421	39408719	1299	39	0.376068	0.547768	-0.1717	-126.433
chr3	9938782	9939844	1063	37	0.19852	0.0990694	0.0994511	125.707
chr11	124787802	124788944	1143	39	0.269626	0.411739	-0.142113	-124.963
chr11	64856178	64857863	1686	44	0.407177	0.265322	0.141855	124.891
chr1	54791014	54792120	1107	26	0.381522	0.613814	-0.232292	-124.841
chr21	43274724	43276112	1389	32	0.82061	0.635558	0.185053	124.807
chr7	1031279	1032387	1109	32	0.315305	0.518	-0.202695	-124.792
chrX	131739091	131740392	1302	41	0.240084	0.127801	0.112284	124.695
chr16	91315512	91316639	1128	39	0.271564	0.415858	-0.144294	-124.374
chr2	98181887	98182745	859	31	0.551718	0.729957	-0.17824	-124.297
chr9	149516970	149517989	1020	35	0.769369	0.604866	0.164503	123.996
chr17	283306	284781	1476	31	0.584224	0.796476	-0.212252	-123.894
chr16	40171200	40172358	1159	31	0.831249	0.561212	0.270037	123.733
chr16	1566522	1567953	1432	42	0.705211	0.823771	-0.11856	-123.731
chr8	9385489	9387438	1950	36	0.67465	0.478478	0.196172	123.635
chr8	1740566	1741882	1317	38	0.343195	0.504221	-0.161026	-123.335
chr20	29725838	29726772	935	30	0.672454	0.455942	0.216511	123.302
chr8	22370243	22371741	1499	41	0.734506	0.581934	0.152572	123.156
chr13	9246895	9248269	1375	44	0.175143	0.325729	-0.150585	-123.043
chrX	152606954	152608081	1128	38	0.262472	0.132675	0.129797	122.612
chr16	1755102	1755884	783	36	0.922359	0.82457	0.0977885	122.338
chr11	66388325	66389614	1290	45	0.5729	0.706413	-0.133513	-122.334
chr10	134649451	134650669	1219	36	0.69906	0.390584	0.308476	122.238
chr17	78214830	78216183	1354	41	0.374139	0.509128	-0.134989	-122.163
chr20	30355260	30356235	976	35	0.703887	0.535403	0.168484	122.002
chr18	77207499	77209668	2170	39	0.314865	0.494443	-0.179578	-121.626
chr18	76839741	76840406	666	47	0.757744	0.831363	-0.0736184	-121.401
chr16	50857260	50858382	1123	39	0.655174	0.842579	-0.187405	-121.214
chr17	3897066	3898976	1911	42	0.479958	0.630479	-0.150521	-121.164
chr12	8241223	8242591	1369	36	0.524618	0.356754	0.167864	120.936
chr13	9266094	9267296	1203	40	0.626984	0.74837	-0.121386	-120.793
chr8	142868833	142869570	738	23	0.497967	0.751177	-0.25321	-120.717
chr16	30468887	30470974	2088	39	0.513679	0.341373	0.172306	120.465
chrX	16959414	16960579	1166	41	0.295667	0.180987	0.11468	120.42
chrX	56890623	56891789	1167	41	0.200776	0.105437	0.0953389	120.282
chr4	186357001	186358724	1724	39	0.639634	0.788809	-0.149175	-120.278
chr2	127552131	127554236	2106	37	0.366529	0.563977	-0.197448	-120.033
chr6	29533087	29535478	2392	36	0.36763	0.566896	-0.199266	-119.867
chr7	536907	537635	729	27	0.575912	0.371185	0.204727	119.703
chr4	191565107	191565974	868	25	0.859824	0.678565	0.181259	119.559
chr17	19673039	19673725	687	25	0.34283	0.574089	-0.231258	-119.539
chr15	75474558	75475668	1111	39	0.743648	0.855211	-0.111563	-119.359
chrX	114276821	114277756	936	31	0.388628	0.137083	0.251544	119.339
chr1	515504	516622	1119	38	0.780979	0.646274	0.134705	119.192
chr17	83794573	83795686	1114	38	0.812232	0.656196	0.156036	118.642
chr19	40099500	40100550	1051	37	0.833484	0.93252	-0.0990355	-118.622
chr16	985145	986244	1100	33	0.264382	0.438665	-0.174283	-118.537
chr4	8833981	8835338	1358	43	0.466429	0.322912	0.143517	118.341
chr16	48559192	48560191	1000	33	0.686436	0.883568	-0.197133	-118.247
chr2	91912750	91913567	818	27	0.586395	0.784604	-0.198209	-118.129
chr7	1131526	1132661	1136	38	0.398744	0.277649	0.121095	118.108
chr4	2063905	2065421	1517	36	0.696102	0.515297	0.180805	118.051
chrX	822425	823751	1327	33	0.236299	0.460699	-0.2244	-118.007
chr9	145916486	145917631	1146	28	0.601992	0.390851	0.211141	117.974
chr18	47154456	47155440	985	38	0.923877	0.826937	0.0969395	117.96
chr19	2609451	2611036	1586	44	0.240373	0.374431	-0.134059	-117.881
chr19	47732968	47734012	1045	38	0.862776	0.750994	0.111781	117.693
chr11	49067919	49068706	788	30	0.618714	0.782562	-0.163847	-117.597
chr9	140184610	140187043	2434	33	0.177314	0.362763	-0.185449	-117.587
chr19	18785429	18786188	760	30	0.649573	0.467072	0.1825	117.11
chr16	23683620	23684756	1137	27	0.633206	0.429978	0.203228	117.052
chr14	44975660	44978096	2437	41	0.728812	0.55821	0.170602	117.022
chr16	56346933	56349038	2106	36	0.463367	0.29016	0.173208	116.84
chr19	15388676	15389842	1167	27	0.468334	0.250395	0.217939	116.805
chr17	68256935	68257802	868	21	0.855075	0.577843	0.277232	116.688
chr13	66375921	66377287	1367	30	0.331532	0.550183	-0.218651	-116.632
chr16	51400051	51400905	855	29	0.838909	0.5091	0.329809	116.563
chr17	63574646	63576765	2120	40	0.190959	0.334349	-0.14339	-116.515
chr2	238349959	238351123	1165	35	0.146312	0.273631	-0.127318	-116.294
chr2	241013336	241014153	818	28	0.488713	0.297295	0.191418	116.066
chr4	187330571	187331855	1285	35	0.401705	0.259349	0.142356	115.992
chr16	14916827	14917664	838	33	0.462878	0.628014	-0.165136	-115.833
chrX	133347262	133348145	884	35	0.296176	0.163238	0.132937	115.796
chr9	109478805	109480865	2061	38	0.310855	0.182907	0.127949	115.719
chr5	160995338	160996929	1592	34	0.616132	0.434349	0.181783	115.684
chr20	2853868	2854878	1011	33	0.537796	0.754397	-0.2166	-115.658
chr10	134244729	134245948	1220	40	0.925448	0.830829	0.0946197	115.094
chr10	513326	515367	2042	35	0.398469	0.606994	-0.208525	-115.047
chr8	63095	63796	702	25	0.373304	0.194742	0.178562	114.971
chrX	116873210	116874351	1142	34	0.241752	0.119004	0.122748	114.949
chr10	79782132	79783573	1442	29	0.238609	0.421828	-0.183218	-114.948
chr15	18697065	18697946	882	30	0.850218	0.639732	0.210485	114.844
chr18	47181366	47183540	2175	34	0.864309	0.575417	0.288892	114.802
chr12	112161120	112162138	1019	35	0.660694	0.803951	-0.143257	-114.769
chr4	19502541	19503113	573	39	0.67435	0.529282	0.145069	114.593
chr12	131780674	131781740	1067	29	0.65531	0.452495	0.202815	114.56
chr16	29540552	29542182	1631	38	0.794614	0.653972	0.140641	114.447
chr17	43541470	43542796	1327	34	0.588369	0.416484	0.171886	114.371
chr8	145269852	145270965	1114	35	0.777584	0.618516	0.159067	114.352
chr21	44368051	44369036	986	29	0.772877	0.588107	0.18477	114.342
chr8	66918936	66920484	1549	28	0.109204	0.294943	-0.18574	-114.192
chr14	98335000	98335535	536	41	0.853738	0.768999	0.0847385	114.085
chr13	112016874	112017810	937	31	0.620357	0.783398	-0.163041	-113.956
chr14	85328272	85329824	1553	29	0.698603	0.459133	0.23947	113.922
chr7	1127429	1128680	1252	29	0.77324	0.571634	0.201606	113.851
chr9	150386150	150387585	1436	37	0.911599	0.801344	0.110255	113.84
chr20	34190150	34192106	1957	35	0.332094	0.514284	-0.182191	-113.686
chr15	94108430	94109725	1296	39	0.12432	0.237636	-0.113315	-113.461
chr9	146590858	146592094	1237	35	0.202218	0.349638	-0.14742	-113.446
chr17	1039619	1040663	1045	34	0.318566	0.457983	-0.139417	-113.26
chr1	5462194	5463973	1780	36	0.794635	0.630393	0.164242	113.117
chr16	11014797	11016598	1802	29	0.279924	0.501376	-0.221452	-112.983
chrY	15714	16510	797	26	0.407047	0.194006	0.213041	112.954
chr2	239700799	239702223	1425	33	0.480806	0.663882	-0.183076	-112.728
chr10	132984899	132985721	823	28	0.425483	0.616303	-0.190819	-112.547
chr12	113137425	113138723	1299	36	0.504069	0.664956	-0.160887	-112.315
chr5	177910545	177911385	841	35	0.227605	0.33872	-0.111115	-112.297
chr8	47293788	47294561	774	30	0.609986	0.452289	0.157696	112.237
chr2	120878387	120879259	873	29	0.67398	0.484891	0.189089	112.208
chr6	16887232	16888387	1156	30	0.509171	0.323798	0.185373	112.054
chr16	93909564	93911065	1502	27	0.557053	0.785644	-0.228591	-112.038
chr17	74746646	74748285	1640	34	0.718078	0.530171	0.187907	111.976
chr5	671104	672474	1371	34	0.204485	0.362108	-0.157624	-111.935
chr2	91367623	91368795	1173	40	0.56492	0.758187	-0.193267	-111.812
chr18	77228504	77230050	1547	35	0.33192	0.492422	-0.160501	-111.791
chr9	145677756	145679123	1368	38	0.541988	0.697298	-0.155309	-111.66
chrX	152621938	152623277	1340	37	0.659159	0.495435	0.163725	111.419
chr17	39323403	39325074	1672	35	0.445638	0.629211	-0.183573	-111.354
chr17	80414982	80416162	1181	32	0.684609	0.508547	0.176062	111.197
chr4	8823181	8824506	1326	34	0.41267	0.27429	0.13838	111.177
chr21	5518703	5520755	2053	32	0.375867	0.711509	-0.335642	-111.103
chr13	97667105	97668713	1609	35	0.837939	0.697062	0.140878	111.06
chr2	219932932	219934017	1086	34	0.646091	0.488062	0.158029	111.04
chr1	227756996	227757859	864	34	0.754573	0.554561	0.200012	110.984
chr20	64416632	64417568	937	27	0.808423	0.622602	0.18582	110.972
chr5	94076813	94078267	1455	26	0.767734	0.540099	0.227635	110.784
chr12	131668091	131669614	1524	34	0.18073	0.337749	-0.157018	-110.632
chr8	39251249	39252387	1139	33	0.409093	0.576615	-0.167523	-110.604
chr1	1362427	1363414	988	31	0.514197	0.689175	-0.174978	-110.468
chr4	7101273	7102560	1288	34	0.893559	0.757776	0.135783	110.332
chr19	4668206	4669340	1135	32	0.570057	0.735196	-0.165139	-110.161
chrX	128275842	128276921	1080	33	0.354232	0.204137	0.150095	110.006
chr21	3123424	3124671	1248	32	0.293544	0.103326	0.190219	109.973
chr19	1892131	1893295	1165	35	0.822451	0.694563	0.127888	109.952
chr5	140194989	140196260	1272	32	0.153411	0.313841	-0.16043	-109.667
chr20	65262622	65263733	1112	33	0.62783	0.466703	0.161128	109.533
chr19	48767333	48768261	929	27	0.801604	0.601344	0.20026	109.488
chrX	98852337	98853622	1286	36	0.178124	0.075341	0.102783	109.291
chr7	2830490	2831476	987	27	0.655476	0.442236	0.21324	109.238
chr9	44894671	44895555	885	37	0.491816	0.62607	-0.134255	-109.093
chr16	95010664	95011258	595	28	0.795703	0.916448	-0.120745	-109.034
chr19	38819583	38820537	955	33	0.881153	0.750797	0.130356	108.953
chr16	93415444	93416859	1416	26	0.749319	0.514263	0.235056	108.914
chr7	371192	372600	1409	37	0.745517	0.598413	0.147104	108.745
chr19	51723103	51724161	1059	35	0.687411	0.540172	0.147239	108.732
chr13	111448743	111450109	1367	28	0.577715	0.378387	0.199328	108.73
chr2	27420576	27421401	826	27	0.461622	0.65655	-0.194928	-108.255
chr14	99130238	99130951	714	30	0.800089	0.658573	0.141516	108.242
chr4	17485177	17487282	2106	26	0.420955	0.679462	-0.258507	-108.229
chr20	31042535	31043305	771	23	0.611538	0.354733	0.256805	108.222
chr12	130376732	130378020	1289	39	0.303153	0.427886	-0.124733	-108.07
chr17	76394606	76395616	1011	27	0.34576	0.542391	-0.196631	-107.821
chr4	3742259	3743372	1114	34	0.524121	0.679264	-0.155143	-107.657
chr2	131829063	131830163	1101	39	0.2624	0.380854	-0.118454	-107.522
chr20	34184676	34185809	1134	29	0.489495	0.691772	-0.202276	-107.295
chr13	113406696	113408076	1381	28	0.7777	0.528953	0.248747	107.291
chr11	6688512	6689488	977	25	0.877729	0.707381	0.170347	107.259
chr19	5919593	5920844	1252	32	0.527792	0.702301	-0.174509	-107.176
chr19	53636495	53637897	1403	38	0.182413	0.308522	-0.126109	-107.17
chr17	21627485	21628586	1102	36	0.719327	0.590554	0.128773	107.128
chr19	43309558	43310652	1095	33	0.820171	0.684927	0.135245	106.938
chr17	79359841	79361133	1293	34	0.619004	0.762145	-0.143141	-106.708
chr10	123359296	123361019	1724	33	0.230542	0.399599	-0.169057	-106.685
chr10	80179226	80180323	1098	28	0.465479	0.267905	0.197573	106.637
chr17	49393004	49394353	1350	37	0.162991	0.279003	-0.116012	-106.558
chr9	78035756	78036849	1094	35	0.609855	0.472766	0.137089	106.518
chr5	181742995	181743812	818	29	0.398537	0.231685	0.166852	106.404
chr10	134158044	134159049	1006	35	0.74169	0.853089	-0.111399	-106.402
chr14	96650899	96652317	1419	32	0.44312	0.629069	-0.185949	-106.278
chr11	2788195	2789072	878	33	0.510427	0.379825	0.130602	106.254
chr19	13153988	13155594	1607	29	0.185359	0.37303	-0.187671	-106.207
chr3	125632186	125633196	1011	36	0.732065	0.845769	-0.113704	-106.184
chr7	126063829	126065359	1531	24	0.401224	0.651754	-0.25053	-106.171
chr2	95836891	95838220	1330	26	0.395732	0.634555	-0.238823	-105.786
chr9	77087534	77088529	996	32	0.0993453	0.22219	-0.122845	-105.717
chr19	31941523	31943441	1919	29	0.653974	0.435104	0.21887	105.715
chr1	129124372	129125475	1104	26	0.565921	0.872998	-0.307078	-105.714
chr6	373529	374292	764	27	0.547536	0.724222	-0.176686	-105.661
chr9	146149537	146150574	1038	32	0.373512	0.533103	-0.159591	-105.532
chr16	78884039	78884980	942	36	0.176296	0.281218	-0.104922	-105.502
chr16	1551105	1552411	1307	37	0.85218	0.739094	0.113085	105.456
chr16	2076155	2077358	1204	32	0.38999	0.570351	-0.18036	-105.419
chr1	43974108	43974828	721	26	0.569897	0.756671	-0.186774	-105.346
chrX	247352	248514	1163	32	0.90806	0.722227	0.185833	105.31
chr22	38434988	38435965	978	30	0.42103	0.57886	-0.15783	-105.308
chrX	128490138	128491195	1058	37	0.220875	0.348239	-0.127364	-105.266
chrY	10514487	10515399	913	33	0.529347	0.77382	-0.244473	-105.191
chr2	106926637	106927298	662	28	0.828973	0.930824	-0.101852	-105.02
chr19	10419994	10421116	1123	36	0.367576	0.241556	0.12602	104.741
chrX	748036	749235	1200	32	0.687451	0.896823	-0.209372	-104.699
chr16	3391598	3392550	953	31	0.292261	0.168974	0.123287	104.584
chr7	1124888	1126453	1566	38	0.754577	0.609551	0.145026	104.469
chr6	159273254	159274104	851	25	0.341859	0.543265	-0.201407	-104.317
chr17	4432313	4433917	1605	38	0.671107	0.804834	-0.133727	-104.317
chr3	45982385	45983412	1028	27	0.342086	0.551961	-0.209874	-104.311
chr17	82038307	82039987	1681	37	0.416661	0.578613	-0.161952	-104.3
chr12	130374724	130375502	779	31	0.640573	0.779167	-0.138595	-104.297
chr17	45422894	45424112	1219	26	0.679692	0.441453	0.238239	104.174
chr16	1563793	1565274	1482	35	0.721574	0.848568	-0.126994	-104.17
chr22	19087320	19088215	896	20	0.616144	0.875028	-0.258885	-103.943
chr20	63922139	63923810	1672	34	0.620927	0.776815	-0.155889	-103.693
chr21	42584505	42585398	894	26	0.385589	0.579985	-0.194396	-103.598
chr19	1096261	1097305	1045	34	0.240266	0.37301	-0.132743	-103.526
chr7	2644601	2645510	910	29	0.328284	0.185501	0.142783	103.399
chr5	151178058	151180428	2371	28	0.765067	0.523316	0.241752	103.152
chr7	52434631	52435532	902	32	0.904177	0.797047	0.107131	103.047
chr1	41789834	41790975	1142	25	0.468492	0.25198	0.216512	102.968
chr16	87706676	87707407	732	22	0.63926	0.39417	0.24509	102.959
chr14	2771204	2772171	968	31	0.107236	0.312929	-0.205693	-102.801
chrY	6188344	6188967	624	24	0.60598	0.892519	-0.286539	-102.771
chr19	58060420	58061427	1008	27	0.78249	0.594695	0.187794	102.711
chr7	76051483	76052525	1043	30	0.186538	0.394548	-0.20801	-102.693
chr16	51918278	51919399	1122	37	0.826179	0.6834	0.142779	102.654
chr1	227766031	227766550	520	23	0.855721	0.601928	0.253793	102.532
chrX	48086415	48087469	1055	32	0.360994	0.215735	0.145259	102.405
chr17	15655551	15656593	1043	35	0.391409	0.542969	-0.15156	-102.214
chr14	28902695	28903509	815	27	0.814907	0.513629	0.301278	102.214
chr1	227770378	227771030	653	26	0.880035	0.649719	0.230316	102.163
chr16	50856362	50857159	798	29	0.630737	0.845283	-0.214546	-102.115
chr12	107809262	107810373	1112	38	0.214284	0.330935	-0.116651	-102.073
chr4	189686766	189688313	1548	26	0.430852	0.659497	-0.228645	-102.01
chr4	3414531	3415458	928	35	0.554798	0.689469	-0.134671	-101.942
chr2	214328	214818	491	25	0.238541	0.416199	-0.177657	-101.897
chr16	29027229	29028945	1717	39	0.332902	0.503719	-0.170817	-101.883
chr11	1638933	1639997	1065	32	0.456828	0.612008	-0.15518	-101.764
chr2	132237720	132238630	911	23	0.338753	0.162446	0.176307	101.715
chr19	40064530	40065251	722	30	0.795381	0.937782	-0.142402	-101.527
chr22	49992263	49992808	546	31	0.929312	0.85109	0.0782214	101.519
chr8	37977044	37978184	1141	39	0.677036	0.546577	0.130459	101.484
chr5	384265	385196	932	27	0.8218	0.943427	-0.121626	-101.417
chrY	1244405	1245365	961	28	0.641599	0.401619	0.23998	101.249
chr8	141660110	141661043	934	26	0.560068	0.757951	-0.197883	-101.192
chr12	51167803	51169014	1212	24	0.426418	0.668691	-0.242273	-101.039
chr15	57341020	57341536	517	32	0.691187	0.80311	-0.111923	-101.006
chrX	111212837	111216100	3264	31	0.776398	0.567923	0.208475	100.987
chr19	44861740	44863629	1890	34	0.803518	0.643745	0.159773	100.96
chr3	198478603	198479812	1210	33	0.538485	0.700228	-0.161742	-100.91
chr20	71261	71922	662	22	0.185593	0.058091	0.127502	100.876
chr20	30957626	30958464	839	27	0.479048	0.279448	0.1996	100.824
chr14	98959911	98960892	982	26	0.378057	0.579149	-0.201093	-100.797
chr10	134714907	134715861	955	34	0.774729	0.611522	0.163206	100.722
chr22	20284047	20284819	773	39	0.917419	0.85986	0.0575581	100.705
chr17	81579804	81580764	961	20	0.291969	0.569303	-0.277334	-100.703
chrX	39406180	39407155	976	33	0.205457	0.33522	-0.129763	-100.691
chr6	169934924	169935712	789	32	0.575134	0.749901	-0.174767	-100.686
chr8	101413	102148	736	45	0.900702	0.941379	-0.0406766	-100.625
chr8	141329695	141330560	866	23	0.57777	0.783492	-0.205722	-100.621
chr15	29093340	29095350	2011	34	0.408754	0.571288	-0.162534	-100.428
chr4	193526145	193527021	877	26	0.682646	0.369019	0.313627	100.324
chr14	97237389	97238172	784	26	0.375663	0.576062	-0.2004	-100.318
chr17	78212240	78213112	873	20	0.559073	0.294753	0.26432	100.314
chr5	181176321	181177136	816	28	0.8762	0.74054	0.13566	100.309
chr18	44935632	44936574	943	29	0.236697	0.113965	0.122732	100.3
chrY	55814023	55816398	2376	29	0.523567	0.854371	-0.330804	-100.221
chr3	75831833	75833179	1347	31	0.420915	0.599472	-0.178557	-100.211
chr9	133794271	133795091	821	27	0.358613	0.540998	-0.182385	-100.087
chr1	9341896	9343490	1595	32	0.632187	0.786409	-0.154222	-100.068
chr1	129065011	129065964	954	29	0.600087	0.800325	-0.200238	-100.013
chr3	200075668	200076912	1245	27	0.363762	0.561925	-0.198163	-99.9827
chr2	235523119	235524590	1472	28	0.39504	0.622376	-0.227337	-99.9811
chr11	132283788	132285137	1350	26	0.436198	0.646048	-0.20985	-99.9793
chr1	24767127	24767902	776	32	0.101303	0.194438	-0.0931348	-99.956
chr7	129765995	129766780	786	22	0.251187	0.481417	-0.23023	-99.9061
chr15	75482004	75483451	1448	34	0.376413	0.535292	-0.158879	-99.7572
chr2	238785448	238786372	925	30	0.560021	0.71285	-0.152829	-99.7305
chr20	30056102	30057248	1147	36	0.312041	0.199615	0.112426	99.7068
chr15	78997308	78998801	1494	32	0.199625	0.329102	-0.129476	-99.6666
chr2	74444246	74445245	1000	24	0.230403	0.425643	-0.195241	-99.6598
chr1	200906715	200907599	885	29	0.113928	0.238405	-0.124477	-99.5894
chr10	81027516	81028904	1389	26	0.738474	0.532372	0.206102	99.5452
chr9	101769802	101770592	791	30	0.138348	0.256789	-0.11844	-99.3979
chr14	2093630	2094733	1104	33	0.326004	0.187543	0.138461	99.3861
chr11	117643745	117645242	1498	30	0.463298	0.63701	-0.173712	-99.2559
chr8	39006002	39007373	1372	31	0.777248	0.61826	0.158988	99.2126
chr1	7856351	7857140	790	27	0.787214	0.618849	0.168365	99.1937
chr18	47172243	47172817	575	25	0.907214	0.716948	0.190267	99.1684
chrY	259694	260353	660	23	0.884384	0.583682	0.300702	99.0983
chr5	141901150	141901975	826	37	0.58044	0.454689	0.125751	99.0742
chr13	9160274	9161018	745	24	0.232003	0.503173	-0.27117	-98.9814
chr19	58709439	58710348	910	36	0.836267	0.728013	0.108254	98.8149
chr6	27608019	27609345	1327	34	0.715895	0.587608	0.128287	98.7364
chr2	89881424	89882148	725	35	0.16578	0.0456548	0.120125	98.7134
chr2	198268522	198269510	989	33	0.789021	0.890033	-0.101012	-98.6817
chr17	83888235	83888895	661	21	0.745454	0.927352	-0.181897	-98.6484
chr14	50653176	50653885	710	20	0.819562	0.610046	0.209516	98.4544
chr20	29615064	29616229	1166	35	0.431099	0.290893	0.140206	98.4402
chr11	66688469	66689745	1277	29	0.860286	0.704613	0.155674	98.2006
chr10	133195532	133196773	1242	33	0.693514	0.552618	0.140896	98.1076
chr19	567574	568421	848	31	0.824439	0.690997	0.133442	98.1032
chr10	11748216	11748955	740	22	0.463777	0.704426	-0.240648	-98.0718
chr3	62420403	62421147	745	25	0.757102	0.563879	0.193223	98.069
chr18	13425470	13426208	739	25	0.912358	0.789281	0.123077	98.061
chr1	36184394	36185459	1066	31	0.326364	0.489006	-0.162642	-98.0517
chr9	107482377	107483146	770	22	0.384061	0.573201	-0.189139	-98.0245
chr6	26101242	26102200	959	24	0.178487	0.370872	-0.192385	-97.9101
chrX	52182317	52183270	954	31	0.29281	0.460039	-0.167229	-97.8567
chr10	133197151	133198088	938	23	0.835143	0.645586	0.189557	97.8518
chr7	5057208	5058359	1152	31	0.351868	0.517	-0.165132	-97.741
chr14	88014576	88015602	1027	32	0.258624	0.385331	-0.126707	-97.4164
chr1	1817552	1818525	974	30	0.840515	0.69915	0.141365	97.3818
chr4	37876357	37878096	1740	27	0.766639	0.577537	0.189102	97.3463
chr2	110407750	110409258	1509	34	0.495879	0.635074	-0.139195	-97.3133
chr8	145091930	145093211	1282	37	0.459942	0.590748	-0.130806	-97.283
chrX	114196832	114197427	596	20	0.915667	0.531269	0.384397	97.2409
chrX	14453387	14454508	1122	32	0.269189	0.146048	0.123141	97.1999
chr2	171297252	171298412	1161	34	0.476941	0.327673	0.149268	97.0852
chr2	16015844	16016841	998	32	0.212362	0.343418	-0.131056	-97.0648
chr7	2848237	2848885	649	21	0.492374	0.271325	0.221049	97.0638
chr2	240833333	240834308	976	24	0.348365	0.562762	-0.214397	-96.8615
chr2	239566375	239567320	946	27	0.744532	0.576186	0.168347	96.8298
chr17	78179940	78181103	1164	23	0.405037	0.631276	-0.226239	-96.8274
chr9	44277672	44278839	1168	29	0.451409	0.275282	0.176127	96.7381
chrX	151777690	151778968	1279	33	0.81049	0.67123	0.13926	96.6394
chr2	131787373	131788470	1098	29	0.455337	0.308936	0.146401	96.5677
chrY	349813	350516	704	29	0.742146	0.578927	0.163219	96.5257
chr1	152926750	152927531	782	23	0.57275	0.370607	0.202143	96.4837
chr19	31256744	31257825	1082	36	0.355098	0.238357	0.116741	96.4321
chr2	239601513	239602364	852	26	0.780119	0.603067	0.177052	96.3774
chr7	158870295	158871401	1107	30	0.768144	0.601826	0.166317	96.3709
chr17	44270721	44272489	1769	32	0.616357	0.454626	0.161732	96.3628
chrX	138821544	138822786	1243	35	0.516324	0.370668	0.145656	96.3261
chrX	1115744	1116848	1105	21	0.748389	0.362708	0.385682	96.2577
chr2	235532775	235533819	1045	29	0.558481	0.727603	-0.169121	-96.2281
chr6	159289193	159290195	1003	30	0.498838	0.653946	-0.155107	-96.1917
chrX	9036311	9037350	1040	26	0.781411	0.588041	0.19337	96.183
chr20	64375845	64376944	1100	29	0.323772	0.487362	-0.16359	-96.1623
chr10	133105998	133107140	1143	28	0.595615	0.776363	-0.180748	-96.1615
chr22	38354666	38356854	2189	26	0.412029	0.653535	-0.241506	-96.0214
chr7	133148486	133149699	1214	30	0.656187	0.486129	0.170057	95.7972
chr6	164615643	164616510	868	23	0.597023	0.38337	0.213653	95.7898
chr13	9309819	9311195	1377	27	0.231779	0.513975	-0.282196	-95.7857
chr15	65625929	65626991	1063	23	0.353662	0.573243	-0.219581	-95.7852
chr7	159356648	159357997	1350	37	0.785426	0.668967	0.116459	95.6332
chr5	134103024	134103484	461	17	0.582397	0.293242	0.289155	95.5561
chr19	13966484	13967747	1264	32	0.520072	0.685823	-0.165752	-95.5015
chr19	5114157	5115137	981	26	0.499371	0.310257	0.189114	95.4778
chr10	387487	388397	911	30	0.238865	0.379278	-0.140413	-95.4686
chr11	63920691	63922215	1525	33	0.739537	0.588985	0.150552	95.4104
chr8	20782722	20784152	1431	26	0.898984	0.728733	0.170252	95.4055
chr5	125222609	125224380	1772	23	0.189047	0.41278	-0.223733	-95.3277
chr12	132326181	132327364	1184	33	0.751065	0.612213	0.138852	95.3069
chr16	25328223	25329472	1250	28	0.492666	0.308156	0.18451	95.1343
chr9	104004766	104005547	782	22	0.180517	0.386031	-0.205514	-95.1253
chr7	4875819	4876527	709	24	0.793153	0.617455	0.175698	95.1205
chr12	7213342	7214436	1095	37	0.833197	0.908786	-0.0755886	-95.1153
chr19	17965062	17966002	941	32	0.162871	0.269671	-0.1068	-95.0754
chr2	239795574	239796750	1177	26	0.425325	0.649119	-0.223794	-95.0263
chr20	29960248	29961146	899	37	0.519829	0.406408	0.113421	94.9758
chr21	43664221	43665147	927	26	0.864882	0.704847	0.160034	94.8919
chr7	182271	183164	894	29	0.622663	0.768013	-0.14535	-94.8807
chr22	46437524	46438469	946	23	0.438934	0.674344	-0.23541	-94.7471
chr3	200186613	200187239	627	33	0.750252	0.85185	-0.101597	-94.5831
chr5	94055379	94056585	1207	36	0.288437	0.402425	-0.113988	-94.5022
chr20	42579423	42580821	1399	25	0.559693	0.764625	-0.204932	-94.4102
chr11	1482330	1483590	1261	31	0.475219	0.621172	-0.145953	-94.4076
chr13	99202514	99203513	1000	30	0.793871	0.657917	0.135954	94.32
chr4	8860462	8861057	596	27	0.063312	0.156893	-0.093581	-94.3112
chrX	204176	204956	781	24	0.199213	0.35878	-0.159567	-94.1962
chr11	64622909	64623679	771	21	0.678555	0.434321	0.244235	94.1843
chrX	23490552	23491754	1203	34	0.171571	0.284921	-0.113349	-94.0093
chr1	25403598	25405111	1514	28	0.202656	0.376543	-0.173888	-93.9177
chr20	25096136	25097070	935	26	0.328238	0.495273	-0.167035	-93.6762
chr2	74449415	74450327	913	34	0.11039	0.196221	-0.0858308	-93.6356
chr9	125264737	125265478	742	27	0.303452	0.12034	0.183112	93.6041
chr10	38399774	38400720	947	22	0.25799	0.101216	0.156773	93.4753
chr22	29933287	29934092	806	33	0.35345	0.241223	0.112227	93.4657
chr2	793733	794760	1028	29	0.687379	0.52665	0.160729	93.4625
chr1	228001001	228001658	658	28	0.315856	0.125683	0.190174	93.4438
chr13	106676432	106677669	1238	19	0.644846	0.351599	0.293247	93.341
chr22	30800879	30802338	1460	29	0.788184	0.61679	0.171394	93.3046
chr7	152292833	152293808	976	27	0.670947	0.496002	0.174945	93.2382
chrX	170519	171362	844	35	0.700743	0.556786	0.143956	93.23
chr8	3165871	3166405	535	33	0.563778	0.678228	-0.11445	-93.0908
chr11	2664285	2665032	748	23	0.313738	0.521024	-0.207286	-92.9862
chr11	131228532	131229376	845	22	0.636321	0.833355	-0.197034	-92.9655
chr2	4131758	4132376	619	30	0.896219	0.805952	0.0902675	92.7359
chr16	41399303	41400228	926	32	0.840662	0.67742	0.163241	92.7234
chr7	99268620	99269928	1309	26	0.21694	0.396019	-0.17908	-92.7221
chr10	1665083	1666180	1098	26	0.837843	0.672351	0.165492	92.7167
chrX	114143267	114144011	745	24	0.684919	0.450625	0.234295	92.6935
chr22	38445622	38446979	1358	27	0.303253	0.470626	-0.167373	-92.6727
chr22	49123836	49125119	1284	31	0.328784	0.478297	-0.149513	-92.6185
chr9	144944271	144944958	688	22	0.226816	0.418208	-0.191392	-92.5898
chr11	1366730	1367500	771	27	0.757221	0.615751	0.14147	92.585
chr17	47680903	47682004	1102	35	0.516087	0.64282	-0.126733	-92.5641
chr18	74767990	74769553	1564	30	0.293116	0.464288	-0.171172	-92.5391
chr16	16337630	16338579	950	29	0.863164	0.677185	0.185979	92.5257
chr21	43665893	43666781	889	31	0.745636	0.606056	0.139579	92.4748
chr6	107280872	107281869	998	35	0.906436	0.825893	0.0805428	92.4666
chr9	101630125	101631461	1337	30	0.486926	0.66245	-0.175524	-92.4556
chr17	83452035	83452962	928	30	0.658594	0.798553	-0.139959	-92.4406
chr2	241435437	241436098	662	19	0.569381	0.795668	-0.226287	-92.3452
chr10	3560010	3560885	876	25	0.888794	0.751129	0.137665	92.3201
chr21	41056656	41057649	994	28	0.730858	0.567174	0.163684	92.3129
chr2	95563600	95564796	1197	28	0.202158	0.36389	-0.161731	-92.0071
chr1	170022833	170024201	1369	33	0.415727	0.27535	0.140377	91.9019
chr12	114663815	114664605	791	24	0.102094	0.237685	-0.135591	-91.8642
chr20	53262616	53263433	818	29	0.232052	0.364178	-0.132126	-91.8437
chr11	122583737	122584941	1205	22	0.595868	0.376068	0.2198	91.752
chr1	154108161	154110043	1883	31	0.34805	0.214479	0.133571	91.7301
chrX	105886335	105887142	808	27	0.250641	0.127158	0.123483	91.6846
chr11	3089387	3091228	1842	27	0.224995	0.427514	-0.202519	-91.684
chrX	110830516	110831498	983	28	0.680276	0.818309	-0.138032	-91.59
chr6	159264622	159266405	1784	32	0.414976	0.585336	-0.170359	-91.5482
chr9	51522210	51523717	1508	27	0.572128	0.832921	-0.260792	-91.3822
chr5	673849	674772	924	29	0.453369	0.611085	-0.157716	-91.3244
chr10	3408934	3409678	745	22	0.426292	0.644674	-0.218383	-91.3006
chr16	51098653	51099576	924	32	0.810539	0.617584	0.192955	91.1447
chr2	91663935	91664667	733	34	0.0436328	0.105002	-0.0613696	-91.0834
chr13	110555653	110556506	854	27	0.757429	0.605502	0.151927	91.0781
chr10	133796637	133797818	1182	31	0.532593	0.396723	0.135869	90.9393
chr5	181174462	181175279	818	23	0.0567854	0.186995	-0.13021	-90.8831
chr21	42578856	42579890	1035	24	0.484814	0.679898	-0.195084	-90.8042
chr12	578419	579488	1070	24	0.572963	0.761616	-0.188652	-90.7365
chr8	120785237	120787248	2012	29	0.401686	0.588597	-0.186911	-90.698
chr1	25394520	25396251	1732	27	0.513436	0.724262	-0.210826	-90.5878
chr18	74639416	74640754	1339	33	0.348294	0.490457	-0.142163	-90.5733
chrX	24578565	24580470	1906	30	0.534376	0.729531	-0.195155	-90.5177
chr7	129479531	129480473	943	32	0.271768	0.16932	0.102448	90.4644
chr3	104145015	104145960	946	30	0.799797	0.903945	-0.104148	-90.3105
chr9	149667695	149668566	872	29	0.621808	0.752892	-0.131084	-90.2874
chr5	94085966	94086721	756	25	0.768304	0.598764	0.16954	90.2411
chr17	32416998	32418136	1139	27	0.376694	0.552393	-0.175699	-90.2188
chr2	90147217	90148303	1087	27	0.425785	0.248544	0.17724	90.2174
chr4	488293	489638	1346	30	0.669281	0.813001	-0.14372	-90.0838
chr11	529837	530939	1103	37	0.852972	0.764207	0.0887655	90.0761
chr3	198480952	198482007	1056	29	0.582618	0.735001	-0.152383	-90.0594
chrX	46983774	46984602	829	30	0.511595	0.365784	0.145811	90.0085
chr17	1043477	1044343	867	23	0.804944	0.621587	0.183356	89.9561
chr10	3100648	3101871	1224	28	0.826304	0.682688	0.143617	89.9408
chr16	93939979	93941035	1057	22	0.72462	0.498228	0.226391	89.9394
chr7	44435718	44437070	1353	32	0.583922	0.439937	0.143985	89.7546
chr18	63181319	63181975	657	22	0.443035	0.641092	-0.198056	-89.7504
chr12	106548299	106549186	888	28	0.358877	0.221504	0.137373	89.7377
chr11	50485313	50486422	1110	32	0.710133	0.823182	-0.113049	-89.7261
chr20	49455912	49457317	1406	29	0.874899	0.721918	0.152981	89.7071
chrX	114276033	114276747	715	25	0.434367	0.170452	0.263915	89.7068
chr3	13793658	13794257	600	22	0.222701	0.397426	-0.174725	-89.6528
chr16	14924572	14925310	739	29	0.619187	0.748887	-0.129701	-89.5807
chr10	11700946	11701987	1042	24	0.816572	0.656771	0.159801	89.5296
chr2	26769587	26770468	882	26	0.451874	0.632525	-0.18065	-89.5112
chr19	53445842	53446566	725	27	0.451036	0.305476	0.14556	89.4722
chr9	39547272	39548365	1094	30	0.920747	0.826318	0.0944288	89.4642
chr19	36340362	36341344	983	32	0.14119	0.248336	-0.107146	-89.4607
chr5	562064	562666	603	29	0.488838	0.635874	-0.147037	-89.4447
chr6	159235791	159236873	1083	26	0.286135	0.47698	-0.190845	-89.4232
chr12	51783445	51784491	1047	30	0.0873861	0.181169	-0.0937829	-89.3764
chr9	125272044	125272982	939	29	0.620681	0.43319	0.187491	89.3615
chr21	41067091	41068027	937	27	0.780818	0.609191	0.171626	89.2597
chrX	99174022	99174848	827	26	0.340892	0.183552	0.15734	89.2314
chr3	198289712	198290995	1284	20	0.213713	0.474664	-0.260951	-89.1112
chr7	152981144	152981987	844	23	0.578808	0.764557	-0.185749	-89.0759
chr16	40584747	40585378	632	23	0.909163	0.611255	0.297907	89
chr19	4372863	4374259	1397	30	0.599557	0.425169	0.174387	88.9802
chr10	134646965	134647714	750	28	0.676307	0.408667	0.26764	88.9444
chr12	113090694	113091888	1195	27	0.70506	0.858511	-0.153451	-88.8945
chr8	141217763	141218451	689	28	0.657846	0.533975	0.123871	88.8855
chrX	114169999	114170745	747	16	0.887189	0.397194	0.489995	88.8575
chr3	128722607	128723741	1135	32	0.283084	0.161727	0.121357	88.8009
chr1	128922129	128922824	696	31	0.791247	0.679376	0.111871	88.7837
chr1	46427485	46428636	1152	28	0.609146	0.775087	-0.165941	-88.7807
chr19	13490037	13491818	1782	28	0.819847	0.651915	0.167931	88.7654
chr21	40153019	40154129	1111	31	0.37178	0.516194	-0.144414	-88.6704
chr15	42059741	42060315	575	18	0.620195	0.386744	0.233452	88.6678
chr17	9154231	9155381	1151	23	0.402934	0.606655	-0.203721	-88.5503
chr9	147480160	147480901	742	19	0.405295	0.657875	-0.25258	-88.4954
chr16	96001656	96002604	949	27	0.372301	0.538061	-0.16576	-88.4542
chrX	152042103	152043479	1377	33	0.439308	0.581755	-0.142447	-88.4509
chr12	116486901	116488210	1310	26	0.48355	0.681874	-0.198324	-88.3757
chr4	193454189	193454867	679	22	0.704486	0.407307	0.297178	88.3292
chr8	141408502	141410275	1774	29	0.592437	0.770165	-0.177728	-88.3292
chr10	133730482	133731506	1025	33	0.648818	0.774534	-0.125716	-88.3022
chr1	4207036	4208540	1505	28	0.542095	0.726756	-0.18466	-88.2974
chr15	97495383	97496363	981	26	0.353361	0.508489	-0.155128	-88.293
chrY	1040995	1041943	949	23	0.893494	0.663471	0.230023	88.2872
chr19	4030326	4031464	1139	33	0.793432	0.673983	0.119449	88.1948
chr7	58622992	58623694	703	34	0.62548	0.494179	0.131301	88.1494
chr1	227777222	227777740	519	21	0.87822	0.584603	0.293617	88.0973
chr19	18142971	18144042	1072	27	0.547858	0.720051	-0.172193	-88.0027
chr1	2576695	2578037	1343	28	0.692176	0.841077	-0.148901	-87.9766
chr12	124281584	124282723	1140	29	0.360809	0.522511	-0.161702	-87.8739
chr16	93588571	93589882	1312	33	0.713562	0.584533	0.129029	87.8545
chr4	188297939	188299469	1531	24	0.903162	0.714461	0.188701	87.7016
chr1	19175365	19176577	1213	31	0.739485	0.591717	0.147768	87.5772
chrX	152040919	152041784	866	27	0.383076	0.532698	-0.149622	-87.4466
chr17	45640546	45641875	1330	27	0.205735	0.362875	-0.15714	-87.4373
chr2	8227183	8228340	1158	21	0.614349	0.816567	-0.202217	-87.4162
chr12	124468161	124469288	1128	32	0.317157	0.460112	-0.142956	-87.3455
chr11	31939797	31940748	952	29	0.580891	0.43139	0.149502	87.2254
chr14	96732871	96733705	835	26	0.669626	0.817338	-0.147712	-87.2114
chr19	57041833	57042818	986	24	0.595675	0.403752	0.191923	87.177
chr2	9285875	9287446	1572	30	0.641607	0.481582	0.160025	87.0929
chr1	25242825	25244627	1803	28	0.768375	0.588068	0.180308	87.0627
chr17	78368752	78370194	1443	30	0.557542	0.388362	0.16918	87.0582
chr7	159670974	159672110	1137	26	0.935958	0.796493	0.139465	86.9696
chr11	1192396	1192916	521	20	0.579549	0.775313	-0.195764	-86.9589
chr1	154571835	154572745	911	27	0.70395	0.553221	0.150729	86.9526
chr10	1232728	1233448	721	31	0.175002	0.289899	-0.114897	-86.9366
chr7	699144	700412	1269	29	0.41497	0.562924	-0.147954	-86.9054
chr9	146273709	146274740	1032	22	0.321726	0.524527	-0.202801	-86.8533
chr2	9765774	9766720	947	25	0.420158	0.59699	-0.176831	-86.7716
chr8	130754183	130755235	1053	24	0.269246	0.455335	-0.186089	-86.7479
chr7	2792540	2793362	823	25	0.149294	0.274183	-0.12489	-86.7436
chr12	129891127	129891863	737	26	0.790738	0.592785	0.197954	86.7151
chr21	5608077	5609303	1227	34	0.66143	0.796006	-0.134576	-86.6885
chr17	45768849	45769655	807	23	0.284808	0.456067	-0.171259	-86.6693
chr19	53502930	53503530	601	23	0.830927	0.683204	0.147723	86.5574
chr11	34632506	34633641	1136	30	0.677013	0.530704	0.146309	86.5393
chr20	17686676	17687989	1314	26	0.359593	0.569463	-0.209871	-86.5219
chr8	48138701	48139587	887	22	0.316055	0.512894	-0.196839	-86.4801
chr1	244835482	244835962	481	16	0.217977	0.463256	-0.245279	-86.464
chr1	16363506	16364246	741	26	0.45427	0.31107	0.1432	86.3287
chr4	189779036	189779783	748	32	0.85458	0.939311	-0.0847313	-86.2816
chr3	50484287	50485379	1093	26	0.842453	0.703873	0.13858	86.2412
chr17	84240762	84241373	612	27	0.82215	0.939989	-0.117839	-86.1242
chr2	236341047	236342091	1045	26	0.45388	0.627572	-0.173692	-86.063
chr3	137111448	137113023	1576	26	0.235381	0.430662	-0.195281	-86.0349
chr11	418650	420299	1650	28	0.534482	0.690004	-0.155523	-86.0275
chr2	15874116	15875168	1053	22	0.465057	0.259776	0.205281	85.9526
chr5	14343738	14345055	1318	25	0.546942	0.741316	-0.194373	-85.8791
chr7	45246399	45247587	1189	26	0.297647	0.477429	-0.179782	-85.8514
chr20	65266570	65267098	529	27	0.598846	0.4585	0.140346	85.8492
chr16	95268422	95269125	704	23	0.766304	0.60553	0.160773	85.8424
chr10	97969874	97971344	1471	25	0.786559	0.588573	0.197986	85.8028
chr18	32821388	32822326	939	19	0.516139	0.744702	-0.228563	-85.7965
chr4	193448224	193449053	830	29	0.720943	0.529286	0.191656	85.7495
chr8	27913902	27914845	944	24	0.32098	0.490471	-0.169491	-85.6277
chr12	111301900	111302848	949	25	0.391263	0.56418	-0.172917	-85.5353
chr1	1542058	1542851	794	25	0.624787	0.781968	-0.157181	-85.4576
chr2	10518587	10520188	1602	25	0.870082	0.712866	0.157216	85.4569
chr16	95385997	95386858	862	32	0.824253	0.720603	0.10365	85.4556
chr1	150834591	150835702	1112	26	0.680851	0.499398	0.181453	85.3984
chr18	10156734	10158272	1539	31	0.33306	0.497796	-0.164735	-85.3877
chr5	647859	648774	916	33	0.70192	0.796724	-0.0948043	-85.3627
chr19	2160182	2161312	1131	32	0.834743	0.715043	0.1197	85.3523
chr7	1318794	1319541	748	27	0.393292	0.53724	-0.143948	-85.3084
chr5	180692538	180693320	783	28	0.753977	0.867365	-0.113388	-85.292
chr16	48879195	48880096	902	28	0.655334	0.806161	-0.150826	-85.2801
chr4	2392889	2393595	707	18	0.442082	0.685037	-0.242955	-85.2773
chr17	81778318	81779701	1384	26	0.318502	0.512217	-0.193715	-85.215
chr7	701560	702378	819	22	0.38806	0.583159	-0.195099	-85.1968
chr2	239667280	239668191	912	24	0.371859	0.561433	-0.189575	-85.1804
chr4	156619859	156620652	794	26	0.615369	0.761586	-0.146217	-85.1178
chr11	70868964	70870334	1371	27	0.786643	0.623492	0.163151	85.1059
chr14	1529124	1529716	593	25	0.459525	0.634751	-0.175225	-85.0742
chr19	39956626	39957405	780	29	0.856173	0.939614	-0.083441	-85.0714
chr12	109692324	109693879	1556	26	0.269924	0.448303	-0.178379	-85.0678
chr13	113292681	113293275	595	25	0.881594	0.772774	0.108819	85.0086
chr5	997244	998137	894	27	0.867934	0.757329	0.110606	84.9852
chr20	48968901	48970221	1321	21	0.457542	0.690119	-0.232577	-84.9794
chr1	38000891	38001871	981	24	0.190466	0.366419	-0.175953	-84.9039
chr9	149711794	149712618	825	27	0.709902	0.562222	0.14768	84.8564
chr5	1013629	1014510	882	26	0.687146	0.828526	-0.141379	-84.8362
chr9	148821742	148823125	1384	29	0.459883	0.633696	-0.173813	-84.8141
chr19	51474467	51475344	878	32	0.232478	0.137997	0.0944813	84.6688
chr1	62095214	62096173	960	31	0.846225	0.928315	-0.0820905	-84.6472
chr2	242079556	242080240	685	32	0.900244	0.829534	0.07071	84.6435
chr1	111488227	111489506	1280	25	0.84454	0.671197	0.173343	84.5907
chr16	1002573	1003403	831	26	0.378354	0.546465	-0.168111	-84.5824
chr20	63669420	63670234	815	24	0.81862	0.670154	0.148466	84.5094
chr22	32667028	32667658	631	25	0.316269	0.180378	0.135891	84.5054
chr12	117100872	117102667	1796	27	0.634727	0.423448	0.211279	84.4459
chr1	65133775	65135637	1863	22	0.269728	0.528179	-0.258451	-84.4319
chr10	4265	4857	593	25	0.728879	0.535242	0.193637	84.2633
chrX	48535093	48535935	843	28	0.4343	0.282596	0.151704	84.1919
chr6	111507720	111508791	1072	22	0.560476	0.343511	0.216965	84.1464
chr1	219336675	219337455	781	19	0.496869	0.74679	-0.249921	-84.1333
chr16	48709362	48710288	927	32	0.782679	0.622444	0.160235	84.1309
chr16	95001179	95002096	918	27	0.518239	0.673378	-0.15514	-84.0793
chr21	42670705	42671834	1130	25	0.533349	0.7116	-0.178251	-84.066
chr11	64087476	64089088	1613	27	0.307938	0.491948	-0.18401	-84.0659
chr2	2131774	2132747	974	24	0.808491	0.648997	0.159494	84.0608
chr7	44426333	44427996	1664	28	0.726755	0.559518	0.167238	84.0359
chr7	6277812	6278621	810	27	0.282086	0.417019	-0.134932	-83.9099
chr20	31368042	31368970	929	31	0.538054	0.390628	0.147426	83.875
chr1	27201340	27202080	741	26	0.178947	0.302954	-0.124007	-83.8661
chr1	155782996	155783850	855	24	0.438173	0.268172	0.170001	83.8576
chr2	92262934	92263498	565	26	0.639775	0.770169	-0.130394	-83.8282
chr5	160872942	160873862	921	23	0.540103	0.360459	0.179644	83.764
chr10	8059122	8059862	741	25	0.382411	0.232322	0.150089	83.7387
chr19	1179740	1180524	785	23	0.754248	0.586469	0.167779	83.7098
chr7	160267590	160268540	951	27	0.859011	0.741981	0.11703	83.6474
chr3	69217880	69218765	886	23	0.36963	0.560034	-0.190404	-83.647
chr14	99574734	99575439	706	27	0.54321	0.383252	0.159958	83.6071
chrX	101662149	101662907	759	29	0.318636	0.194362	0.124274	83.544
chr1	143279689	143280341	653	23	0.281281	0.486685	-0.205404	-83.5354
chr17	78669978	78670880	903	21	0.722597	0.889394	-0.166797	-83.488
chr7	106992577	106993566	990	24	0.594026	0.404554	0.189473	83.4769
chr11	2041819	2042572	754	20	0.346593	0.547512	-0.20092	-83.4267
chr9	135254137	135254842	706	23	0.8856	0.740702	0.144898	83.4201
chr5	140006955	140008202	1248	26	0.557587	0.378328	0.179258	83.3466
chr12	132632625	132633415	791	27	0.697155	0.833331	-0.136176	-83.3304
chr1	1418003	1418807	805	27	0.453945	0.603637	-0.149693	-83.273
chr11	67411615	67413142	1528	31	0.362435	0.517162	-0.154727	-83.1939
chr7	103042107	103042982	876	22	0.698336	0.512494	0.185842	83.1068
chr19	1822648	1823407	760	25	0.328983	0.193446	0.135537	83.0691
chr4	1049839	1050750	912	23	0.677613	0.477383	0.200229	82.9915
chr19	1436341	1437211	871	33	0.695539	0.580627	0.114912	82.9113
chr16	41074194	41074952	759	24	0.570819	0.81473	-0.243911	-82.8975
chr10	132390006	132390742	737	23	0.233901	0.39709	-0.163189	-82.8876
chr8	56316590	56317681	1092	26	0.709753	0.549935	0.159818	82.8494
chr6	162797501	162798764	1264	28	0.266012	0.403611	-0.137599	-82.8089
chr3	197785104	197785805	702	22	0.523144	0.700406	-0.177262	-82.6889
chr9	125266159	125266925	767	28	0.511062	0.332948	0.178114	82.6156
chr2	109631890	109632659	770	23	0.588212	0.408821	0.179392	82.5987
chr14	98462543	98463332	790	26	0.441631	0.60671	-0.165079	-82.5894
chr19	16473001	16474124	1124	30	0.515572	0.369824	0.145748	82.498
chr8	102349604	102350389	786	26	0.505869	0.348715	0.157154	82.4911
chr19	54812150	54813735	1586	29	0.373217	0.545026	-0.17181	-82.3981
chr6	169315078	169315821	744	32	0.755404	0.621843	0.133561	82.3936
chr16	50253760	50254512	753	25	0.812777	0.617631	0.195146	82.3846
chr16	180494	181101	608	35	0.940389	0.97386	-0.0334711	-82.3703
chr7	151494103	151495111	1009	22	0.89073	0.715087	0.175644	82.3647
chr16	41182334	41183105	772	21	0.856412	0.574194	0.282218	82.357
chr7	44917067	44918535	1469	26	0.392734	0.574865	-0.182131	-82.3437
chr4	30264411	30265098	688	23	0.922298	0.789423	0.132876	82.308
chr14	99727340	99728203	864	27	0.637365	0.481067	0.156298	82.268
chr1	168470931	168472636	1706	26	0.277808	0.472428	-0.19462	-82.2663
chr22	23536173	23537393	1221	23	0.335786	0.553541	-0.217755	-82.2573
chr1	210724897	210725646	750	26	0.474741	0.638543	-0.163801	-82.2489
chr19	13149230	13150347	1118	29	0.044176	0.118166	-0.0739903	-82.2325
chr8	140909763	140910802	1040	28	0.729851	0.857793	-0.127942	-82.2128
chrX	117011865	117012962	1098	26	0.780782	0.904633	-0.123851	-82.2062
chr7	57051750	57052530	781	28	0.874921	0.759317	0.115603	82.0861
chr10	6211614	6212631	1018	25	0.193589	0.34207	-0.148481	-82.0256
chr4	35493988	35494937	950	25	0.487312	0.646441	-0.159129	-82.0179
chr5	141940564	141941236	673	27	0.493566	0.3547	0.138867	81.9705
chr15	94111807	94112554	748	23	0.152413	0.294389	-0.141977	-81.9454
chr4	176863158	176863982	825	25	0.33832	0.20143	0.13689	81.918
chr9	145753316	145754097	782	26	0.226586	0.367361	-0.140775	-81.7759
chr10	97232620	97234819	2200	21	0.432893	0.692663	-0.25977	-81.7429
chr19	13936297	13937289	993	29	0.867468	0.750359	0.117109	81.7097
chr1	163981538	163982913	1376	16	0.454898	0.169429	0.28547	81.6795
chr1	160801915	160802938	1024	26	0.327803	0.193822	0.133981	81.6488
chr9	148891244	148892124	881	27	0.787534	0.647328	0.140207	81.6341
chr19	58783206	58784063	858	27	0.728723	0.58561	0.143114	81.6257
chr19	12721101	12721828	728	29	0.455869	0.59444	-0.138571	-81.6104
chr16	871828	872513	686	19	0.592875	0.796151	-0.203276	-81.5845
chr5	172704240	172705641	1402	24	0.330248	0.541167	-0.210919	-81.5837
chr7	4829967	4830926	960	25	0.696619	0.521004	0.175615	81.5777
chr16	982891	983598	708	21	0.257475	0.445892	-0.188417	-81.4613
chr10	133184018	133184743	726	26	0.845744	0.722162	0.123582	81.4542
chr4	2937375	2938495	1121	25	0.791518	0.61598	0.175538	81.4299
chr10	133355982	133356859	878	30	0.688523	0.5591	0.129423	81.4242
chr14	89097885	89099243	1359	27	0.226418	0.388013	-0.161595	-81.4158
chr16	1545774	1546666	893	29	0.824321	0.717841	0.10648	81.4138
chr12	53986348	53988509	2162	25	0.343106	0.521509	-0.178403	-81.3844
chr1	51591047	51591941	895	27	0.735306	0.862274	-0.126968	-81.3385
chr22	39336464	39337106	643	24	0.448448	0.598074	-0.149626	-81.3198
chr19	37670927	37671546	620	26	0.513597	0.370669	0.142927	81.3096
chr9	139699693	139700699	1007	26	0.770887	0.608564	0.162323	81.3093
chr8	145090671	145091262	592	24	0.602273	0.745804	-0.143531	-81.2877
chr2	169802222	169802901	680	25	0.816825	0.917071	-0.100247	-81.2835
chr9	105418684	105420344	1661	29	0.682557	0.825122	-0.142566	-81.2255
chrX	48596193	48596965	773	25	0.46504	0.302887	0.162154	81.212
chr11	45805821	45806609	789	29	0.872142	0.772565	0.0995776	81.2031
chr8	143742071	143742673	603	18	0.723609	0.498483	0.225126	81.1957
chr17	7108190	7108911	722	18	0.638031	0.404713	0.233318	81.193
chr19	17242343	17243463	1121	25	0.214439	0.376207	-0.161768	-81.1638
chr4	1518457	1519178	722	23	0.678369	0.508422	0.169947	81.1064
chr3	46422581	46423512	932	23	0.666897	0.491543	0.175354	81.0866
chr10	71555843	71556774	932	20	0.408695	0.644454	-0.235759	-81.0862
chr12	122786798	122788152	1355	27	0.914802	0.784405	0.130397	81.0616
chrX	118979218	118980286	1069	27	0.215983	0.368493	-0.15251	-80.9939
chr1	1962274	1962935	662	25	0.772709	0.886733	-0.114024	-80.9778
chr2	91493458	91494515	1058	31	0.5889	0.751776	-0.162876	-80.9602
chr3	150144092	150145415	1324	23	0.468748	0.278259	0.190489	80.8617
chrY	885967	886614	648	23	0.685801	0.440869	0.244932	80.852
chr20	64394662	64395281	620	21	0.699354	0.523341	0.176013	80.8457
chr10	316229	317170	942	29	0.700043	0.830925	-0.130881	-80.8168
chr12	109572782	109573518	737	24	0.271398	0.430585	-0.159187	-80.8143
chrX	74861930	74862722	793	28	0.343941	0.225758	0.118183	80.7959
chr17	3499405	3500114	710	18	0.52288	0.75864	-0.23576	-80.7837
chr4	1832395	1833825	1431	29	0.667276	0.80354	-0.136265	-80.7515
chr17	17472813	17473939	1127	27	0.837166	0.703663	0.133502	80.7379
chr7	24844255	24845030	776	24	0.752501	0.595969	0.156532	80.7185
chr20	59206219	59207253	1035	24	0.242732	0.409005	-0.166273	-80.6834
chrX	1273484	1274279	796	27	0.923078	0.828836	0.0942416	80.6146
chr6	169135130	169135681	552	26	0.755157	0.630165	0.124992	80.6075
chr17	80292186	80293162	977	26	0.657471	0.797813	-0.140341	-80.6054
chr7	613009	613598	590	23	0.669449	0.814154	-0.144705	-80.6022
chr5	151173308	151174461	1154	22	0.654841	0.447703	0.207138	80.564
chr3	173737160	173738449	1290	26	0.308693	0.476968	-0.168276	-80.562
chr17	74756468	74757476	1009	21	0.779771	0.569653	0.210118	80.5539
chr22	39247203	39247951	749	22	0.711184	0.530492	0.180692	80.5065
chr20	59892575	59893894	1320	22	0.502013	0.308753	0.19326	80.4964
chr5	171455939	171456864	926	15	0.723583	0.402123	0.32146	80.4844
chr18	21532329	21533280	952	22	0.731001	0.888191	-0.15719	-80.3996
chr17	83253364	83254128	765	24	0.458515	0.649386	-0.190871	-80.3942
chr2	239345080	239346011	932	23	0.70421	0.52124	0.18297	80.3723
chr7	4832268	4833185	918	24	0.322786	0.502882	-0.180096	-80.367
chr2	242523500	242524347	848	29	0.791328	0.673408	0.11792	80.3517
chr7	47662840	47664000	1161	18	0.685186	0.423158	0.262028	80.3084
chr11	65416309	65417371	1063	28	0.318899	0.191252	0.127646	80.2282
chr1	5339325	5340333	1009	24	0.874201	0.71663	0.157571	80.218
chr4	6701666	6702607	942	27	0.168917	0.291635	-0.122718	-80.2037
chr3	180197516	180198570	1055	24	0.834432	0.686018	0.148414	80.1938
chr5	140190049	140191190	1142	22	0.213603	0.419383	-0.205779	-80.1371
chr4	3218363	3220255	1893	27	0.799755	0.616147	0.183608	80.0033
chr9	41940518	41941236	719	24	0.812551	0.677771	0.13478	80.0006
chr6	3310223	3311008	786	19	0.411381	0.643295	-0.231914	-79.9875
chr20	59796401	59797288	888	21	0.272296	0.469289	-0.196993	-79.9587
chr10	42611963	42613243	1281	22	0.48894	0.80618	-0.31724	-79.9315
chr22	46588712	46589489	778	28	0.237854	0.370077	-0.132224	-79.8218
chr9	138881984	138882722	739	19	0.101858	0.259681	-0.157823	-79.814
chr19	4188911	4189524	614	18	0.659287	0.844851	-0.185565	-79.8103
chr17	1529044	1530129	1086	27	0.359207	0.523489	-0.164282	-79.8067
chr17	1199355	1200043	689	29	0.75618	0.647397	0.108783	79.8007
chr16	50023357	50023983	627	21	0.637415	0.834333	-0.196917	-79.7863
chr7	2038280	2039264	985	21	0.570168	0.78173	-0.211562	-79.7318
chr6	31048194	31048925	732	25	0.735449	0.598099	0.13735	79.6975
chr18	80228994	80229519	526	26	0.362238	0.50225	-0.140013	-79.6839
chr10	130978290	130979503	1214	28	0.866341	0.745077	0.121264	79.5875
chr20	64273987	64275013	1027	26	0.322082	0.481691	-0.159609	-79.5793
chr12	53023138	53023813	676	26	0.674782	0.53498	0.139802	79.5249
chr19	16062809	16063549	741	22	0.342874	0.532068	-0.189194	-79.5189
chr6	138964064	138965578	1515	26	0.47069	0.653403	-0.182713	-79.4473
chr16	48944839	48945717	879	25	0.744999	0.528406	0.216592	79.4414
chr9	146989493	146990380	888	20	0.717133	0.516678	0.200455	79.4195
chr19	4475008	4475870	863	25	0.748354	0.876677	-0.128324	-79.3932
chr2	149376206	149377376	1171	24	0.295384	0.456582	-0.161197	-79.3925
chr18	79211332	79212030	699	25	0.570385	0.428365	0.14202	79.3897
chr9	139625415	139626317	903	22	0.603293	0.798072	-0.194779	-79.3819
chr2	241295119	241296419	1301	28	0.520658	0.684301	-0.163643	-79.2933
chr6	31670108	31670876	769	25	0.698109	0.550262	0.147846	79.2054
chr13	112693681	112694521	841	22	0.563067	0.76885	-0.205783	-79.1185
chr5	146593768	146595362	1595	27	0.785515	0.625422	0.160093	79.0992
chr1	247839211	247839688	478	26	0.702486	0.85112	-0.148633	-79.0679
chr8	61428865	61430193	1329	20	0.213317	0.428097	-0.21478	-78.8927
chr10	7333458	7334381	924	25	0.624208	0.464475	0.159733	78.8909
chr18	13663994	13665636	1643	28	0.292052	0.464391	-0.172339	-78.851
chr1	1716910	1717382	473	23	0.899416	0.789137	0.110279	78.8326
chr12	49511203	49512078	876	26	0.104575	0.199887	-0.0953124	-78.812
chr17	82453558	82454598	1041	31	0.193466	0.112023	0.0814433	78.7959
chrX	11984	12708	725	26	0.400633	0.211641	0.188992	78.7939
chr22	51114361	51115153	793	21	0.744178	0.557351	0.186827	78.7852
chr18	25070541	25072577	2037	24	0.368449	0.588047	-0.219598	-78.7703
chr19	41530861	41531501	641	22	0.68727	0.515213	0.172056	78.74
chr9	40764256	40764920	665	24	0.0748018	0.16872	-0.0939182	-78.6568
chr14	99713465	99714167	703	26	0.694853	0.547808	0.147045	78.6566
chrX	99995135	99996154	1020	29	0.175247	0.294111	-0.118864	-78.5821
chr14	99717872	99718903	1032	27	0.553464	0.396031	0.157433	78.5579
chr17	61176102	61177224	1123	18	0.550778	0.787508	-0.236731	-78.5501
chr5	151034088	151036019	1932	22	0.222065	0.43188	-0.209815	-78.5491
chr19	16064569	16065369	801	29	0.224613	0.344846	-0.120233	-78.5263
chrY	9590	10152	563	29	0.86099	0.759722	0.101268	78.5099
chr17	83723847	83724326	480	27	0.846682	0.916615	-0.0699328	-78.4943
chrX	71996149	71997104	956	28	0.258823	0.14502	0.113803	78.4732
chr3	55516537	55517469	933	28	0.522251	0.647895	-0.125645	-78.4703
chr13	24699067	24700266	1200	26	0.464151	0.316306	0.147845	78.4419
chr19	12890342	12890915	574	19	0.183818	0.380303	-0.196485	-78.3808
chr14	13615221	13615886	666	25	0.640939	0.798777	-0.157838	-78.3672
chr17	45724983	45725768	786	22	0.852747	0.693981	0.158766	78.2332
chr1	2686226	2687126	901	25	0.676348	0.51196	0.164387	78.1865
chr19	50198991	50199881	891	29	0.728566	0.845173	-0.116606	-78.1526
chr7	103618242	103618979	738	21	0.860591	0.688089	0.172502	78.1433
chrX	151784753	151785838	1086	26	0.715991	0.556046	0.159944	78.141
chr15	21296255	21296857	603	16	0.500671	0.257722	0.242949	78.0941
chr15	26443533	26444449	917	24	0.800924	0.643142	0.157781	78.0788
chr9	147370605	147371545	941	24	0.157534	0.300059	-0.142524	-78.0764
chr14	99324038	99324889	852	25	0.765352	0.61673	0.148622	78.0696
chr5	146390431	146391151	721	19	0.135785	0.313283	-0.177499	-78.0631
chr12	130609383	130610360	978	25	0.357268	0.521309	-0.16404	-78.0609
chr20	24652762	24653519	758	25	0.732985	0.857264	-0.124279	-78.0568
chr19	41719629	41720354	726	24	0.862177	0.735582	0.126594	78.0557
chr19	43430592	43431493	902	23	0.117146	0.251938	-0.134791	-78.0192
chr8	41174879	41175912	1034	23	0.619548	0.436891	0.182657	78.0159
chr15	75849327	75850560	1234	25	0.367328	0.541842	-0.174514	-77.9974
chr10	2772229	2773179	951	23	0.324546	0.491868	-0.167322	-77.9875
chr16	41171496	41172031	536	18	0.804083	0.529079	0.275004	77.9775
chr16	16322733	16323303	571	23	0.535111	0.786235	-0.251124	-77.975
chr17	29326566	29327091	526	27	0.611925	0.497367	0.114558	77.9506
chr19	43434456	43435268	813	25	0.539285	0.380477	0.158808	77.949
chr14	95747404	95748276	873	24	0.743606	0.585934	0.157672	77.9413
chr19	60327085	60327754	670	26	0.830986	0.716832	0.114154	77.9328
chr11	780401	781322	922	25	0.308301	0.470881	-0.16258	-77.9163
chr21	41817012	41817834	823	24	0.840735	0.706803	0.133932	77.9122
chr19	10874959	10876374	1416	25	0.421206	0.598051	-0.176845	-77.8765
chr17	27902963	27903616	654	30	0.417553	0.306139	0.111414	77.83
chr7	160222194	160223043	850	26	0.595012	0.458414	0.136598	77.8241
chr16	64296316	64297138	823	29	0.126491	0.21556	-0.0890686	-77.7827
chr3	61960425	61961410	986	29	0.386243	0.517969	-0.131726	-77.7806
chr13	113217033	113217603	571	24	0.754992	0.873062	-0.11807	-77.7657
chr1	6569620	6570960	1341	26	0.689719	0.841968	-0.152249	-77.7568
chr8	1194148	1194759	612	20	0.639749	0.417118	0.222631	77.7498
chr22	50679793	50680491	699	21	0.807516	0.648498	0.159018	77.7418
chr1	213258538	213259747	1210	21	0.294217	0.49875	-0.204533	-77.6643
chr6	163201114	163202701	1588	29	0.697862	0.539271	0.158591	77.6202
chr6	168947786	168948982	1197	30	0.883992	0.774207	0.109785	77.6183
chr2	91454185	91454747	563	23	0.751447	0.565515	0.185932	77.6149
chr22	38458503	38459954	1452	25	0.348144	0.538593	-0.190449	-77.5967
chr18	39994536	39995642	1107	22	0.301048	0.5053	-0.204252	-77.5935
chr10	114068413	114069381	969	22	0.498012	0.311729	0.186283	77.5805
chr4	1799652	1800315	664	24	0.79607	0.666261	0.129809	77.4974
chr10	6221226	6221889	664	22	0.763349	0.887439	-0.12409	-77.4901
chr7	4900971	4901599	629	22	0.881134	0.745351	0.135783	77.4757
chr2	239690386	239691139	754	25	0.317969	0.471313	-0.153344	-77.357
chr4	193003495	193004244	750	25	0.96347	0.879664	0.0838052	77.3072
chr20	3780527	3781372	846	27	0.185643	0.297856	-0.112214	-77.241
chr19	1880719	1881664	946	24	0.221715	0.38912	-0.167406	-77.1622
chr16	1055630	1056278	649	24	0.253485	0.394316	-0.140831	-77.1447
chr2	172566654	172567426	773	20	0.611543	0.415708	0.195835	77.134
chr19	53772403	53773443	1041	24	0.838832	0.697501	0.141331	77.1
chr12	132733874	132735395	1522	23	0.257683	0.469914	-0.212231	-77.0478
chr20	66016793	66017554	762	19	0.340678	0.556772	-0.216094	-77.0431
chr1	6565762	6566733	972	24	0.43862	0.617002	-0.178382	-76.9162
chr17	82833823	82835015	1193	27	0.26575	0.413483	-0.147733	-76.7042
chr2	2179669	2180738	1070	21	0.827983	0.63501	0.192973	76.6955
chr6	30328083	30328763	681	29	0.264687	0.175123	0.0895641	76.6812
chr4	17470597	17472304	1708	28	0.484778	0.651873	-0.167095	-76.6709
chr12	132776477	132777294	818	27	0.758861	0.866686	-0.107825	-76.6683
chr12	113080423	113080957	535	21	0.263206	0.134217	0.128989	76.6103
chr6	168932688	168933785	1098	19	0.332463	0.591908	-0.259445	-76.5934
chr22	46723159	46723868	710	23	0.322651	0.482667	-0.160016	-76.5911
chr1	9077464	9078422	959	26	0.774334	0.632921	0.141413	76.5304
chr10	1662763	1663967	1205	26	0.536305	0.375914	0.160391	76.4884
chr1	146645789	146646655	867	26	0.445159	0.577731	-0.132573	-76.4672
chr22	43708256	43708854	599	21	0.827884	0.664304	0.16358	76.4645
chr16	76525777	76526977	1201	23	0.546491	0.36393	0.18256	76.4365
chr16	29460615	29461688	1074	22	0.468943	0.679615	-0.210672	-76.4363
chr6	5378601	5379924	1324	26	0.800565	0.661627	0.138938	76.4096
chr1	18523045	18524126	1082	20	0.316906	0.542265	-0.225358	-76.392
chr19	17474599	17475854	1256	33	0.720629	0.819268	-0.0986395	-76.365
chr10	6206833	6207815	983	29	0.624547	0.753851	-0.129303	-76.3574
chr13	24510260	24510908	649	26	0.337245	0.226139	0.111106	76.3539
chr3	42703603	42704337	735	26	0.336995	0.487142	-0.150146	-76.3444
chrX	57873090	57875249	2160	24	0.519949	0.789982	-0.270034	-76.3136
chr4	187064855	187065704	850	25	0.38708	0.531753	-0.144673	-76.2706
chr7	1215006	1215811	806	22	0.930074	0.798655	0.131419	76.2689
chr15	66490496	66491546	1051	18	0.394425	0.651292	-0.256867	-76.2648
chr18	77288496	77289189	694	23	0.558386	0.399451	0.158936	76.2623
chr20	3775948	3776799	852	26	0.19937	0.320834	-0.121464	-76.2072
chrX	67939118	67939771	654	22	0.434158	0.25719	0.176968	76.1999
chr19	50341489	50343094	1606	24	0.470394	0.278667	0.191728	76.1956
chr11	692085	692785	701	26	0.833946	0.715919	0.118027	76.1454
chr22	46546427	46547127	701	27	0.343677	0.486881	-0.143205	-76.1392
chr15	26869973	26870674	702	16	0.351571	0.616983	-0.265411	-76.1032
chr8	52765271	52766692	1422	24	0.52176	0.699121	-0.177361	-76.0937
chr16	2711898	2712642	745	19	0.114987	0.279696	-0.164709	-76.079
chr4	162874426	162875364	939	29	0.916221	0.825358	0.090863	76.0456
chr11	102835252	102835820	569	17	0.545182	0.325423	0.219759	75.9996
chr18	80436093	80436915	823	30	0.542025	0.659788	-0.117764	-75.9564
chr20	65758765	65759830	1066	22	0.734115	0.552175	0.18194	75.9541
chr16	3128238	3129244	1007	28	0.340614	0.485615	-0.145001	-75.8796
chr17	1046189	1047074	886	24	0.844765	0.620885	0.22388	75.8698
chr19	6465467	6466439	973	28	0.143397	0.245888	-0.102491	-75.8694
chr9	147773550	147774490	941	24	0.469726	0.643826	-0.174101	-75.8379
chr17	82354633	82355740	1108	27	0.644881	0.483955	0.160926	75.798
chr16	93286953	93287609	657	24	0.347532	0.500244	-0.152712	-75.7862
chr20	30513897	30514500	604	20	0.745665	0.546629	0.199036	75.7729
chr1	245673495	245674009	515	17	0.471042	0.70818	-0.237138	-75.7073
chr11	70651998	70652915	918	27	0.723314	0.586302	0.137011	75.6967
chr19	3649086	3649921	836	25	0.35412	0.521196	-0.167076	-75.6616
chr8	1789127	1789925	799	25	0.492623	0.638512	-0.145889	-75.5927
chr21	42661020	42661897	878	20	0.398586	0.599483	-0.200897	-75.5709
chr9	96676648	96677423	776	27	0.893571	0.955045	-0.0614732	-75.5439
chr5	921318	922198	881	25	0.430338	0.589579	-0.159242	-75.5324
chr13	95399930	95400782	853	16	0.781354	0.517747	0.263607	75.5289
chr10	133083400	133084356	957	25	0.643681	0.475042	0.168639	75.5032
chr1	234481887	234482948	1062	23	0.3214	0.492641	-0.171241	-75.4828
chr1	8857658	8858282	625	19	0.2877	0.489977	-0.202277	-75.4724
chr22	20647529	20648444	916	25	0.616324	0.463696	0.152628	75.4666
chr17	46259293	46259978	686	24	0.281965	0.428692	-0.146726	-75.4159
chr13	25226021	25226923	903	28	0.474951	0.348093	0.126858	75.3969
chr7	4532968	4533873	906	22	0.212646	0.384274	-0.171629	-75.3801
chr11	61220030	61221128	1099	24	0.459067	0.674112	-0.215045	-75.3703
chr1	11199738	11200865	1128	24	0.714306	0.552039	0.162267	75.3296
chr20	64676770	64677644	875	26	0.781454	0.638089	0.143364	75.3156
chr22	37854415	37855283	869	27	0.724938	0.596376	0.128562	75.2866
chr11	445267	445789	523	22	0.759073	0.59678	0.162292	75.2574
chr19	19350776	19351575	800	21	0.0586037	0.184663	-0.126059	-75.2548
chr18	75685585	75686078	494	22	0.509231	0.366378	0.142853	75.2051
chr4	193451237	193451825	589	21	0.738602	0.504888	0.233714	75.1576
chr9	126448581	126449374	794	23	0.178232	0.308071	-0.129839	-75.0788
chr17	80189534	80190373	840	26	0.423728	0.56458	-0.140852	-75.0613
chr2	91365478	91366268	791	24	0.560211	0.766103	-0.205892	-75.0495
chr2	233519071	233520105	1035	20	0.862	0.684374	0.177626	74.9875
chr19	57530361	57531428	1068	19	0.591912	0.355727	0.236185	74.9509
chr16	92040631	92041087	457	30	0.928088	0.876855	0.0512328	74.9251
chr6	36086879	36088011	1133	19	0.634783	0.841545	-0.206762	-74.9092
chr1	40707205	40707934	730	30	0.674339	0.565837	0.108502	74.8434
chr1	27244233	27245019	787	22	0.555916	0.388267	0.167648	74.8328
chr13	112257429	112258141	713	24	0.696862	0.540364	0.156497	74.756
chr10	71557031	71557884	854	25	0.812029	0.917592	-0.105563	-74.7156
chr11	36597400	36598704	1305	25	0.294048	0.45916	-0.165112	-74.7112
chr12	132263436	132264037	602	31	0.883232	0.815261	0.0679711	74.7105
chr16	19796595	19797610	1016	21	0.243244	0.422774	-0.17953	-74.6505
chr17	74286858	74287396	539	17	0.781974	0.570177	0.211798	74.6431
chr13	59487191	59487836	646	21	0.46756	0.634256	-0.166696	-74.59
chr4	187304373	187305652	1280	20	0.15656	0.356252	-0.199691	-74.5852
chrX	132871167	132871934	768	23	0.565748	0.400909	0.16484	74.5639
chrX	39836315	39837189	875	22	0.227774	0.397896	-0.170123	-74.5635
chr5	176225433	176226267	835	17	0.79787	0.574626	0.223244	74.5523
chr11	118084531	118085396	866	21	0.23598	0.430896	-0.194915	-74.4946
chr8	1609851	1610622	772	26	0.63152	0.761448	-0.129928	-74.4371
chr11	534691	535456	766	25	0.626863	0.756131	-0.129268	-74.4364
chr12	122520741	122521355	615	17	0.358595	0.155974	0.202621	74.428
chr7	66095079	66095861	783	27	0.096286	0.181051	-0.0847646	-74.4141
chr17	23071296	23071875	580	24	0.7687	0.585746	0.182954	74.3815
chr1	9081755	9082897	1143	25	0.865768	0.727915	0.137853	74.3308
chrX	103655	104168	514	20	0.45627	0.233864	0.222406	74.3213
chr13	50438897	50439884	988	16	0.314798	0.604027	-0.289229	-74.3146
chr17	43645290	43647001	1712	25	0.883885	0.726698	0.157187	74.3115
chr11	2893792	2894751	960	23	0.508515	0.679964	-0.171449	-74.2959
chr16	87644269	87645559	1291	25	0.315808	0.486304	-0.170496	-74.2892
chr1	153899493	153900416	924	27	0.340303	0.469292	-0.128989	-74.2855
chr7	32902395	32903050	656	21	0.684048	0.512683	0.171365	74.2808
chr16	27597235	27597724	490	14	0.728158	0.417071	0.311086	74.2698
chr19	912665	913121	457	26	0.60223	0.716725	-0.114495	-74.2533
chr15	27836045	27836658	614	21	0.755361	0.882454	-0.127093	-74.1653
chr11	125437237	125438476	1240	27	0.822122	0.69412	0.128002	74.1539
chr22	47172844	47174031	1188	25	0.82431	0.681739	0.142571	74.1463
chr7	159758606	159759147	542	21	0.383651	0.230258	0.153393	74.1365
chr22	46454119	46454858	740	20	0.71642	0.519147	0.197273	74.1159
chr10	42754446	42755339	894	25	0.81117	0.58	0.231171	74.0646
chr10	42846308	42847088	781	25	0.924803	0.805069	0.119733	74.0362
chr9	135580793	135581808	1016	25	0.641535	0.489676	0.151859	74.0299
chr2	63060150	63060936	787	23	0.264146	0.408796	-0.14465	-74.0237
chr17	78627179	78628432	1254	25	0.280846	0.145685	0.135162	74.0229
chr1	28976517	28977132	616	22	0.347876	0.500688	-0.152812	-73.9984
chr16	85266521	85268311	1791	26	0.550967	0.714295	-0.163328	-73.9643
chr9	37456318	37457826	1509	20	0.228099	0.462834	-0.234735	-73.8965
chr7	20912005	20913216	1212	27	0.694058	0.555758	0.138299	73.8806
chr8	142563813	142564397	585	23	0.58065	0.728943	-0.148292	-73.8749
chr22	39951702	39952835	1134	22	0.446793	0.643455	-0.196662	-73.8539
chr19	559580	560153	574	24	0.73952	0.597832	0.141688	73.8335
chr1	247838323	247838787	465	27	0.866003	0.718749	0.147255	73.8087
chr10	88291376	88292023	648	18	0.286066	0.501523	-0.215457	-73.7748
chr2	11710422	11711786	1365	25	0.696846	0.513927	0.182919	73.7506
chr20	65052561	65053287	727	26	0.576727	0.428169	0.148558	73.7487
chr17	325427	326152	726	26	0.946392	0.9867	-0.0403082	-73.7232
chr10	11351609	11352742	1134	25	0.674177	0.519733	0.154444	73.7231
chr16	29411926	29412669	744	21	0.744575	0.57661	0.167965	73.7035
chr22	50696760	50697565	806	29	0.32691	0.451822	-0.124912	-73.6678
chr21	44828798	44829500	703	20	0.37926	0.573059	-0.193799	-73.6339
chrX	49194939	49195760	822	27	0.1422	0.240182	-0.0979816	-73.6161
chr9	141120800	141121371	572	19	0.529991	0.723021	-0.19303	-73.5837
chr16	48571185	48571795	611	20	0.671295	0.85477	-0.183475	-73.569
chr5	141857564	141858075	512	24	0.547585	0.416486	0.1311	73.5688
chr7	37493768	37494551	784	21	0.659159	0.818066	-0.158908	-73.5644
chr17	69045974	69046670	697	20	0.876138	0.728041	0.148097	73.5307
chr17	50835823	50836422	600	26	0.0847661	0.173678	-0.0889121	-73.5295
chr17	17439654	17440825	1172	22	0.587112	0.386997	0.200115	73.4929
chr8	46107976	46109941	1966	20	0.715531	0.352255	0.363276	73.4732
chr21	43339035	43339571	537	24	0.938292	0.856202	0.0820902	73.4726
chr6	159952996	159954060	1065	23	0.692899	0.510664	0.182235	73.4609
chr4	156528995	156529916	922	20	0.207654	0.383928	-0.176274	-73.4531
chr16	78693921	78695425	1505	25	0.771644	0.605782	0.165862	73.421
chr2	54478494	54479438	945	25	0.486385	0.642672	-0.156287	-73.4174
chr19	38573794	38575274	1481	24	0.68082	0.499692	0.181128	73.3971
chr8	51782023	51782605	583	21	0.893664	0.778805	0.114859	73.3523
chr21	41625552	41626277	726	17	0.363785	0.169999	0.193786	73.344
chr16	50016221	50017040	820	26	0.754363	0.88438	-0.130017	-73.2998
chr11	3183299	3184041	743	24	0.854537	0.735191	0.119346	73.2988
chr21	43619338	43620244	907	26	0.685898	0.814773	-0.128876	-73.2907
chr16	31283691	31284442	752	24	0.147219	0.268686	-0.121467	-73.2729
chr1	212631753	212632863	1111	20	0.490349	0.302593	0.187756	73.2344
chr13	9255482	9256342	861	27	0.190402	0.330888	-0.140486	-73.2054
chr9	105130773	105131642	870	20	0.583864	0.76983	-0.185966	-73.2053
chr2	99022745	99023720	976	17	0.842807	0.638602	0.204205	73.1253
chr1	9381664	9382418	755	18	0.443383	0.66822	-0.224837	-73.0684
chr11	69171210	69172059	850	25	0.648315	0.498897	0.149418	73.0494
chr12	76229478	76230703	1226	24	0.837982	0.681919	0.156063	73.049
chr20	52155589	52156448	860	18	0.8319	0.636745	0.195155	73.0051
chr1	4189021	4190084	1064	24	0.67714	0.51171	0.165431	72.9414
chr14	18537907	18538675	769	22	0.271904	0.422645	-0.150741	-72.9389
chr17	542330	543126	797	26	0.948256	0.86878	0.0794753	72.9221
chr17	15363045	15364206	1162	23	0.247079	0.424102	-0.177023	-72.8866
chr6	35206789	35207401	613	24	0.831282	0.91846	-0.0871776	-72.8566
chr19	7931647	7932813	1167	26	0.665744	0.512094	0.153649	72.8527
chr8	142273471	142274690	1220	25	0.732269	0.587333	0.144936	72.8501
chr17	84019777	84021292	1516	21	0.922252	0.701406	0.220846	72.8015
chr19	52906489	52907790	1302	22	0.391218	0.588374	-0.197157	-72.7653
chrX	43060776	43061386	611	26	0.18532	0.30182	-0.1165	-72.7587
chr15	91833426	91833971	546	17	0.58845	0.362211	0.226239	72.7368
chr10	72619511	72620659	1149	23	0.703845	0.525974	0.177872	72.6475
chr11	2998337	2998931	595	26	0.19815	0.114784	0.083366	72.6361
chr1	225329878	225330888	1011	26	0.883282	0.768668	0.114614	72.6342
chr18	9967182	9968300	1119	24	0.411243	0.584405	-0.173162	-72.6174
chr9	149078447	149079073	627	21	0.353991	0.201022	0.152969	72.6122
chr18	77317906	77318533	628	27	0.383899	0.27766	0.106239	72.5294
chr5	141866452	141866994	543	23	0.703677	0.573905	0.129772	72.514
chr20	64572981	64573608	628	21	0.457695	0.634878	-0.177182	-72.5035
chr22	2280110	2280633	524	24	0.726788	0.856756	-0.129969	-72.5025
chr18	79912012	79912690	679	24	0.243173	0.37079	-0.127617	-72.4951
chr9	145333179	145334203	1025	28	0.163436	0.276148	-0.112712	-72.4851
chr18	9978667	9979507	841	25	0.747403	0.87046	-0.123057	-72.4795
chr13	110274984	110275503	520	21	0.392237	0.545063	-0.152826	-72.4607
chr13	93908622	93909729	1108	26	0.547477	0.394733	0.152744	72.4528
chr5	141953405	141954055	651	25	0.639102	0.498716	0.140386	72.4324
chrX	135189111	135189868	758	24	0.303421	0.176806	0.126615	72.4308
chr2	241563046	241563503	458	22	0.266881	0.393646	-0.126766	-72.4212
chr2	10221623	10222562	940	20	0.929615	0.789823	0.139792	72.3878
chr1	41609272	41610163	892	22	0.68723	0.514098	0.173132	72.3864
chr5	143775111	143776139	1029	20	0.770594	0.575932	0.194663	72.3815
chr9	75993077	75995066	1990	25	0.412954	0.698743	-0.285789	-72.3511
chr1	2566055	2567209	1155	29	0.56876	0.690393	-0.121633	-72.3204
chr8	13333446	13334820	1375	23	0.575606	0.750666	-0.17506	-72.2496
chr5	80268370	80268841	472	17	0.860255	0.676854	0.183401	72.2465
chr1	25859785	25860888	1104	25	0.353935	0.518519	-0.164585	-72.2289
chr20	31390050	31390961	912	29	0.478809	0.35722	0.121589	72.1856
chr2	10190409	10191315	907	22	0.339807	0.517545	-0.177738	-72.1841
chr17	83534712	83535633	922	26	0.747179	0.860789	-0.113611	-72.1635
chr12	122860478	122861225	748	22	0.267869	0.435374	-0.167505	-72.1604
chr15	28610599	28611368	770	23	0.704252	0.831922	-0.12767	-72.1575
chr22	45425638	45426858	1221	26	0.723951	0.565933	0.158018	72.1561
chr17	77841390	77842074	685	24	0.726054	0.581736	0.144318	72.1176
chr9	146456933	146457907	975	26	0.756818	0.872365	-0.115547	-72.1028
chr7	99425847	99427079	1233	29	0.812437	0.69809	0.114347	72.1004
chr9	101618274	101619033	760	20	0.384463	0.585255	-0.200792	-72.0989
chr8	26485239	26486211	973	18	0.531473	0.769004	-0.237531	-72.0978
chr13	51622754	51623451	698	20	0.664209	0.841371	-0.177163	-72.0965
chr8	30391824	30392804	981	20	0.669838	0.462402	0.207436	72.0901
chr6	171587520	171588289	770	20	0.567128	0.752212	-0.185084	-72.0611
chr16	95678465	95679227	763	25	0.68918	0.536364	0.152816	72.0484
chrX	2305009	2305918	910	23	0.230187	0.43414	-0.203953	-72.0257
chr1	200904414	200905960	1547	24	0.301506	0.444037	-0.14253	-71.9994
chr11	69097195	69097980	786	21	0.66415	0.487419	0.176731	71.9861
chr15	8695035	8695889	855	21	0.818586	0.457542	0.361044	71.9832
chr18	79096530	79097261	732	18	0.846224	0.686656	0.159568	71.956
chr10	1396035	1396732	698	26	0.821541	0.909906	-0.0883652	-71.9518
chr15	5984851	5986344	1494	23	0.828202	0.604677	0.223524	71.9261
chr12	122861602	122862395	794	24	0.653024	0.787233	-0.134209	-71.904
chr19	3072159	3072736	578	25	0.450878	0.318543	0.132335	71.8949
chr7	130252931	130253907	977	25	0.776902	0.632931	0.143971	71.887
chr19	18989642	18990462	821	21	0.798413	0.630858	0.167555	71.8824
chr19	54072114	54072736	623	21	0.292992	0.160308	0.132684	71.8648
chr19	3786840	3787637	798	25	0.84042	0.717245	0.123175	71.8401
chr10	663280	664014	735	25	0.708111	0.560825	0.147286	71.8371
chr2	241640534	241641810	1277	27	0.909129	0.805031	0.104097	71.8271
chr19	49581992	49582615	624	25	0.868106	0.779271	0.0888349	71.7928
chr16	40583446	40584259	814	18	0.91958	0.609412	0.310168	71.7832
chr6	151180583	151182604	2022	26	0.619101	0.776787	-0.157685	-71.761
chr11	134578613	134579576	964	18	0.813533	0.588668	0.224865	71.7337
chr2	242104329	242105489	1161	26	0.725871	0.845666	-0.119795	-71.7273
chr1	2585995	2586781	787	23	0.682031	0.81804	-0.136009	-71.6857
chr10	15331876	15333089	1214	26	0.33727	0.469105	-0.131836	-71.6496
chr20	36282261	36283091	831	26	0.145006	0.254467	-0.109462	-71.6353
chr10	133932341	133932989	649	22	0.778616	0.635427	0.143189	71.6213
chr1	209126112	209126870	759	16	0.305606	0.546843	-0.241237	-71.6122
chr21	3118233	3118933	701	20	0.228367	0.0562924	0.172074	71.5071
chr18	79605638	79606410	773	22	0.506799	0.677745	-0.170946	-71.4743
chr1	2724415	2725152	738	20	0.29872	0.498709	-0.199989	-71.4647
chr7	76054600	76055546	947	22	0.815742	0.608913	0.20683	71.4265
chr6	162496824	162497739	916	23	0.283278	0.44923	-0.165952	-71.4214
chr22	38913682	38914586	905	24	0.463804	0.631217	-0.167414	-71.4214
chrY	21450666	21451264	599	25	0.128128	0.2846	-0.156472	-71.3778
chr21	42264421	42265207	787	24	0.805495	0.674934	0.130561	71.3743
chr9	146994941	146995861	921	24	0.862365	0.72632	0.136045	71.3619
chr7	1152462	1153452	991	25	0.697312	0.544259	0.153054	71.3451
chr13	112231548	112232289	742	24	0.346866	0.482278	-0.135412	-71.3385
chr16	48841152	48841966	815	26	0.823357	0.628249	0.195108	71.3267
chr1	8858476	8859624	1149	21	0.409553	0.605813	-0.19626	-71.3225
chr19	1129023	1129499	477	23	0.670256	0.793956	-0.1237	-71.3159
chr8	41987013	41988038	1026	21	0.707102	0.525411	0.181692	71.2895
chr1	2578352	2579527	1176	23	0.674099	0.830031	-0.155932	-71.2694
chrX	90555330	90556335	1006	19	0.785095	0.586958	0.198138	71.2626
chr20	30416253	30416768	516	23	0.222614	0.11967	0.102945	71.2216
chr1	43164104	43165826	1723	21	0.394387	0.626118	-0.231731	-71.2173
chr9	103880397	103881464	1068	26	0.3993	0.287173	0.112128	71.2033
chr1	632156	632913	758	25	0.779348	0.651687	0.127661	71.1979
chr22	20257829	20258555	727	21	0.5295	0.3596	0.1699	71.1965
chr17	81651388	81652180	793	26	0.461121	0.593762	-0.132641	-71.1273
chr21	43588126	43588748	623	29	0.828141	0.744084	0.0840564	71.1003
chr4	153903109	153903905	797	26	0.375976	0.260291	0.115685	71.0713
chr2	1821131	1821730	600	17	0.69234	0.864716	-0.172376	-71.048
chr16	2727705	2728370	666	25	0.670962	0.789221	-0.118258	-70.9957
chr13	98868733	98869434	702	28	0.0971263	0.174095	-0.0769684	-70.9665
chr2	239659200	239660191	992	21	0.636675	0.827168	-0.190493	-70.9639
chr6	53976393	53977258	866	22	0.847527	0.705865	0.141662	70.9469
chrX	151533338	151533841	504	21	0.570103	0.75366	-0.183557	-70.933
chr2	16045493	16046362	870	23	0.319073	0.18517	0.133903	70.897
chr6	16070602	16071133	532	20	0.896649	0.771128	0.125521	70.8447
chr16	94663864	94664899	1036	21	0.512741	0.704857	-0.192116	-70.841
chr6	28350188	28350996	809	17	0.607845	0.38158	0.226264	70.8314
chr14	95754273	95754828	556	15	0.77537	0.541522	0.233848	70.8267
chr12	57209237	57210012	776	23	0.102366	0.202877	-0.10051	-70.7809
chr2	234979106	234980706	1601	22	0.710956	0.504685	0.206272	70.7729
chr3	187898434	187899345	912	22	0.638008	0.459888	0.17812	70.735
chr1	22661033	22661839	807	23	0.348336	0.514663	-0.166326	-70.6957
chr4	49297540	49298322	783	24	0.657864	0.482699	0.175165	70.6751
chr1	44295610	44297445	1836	22	0.446622	0.65962	-0.212998	-70.6672
chr8	1905879	1906733	855	17	0.224361	0.0666229	0.157738	70.6359
chr16	40833592	40834528	937	25	0.746778	0.486869	0.259908	70.6195
chr7	103492535	103493379	845	25	0.293014	0.444888	-0.151874	-70.6033
chr17	5665175	5665968	794	21	0.594788	0.3729	0.221888	70.5971
chr19	7494727	7495587	861	16	0.220984	0.45393	-0.232946	-70.5814
chr19	49254812	49255741	930	27	0.249643	0.363572	-0.113929	-70.492
chr4	7834613	7835591	979	18	0.65763	0.426622	0.231009	70.4765
chr17	40058435	40059379	945	20	0.139196	0.306993	-0.167797	-70.4618
chr1	1549757	1550394	638	22	0.667167	0.806529	-0.139362	-70.4308
chr12	104681714	104682544	831	22	0.182565	0.320567	-0.138003	-70.3734
chr9	20671884	20672760	877	21	0.64027	0.475888	0.164381	70.3616
chr17	75811221	75811852	632	24	0.584577	0.724054	-0.139477	-70.3581
chr4	192149877	192150339	463	23	0.901442	0.959255	-0.0578127	-70.3478
chr5	1416267	1417088	822	24	0.453994	0.603164	-0.149169	-70.3437
chr11	1362470	1363264	795	24	0.784422	0.642362	0.14206	70.3371
chr6	169567512	169568591	1080	16	0.26711	0.547226	-0.280116	-70.3296
chr12	130525280	130527091	1812	23	0.737929	0.547029	0.1909	70.3118
chr21	44353359	44354135	777	22	0.816594	0.652887	0.163707	70.273
chr6	483822	484728	907	21	0.492027	0.67592	-0.183894	-70.2545
chr19	5983150	5984180	1031	27	0.797977	0.893014	-0.0950366	-70.2329
chrX	116591937	116592818	882	22	0.740261	0.875231	-0.134971	-70.2286
chr7	159547579	159548583	1005	24	0.847427	0.717398	0.130029	70.2161
chr3	190680005	190680477	473	18	0.855665	0.703046	0.152619	70.2127
chr22	37477854	37478400	547	21	0.365505	0.510907	-0.145402	-70.1865
chr15	98657131	98658355	1225	23	0.606479	0.428199	0.178281	70.1808
chr6	169879851	169880966	1116	24	0.652655	0.480843	0.171811	70.1276
chr17	38732220	38733161	942	26	0.165616	0.270661	-0.105044	-70.1121
chr22	36784809	36785914	1106	23	0.685558	0.518434	0.167124	70.0917
chr17	18373448	18374108	661	22	0.626546	0.780159	-0.153613	-70.0261
chr19	15553085	15553819	735	23	0.733423	0.846872	-0.113449	-70.0247
chr1	7864296	7865133	838	27	0.838006	0.731121	0.106886	69.9863
chr19	1185107	1186037	931	24	0.812712	0.676945	0.135767	69.9849
chr4	8374321	8375111	791	21	0.301706	0.467646	-0.16594	-69.9847
chr8	62134798	62137364	2567	21	0.301785	0.122527	0.179257	69.8986
chr7	44482519	44483513	995	21	0.733058	0.551221	0.181837	69.8785
chr16	91680357	91681089	733	20	0.552488	0.363066	0.189422	69.855
chr2	59670553	59671068	516	14	0.345422	0.610858	-0.265436	-69.8259
chr2	131303817	131304588	772	18	0.244369	0.468367	-0.223999	-69.7728
chr11	69662066	69662857	792	19	0.311449	0.505382	-0.193933	-69.7701
chr2	131612189	131613120	932	22	0.634637	0.800555	-0.165918	-69.7643
chr7	158862674	158863451	778	25	0.843892	0.72246	0.121433	69.7421
chr22	42899805	42900782	978	21	0.666744	0.823481	-0.156737	-69.7336
chr10	49371997	49373029	1033	25	0.23674	0.138318	0.0984221	69.7122
chr9	149552366	149553144	779	22	0.320958	0.49321	-0.172252	-69.7077
chr16	35672025	35672627	603	23	0.816195	0.699015	0.117179	69.7064
chr20	65655194	65656049	856	24	0.350553	0.498072	-0.147518	-69.6967
chr16	78989750	78990631	882	25	0.332551	0.482818	-0.150267	-69.694
chr16	37938953	37939608	656	23	0.786252	0.88147	-0.0952177	-69.6693
chr17	81739981	81740472	492	17	0.367428	0.568308	-0.20088	-69.6523
chr1	128749049	128749684	636	24	0.684039	0.883701	-0.199662	-69.6471
chr6	159174620	159176133	1514	21	0.335842	0.541924	-0.206082	-69.5997
chr15	71622499	71624273	1775	28	0.626578	0.775407	-0.148829	-69.5846
chr13	110042378	110042986	609	23	0.166564	0.285672	-0.119107	-69.5646
chrY	417650	418155	506	15	0.756735	0.431176	0.325559	69.5421
chr11	1481342	1481949	608	23	0.526502	0.674858	-0.148355	-69.5381
chr3	161104663	161105638	976	19	0.261143	0.454158	-0.193016	-69.518
chr1	2485804	2486751	948	16	0.245244	0.490861	-0.245618	-69.5149
chrX	92384896	92385380	485	19	0.847134	0.687965	0.159169	69.4768
chr15	20216307	20218140	1834	22	0.661293	0.448616	0.212677	69.4763
chrY	409132	409977	846	22	0.49892	0.262092	0.236828	69.4674
chr11	61748697	61749540	844	19	0.352021	0.560068	-0.208047	-69.4523
chr10	122915201	122915972	772	18	0.471443	0.667627	-0.196184	-69.4428
chr11	72682522	72683142	621	20	0.548756	0.729531	-0.180775	-69.4369
chr1	483068	483709	642	19	0.798894	0.625008	0.173886	69.4282
chr7	2130988	2131839	852	28	0.722682	0.821158	-0.0984761	-69.4263
chr17	1481137	1482163	1027	24	0.751028	0.60059	0.150438	69.3906
chr11	126176110	126176912	803	19	0.25486	0.451262	-0.196401	-69.3873
chr8	78918	79408	491	25	0.751196	0.848872	-0.0976757	-69.3669
chr5	43289882	43290523	642	24	0.270701	0.396573	-0.125872	-69.3628
chr3	186978860	186979478	619	22	0.882287	0.768753	0.113534	69.3587
chr20	33195157	33195885	729	24	0.837571	0.925575	-0.0880035	-69.3401
chr19	50339993	50341022	1030	24	0.495193	0.337337	0.157855	69.2892
chr1	144622618	144623341	724	22	0.230458	0.115753	0.114705	69.2842
chr20	63854993	63855494	502	23	0.225165	0.128693	0.0964723	69.2338
chr10	36043003	36044264	1262	20	0.796543	0.583999	0.212544	69.23
chr7	3091881	3092867	987	23	0.326819	0.485205	-0.158386	-69.2203
chr8	22412403	22413264	862	27	0.752147	0.634276	0.117872	69.1466
chrX	108449904	108450409	506	20	0.11393	0.241025	-0.127095	-69.131
chrX	117217040	117217839	800	25	0.343251	0.217251	0.126	69.0909
chr11	61864451	61865183	733	21	0.754746	0.886015	-0.131269	-69.0826
chr12	117099415	117100547	1133	19	0.720626	0.495942	0.224684	69.0737
chr4	8615743	8616558	816	23	0.559584	0.393496	0.166087	69.0341
chr10	124964831	124965804	974	22	0.631358	0.452312	0.179047	69.0299
chr15	26671733	26672740	1008	28	0.692626	0.572567	0.120059	68.9981
chr19	32940033	32941352	1320	23	0.373109	0.541513	-0.168405	-68.9904
chr4	782732	783498	767	22	0.253102	0.402605	-0.149504	-68.9676
chr8	143642364	143642815	452	21	0.605873	0.438878	0.166995	68.9184
chrX	122043084	122043891	808	23	0.424893	0.275271	0.149623	68.9133
chr7	67887750	67889079	1330	23	0.396841	0.58319	-0.186349	-68.8997
chr3	42676135	42676860	726	24	0.294298	0.425135	-0.130837	-68.8216
chr1	1534999	1536007	1009	23	0.374988	0.532821	-0.157834	-68.8211
chr18	79619514	79620505	992	27	0.564509	0.696096	-0.131587	-68.8097
chr11	64135430	64136435	1006	18	0.444777	0.700877	-0.256101	-68.8031
chr9	75850496	75851596	1101	26	0.577704	0.737495	-0.159791	-68.7902
chr5	222399	223135	737	20	0.469855	0.650811	-0.180955	-68.7739
chr19	34772553	34773254	702	20	0.79997	0.653306	0.146664	68.7729
chr5	177425319	177426225	907	25	0.830102	0.708115	0.121988	68.742
chr19	861218	861965	748	23	0.490143	0.630903	-0.14076	-68.7412
chr11	126496813	126497805	993	20	0.295566	0.485074	-0.189508	-68.6934
chr4	143961148	143961902	755	21	0.728113	0.560507	0.167606	68.6888
chr1	221289723	221290449	727	25	0.812192	0.902849	-0.0906574	-68.6839
chr19	53606850	53607490	641	25	0.766854	0.864947	-0.0980926	-68.676
chr7	1112272	1113193	922	26	0.801058	0.68091	0.120148	68.6696
chr9	126191015	126192358	1344	22	0.249704	0.421525	-0.17182	-68.6593
chr6	139871200	139872236	1037	26	0.766042	0.635338	0.130704	68.6491
chr10	22716283	22719264	2982	25	0.384999	0.574731	-0.189732	-68.5734
chr16	52446259	52446882	624	18	0.699177	0.854575	-0.155398	-68.5717
chr16	50022017	50022854	838	25	0.648127	0.795212	-0.147085	-68.57
chr11	69227765	69228482	718	18	0.184771	0.366752	-0.181981	-68.5332
chr17	21896914	21897804	891	24	0.755995	0.603811	0.152184	68.529
chr11	31933749	31934756	1008	27	0.513276	0.389045	0.124231	68.5231
chr5	178753343	178754079	737	23	0.692702	0.820462	-0.12776	-68.5199
chr2	240244558	240245392	835	21	0.650026	0.465464	0.184562	68.5085
chr2	95520834	95522350	1517	26	0.382873	0.536099	-0.153226	-68.4975
chr19	16576585	16577892	1308	23	0.635188	0.452843	0.182345	68.4655
chr16	95724474	95725213	740	19	0.0952616	0.229477	-0.134215	-68.4464
chr22	38909869	38910945	1077	21	0.577206	0.746261	-0.169054	-68.4143
chr9	135563330	135564034	705	19	0.567877	0.753812	-0.185935	-68.3837
chr11	64081450	64082610	1161	23	0.301403	0.471757	-0.170354	-68.3816
chr7	50942369	50942990	622	17	0.446585	0.634219	-0.187634	-68.3448
chr16	63058741	63059769	1029	22	0.356103	0.526005	-0.169903	-68.3348
chr11	64613002	64614422	1421	23	0.512533	0.31886	0.193673	68.3297
chr11	128977810	128978718	909	27	0.5165	0.641106	-0.124606	-68.3282
chr12	132898430	132899197	768	22	0.773062	0.626582	0.14648	68.2905
chr11	128965420	128965863	444	16	0.474029	0.68818	-0.214151	-68.2773
chr17	79775380	79776687	1308	25	0.55745	0.71639	-0.15894	-68.2111
chr9	141540547	141541619	1073	22	0.728927	0.558142	0.170785	68.2078
chr1	4214415	4215322	908	23	0.313857	0.478708	-0.164851	-68.2054
chr17	81825059	81825734	676	21	0.771789	0.627465	0.144324	68.1922
chr17	49774157	49776990	2834	25	0.402073	0.607476	-0.205403	-68.1821
chr19	41495182	41496105	924	25	0.673184	0.521197	0.151986	68.1615
chr5	174167466	174168355	890	18	0.243837	0.453505	-0.209668	-68.1554
chr14	2773929	2774582	654	20	0.193407	0.478341	-0.284934	-68.1488
chr1	65868605	65871408	2804	24	0.246641	0.438449	-0.191808	-68.1221
chr19	766646	767596	951	25	0.885164	0.781973	0.103191	68.0999
chr1	22547954	22548498	545	18	0.392667	0.586421	-0.193754	-68.0901
chr8	144481575	144482243	669	18	0.414266	0.611232	-0.196966	-68.0716
chr9	33618991	33619859	869	27	0.891733	0.952414	-0.0606811	-68.0612
chr1	3084289	3085044	756	17	0.48992	0.704566	-0.214646	-68.0521
chrX	152292682	152293593	912	28	0.289723	0.182768	0.106955	67.9822
chr4	166897868	166898413	546	18	0.390768	0.210122	0.180646	67.9178
chr16	508416	509426	1011	24	0.825197	0.703246	0.121951	67.8967
chr14	99726732	99727253	522	27	0.643622	0.53285	0.110772	67.8878
chr13	113221647	113222295	649	20	0.67828	0.825284	-0.147005	-67.8504
chr16	41064593	41065070	478	16	0.48981	0.81757	-0.32776	-67.85
chr7	4390421	4392663	2243	26	0.844475	0.696371	0.148104	67.8453
chr18	26740677	26741481	805	27	0.428618	0.319544	0.109074	67.8452
chr11	31941357	31942157	801	24	0.496938	0.365413	0.131525	67.8342
chr13	22815127	22817356	2230	23	0.644933	0.458497	0.186437	67.7884
chr19	16065689	16066209	521	25	0.178975	0.280454	-0.101479	-67.7737
chr9	125277139	125277711	573	19	0.556093	0.351722	0.204371	67.7661
chr6	169730787	169731486	700	16	0.483582	0.708955	-0.225373	-67.7651
chr19	5050710	5051355	646	19	0.808519	0.656756	0.151762	67.7491
chr22	20132134	20133036	903	28	0.0648584	0.12768	-0.0628219	-67.6744
chr14	99717089	99717757	669	21	0.72605	0.578711	0.147338	67.6466
chr9	136685463	136685979	517	20	0.264422	0.13755	0.126872	67.6391
chr10	72957183	72957898	716	22	0.449348	0.295494	0.153854	67.6096
chr8	145085078	145085758	681	22	0.777141	0.889035	-0.111895	-67.6081
chr9	125282793	125283459	667	23	0.524335	0.367945	0.15639	67.5969
chr12	124485265	124486380	1116	25	0.261024	0.407831	-0.146807	-67.5686
chr19	19362416	19363097	682	20	0.528401	0.347964	0.180437	67.5577
chr7	144639378	144640709	1332	21	0.425856	0.621407	-0.195551	-67.5369
chr7	158773932	158774588	657	18	0.829122	0.667551	0.161572	67.5361
chr1	43162013	43163277	1265	21	0.524098	0.719732	-0.195633	-67.5178
chr14	95742470	95743092	623	20	0.301499	0.46589	-0.164392	-67.5135
chr14	48554033	48554763	731	19	0.690972	0.513502	0.177471	67.5045
chr4	8320575	8321854	1280	22	0.391683	0.589891	-0.198208	-67.4761
chr11	61544219	61544768	550	24	0.0522015	0.113574	-0.0613721	-67.4311
chr6	151287636	151288663	1028	17	0.45552	0.685679	-0.230159	-67.3988
chr3	199693068	199693920	853	26	0.421538	0.551736	-0.130197	-67.3931
chr20	59440091	59440822	732	19	0.395799	0.591415	-0.195616	-67.3609
chr12	131838887	131839738	852	18	0.383392	0.573682	-0.19029	-67.3511
chr18	63695216	63695676	461	15	0.699547	0.88498	-0.185433	-67.3482
chr4	6342176	6342989	814	22	0.765541	0.611961	0.153581	67.3443
chr16	39987092	39987680	589	21	0.815347	0.653678	0.16167	67.3422
chr16	72500632	72501581	950	21	0.717453	0.541465	0.175988	67.3328
chrX	151727932	151728675	744	21	0.571155	0.742559	-0.171404	-67.3279
chr11	70367456	70367864	409	14	0.884015	0.691376	0.192639	67.2982
chr6	41422349	41422906	558	23	0.647133	0.767563	-0.12043	-67.2843
chr1	486233	486928	696	20	0.806223	0.652829	0.153395	67.2805
chr10	12495910	12496935	1026	20	0.769651	0.605035	0.164616	67.2786
chr9	148418743	148419389	647	21	0.375686	0.53978	-0.164094	-67.2772
chr16	56443085	56444145	1061	24	0.646974	0.482887	0.164087	67.2545
chr16	48711101	48711801	701	22	0.765055	0.55941	0.205645	67.2452
chr17	51707496	51708272	777	25	0.728998	0.839538	-0.110541	-67.242
chr3	131319044	131320055	1012	18	0.448724	0.648929	-0.200205	-67.202
chr15	81522471	81523008	538	17	0.229099	0.0978626	0.131236	67.1995
chr12	2193748	2194583	836	21	0.653166	0.481765	0.171401	67.1724
chr9	136220493	136221210	718	19	0.531511	0.353599	0.177913	67.1459
chr17	84157076	84157668	593	22	0.851984	0.941919	-0.0899357	-67.1345
chr1	143913857	143914503	647	21	0.858857	0.715518	0.14334	67.1152
chr10	363170	364351	1182	20	0.719221	0.535773	0.183449	67.0687
chrY	568076	569169	1094	20	0.559772	0.784445	-0.224673	-67.0536
chr9	125251296	125252069	774	25	0.605382	0.435563	0.169819	67.0235
chr16	91574540	91575134	595	18	0.669029	0.830386	-0.161357	-67.0185
chr1	17431895	17432617	723	21	0.686432	0.537611	0.148821	66.9968
chr8	145268926	145269497	572	22	0.690287	0.541666	0.148621	66.993
chr16	1756034	1756729	696	24	0.888395	0.792663	0.0957318	66.9905
chrX	152591766	152592522	757	21	0.754902	0.59211	0.162792	66.9609
chr2	31625930	31626639	710	22	0.508639	0.370814	0.137825	66.9433
chr22	39934165	39935570	1406	24	0.357155	0.524679	-0.167524	-66.9225
chr20	64811047	64811540	494	16	0.409265	0.6288	-0.219535	-66.9044
chr14	97338085	97338732	648	18	0.29361	0.479831	-0.186221	-66.8805
chr8	1707524	1708259	736	24	0.507136	0.647299	-0.140164	-66.8742
chr1	1558102	1558628	527	28	0.678161	0.583546	0.0946151	66.815
chr19	1890998	1891761	764	20	0.803051	0.648342	0.154709	66.8121
chr21	29682927	29683718	792	23	0.838838	0.932072	-0.0932342	-66.8091
chr9	150131264	150132077	814	22	0.673546	0.515051	0.158495	66.7706
chr2	241297696	241299206	1511	23	0.249093	0.428992	-0.179899	-66.7636
chr6	41236679	41237495	817	22	0.574145	0.721364	-0.14722	-66.7569
chr12	26075945	26077643	1699	20	0.592658	0.360262	0.232396	66.7507
chr12	130528842	130529744	903	26	0.566708	0.448407	0.118302	66.7112
chr1	160728506	160729085	580	18	0.34223	0.549964	-0.207734	-66.6859
chr13	52122238	52123058	821	20	0.80227	0.645241	0.15703	66.6561
chr2	8668352	8668971	620	20	0.812319	0.66231	0.150009	66.6349
chr7	152131028	152131590	563	19	0.491269	0.665533	-0.174264	-66.6324
chr7	6879974	6881063	1090	20	0.879039	0.663539	0.215499	66.6125
chr1	225642276	225644073	1798	19	0.515977	0.752007	-0.23603	-66.5998
chr6	170526299	170526874	576	17	0.568271	0.756058	-0.187787	-66.5943
chr1	2488894	2489626	733	18	0.294215	0.480619	-0.186404	-66.568
chr11	7714651	7715748	1098	22	0.514227	0.341655	0.172573	66.5321
chr16	1022299	1022950	652	23	0.785167	0.881464	-0.096297	-66.5158
chr1	3178561	3179253	693	22	0.472288	0.318387	0.153901	66.5119
chr17	5340403	5341357	955	19	0.459014	0.660899	-0.201884	-66.4922
chr5	174095207	174095854	648	18	0.186955	0.337997	-0.151042	-66.4869
chr17	83851533	83852034	502	19	0.845114	0.667895	0.177219	66.4801
chr5	281117	282036	920	15	0.794783	0.541837	0.252946	66.4773
chr22	18763396	18764125	730	17	0.685228	0.460004	0.225224	66.4706
chr18	12238937	12239663	727	21	0.532009	0.369491	0.162518	66.4525
chr1	113313957	113315340	1384	18	0.380035	0.614028	-0.233993	-66.4127
chrX	107173434	107174011	578	24	0.192952	0.312137	-0.119185	-66.3803
chr12	49195742	49196380	639	18	0.226776	0.406052	-0.179277	-66.3771
chr7	2365217	2365856	640	16	0.350988	0.580654	-0.229666	-66.3456
chr10	79987722	79988390	669	20	0.731677	0.559089	0.172587	66.3442
chr16	50849753	50850645	893	23	0.54502	0.790128	-0.245108	-66.3366
chr11	89867620	89868174	555	19	0.602563	0.828925	-0.226362	-66.3127
chr1	36021998	36022703	706	21	0.418833	0.607554	-0.18872	-66.2965
chr11	68849967	68850490	524	18	0.0780013	0.196062	-0.118061	-66.2659
chr1	148832224	148833047	824	22	0.399302	0.247186	0.152116	66.2503
chrY	546487	547436	950	21	0.675924	0.883089	-0.207165	-66.2371
chr12	122875445	122876144	700	14	0.21081	0.467112	-0.256302	-66.2061
chr8	143439153	143439816	664	19	0.377732	0.549026	-0.171294	-66.2056
chrY	774327	774767	441	17	0.331974	0.11468	0.217294	66.1739
chr7	152118666	152119486	821	20	0.560405	0.378441	0.181964	66.1685
chr5	104070550	104071389	840	25	0.098223	0.198064	-0.0998406	-66.1644
chr16	39588201	39588783	583	24	0.736368	0.854312	-0.117944	-66.1442
chr7	1025571	1026335	765	23	0.614407	0.74754	-0.133133	-66.1402
chr15	87733624	87734354	731	25	0.884595	0.951072	-0.0664777	-66.138
chr8	6415837	6416747	911	18	0.466588	0.682335	-0.215748	-66.1218
chr1	53388265	53388889	625	20	0.761736	0.879103	-0.117367	-66.1139
chr14	66649083	66650129	1047	20	0.841352	0.671055	0.170298	66.0583
chr10	134708173	134708755	583	20	0.887372	0.712325	0.175048	66.0427
chr11	69268648	69269345	698	19	0.359273	0.533339	-0.174067	-66.019
chr22	7888343	7888891	549	24	0.763061	0.874213	-0.111153	-65.9624
chrX	151391716	151392265	550	18	0.909125	0.729236	0.179889	65.9485
chr8	145672666	145673530	865	20	0.403252	0.236479	0.166773	65.9262
chrX	37309150	37309943	794	23	0.262465	0.139268	0.123197	65.9259
chr20	50516997	50517933	937	19	0.174109	0.339519	-0.16541	-65.9239
chr2	239576272	239576892	621	21	0.463185	0.615013	-0.151829	-65.9191
chr12	108014497	108015561	1065	18	0.785942	0.586802	0.199139	65.9172
chr2	89916493	89916992	500	24	0.229642	0.0853089	0.144333	65.9137
chr2	236199642	236200514	873	22	0.436441	0.28671	0.149731	65.8932
chr20	5105128	5106227	1100	20	0.589034	0.763363	-0.174329	-65.8772
chr1	33024494	33025697	1204	23	0.663003	0.81128	-0.148276	-65.8489
chr7	55372593	55373741	1149	21	0.29377	0.471918	-0.178148	-65.839
chr5	173785843	173786428	586	20	0.259118	0.396273	-0.137155	-65.8275
chr9	148493531	148494194	664	21	0.53686	0.701704	-0.164844	-65.8252
chr16	62457921	62458434	514	20	0.104906	0.216191	-0.111285	-65.82
chr10	76270641	76271209	569	25	0.228001	0.330391	-0.10239	-65.8194
chr17	2601404	2602009	606	20	0.525499	0.3775	0.147999	65.8025
chr20	3784766	3785540	775	25	0.703796	0.568127	0.135669	65.7912
chr9	147163674	147164551	878	22	0.403391	0.261068	0.142323	65.778
chr13	112800726	112801260	535	20	0.906128	0.974011	-0.0678829	-65.7746
chrX	70049174	70050174	1001	25	0.739043	0.846805	-0.107762	-65.7662
chr20	65998740	65999248	509	26	0.833136	0.74806	0.0850763	65.7626
chr5	489423	489822	400	24	0.836223	0.909598	-0.0733752	-65.7267
chr1	225106606	225107578	973	21	0.61045	0.771416	-0.160966	-65.7224
chr6	143320567	143321038	472	18	0.737454	0.882631	-0.145177	-65.7023
chr13	28001678	28002338	661	21	0.799092	0.904131	-0.105039	-65.6965
chr2	63051971	63052514	544	18	0.862828	0.707964	0.154864	65.6885
chr17	3642494	3643158	665	18	0.724787	0.549922	0.174865	65.6705
chr11	64867638	64868591	954	25	0.309118	0.438857	-0.129739	-65.6473
chr20	3790313	3791289	977	22	0.793069	0.641885	0.151184	65.6334
chr16	80770885	80771864	980	25	0.324451	0.463944	-0.139493	-65.6173
chr9	107246666	107247368	703	19	0.179045	0.348144	-0.169099	-65.6165
chr17	492825	493862	1038	20	0.779975	0.605774	0.174201	65.6083
chr4	140819689	140820151	463	18	0.900276	0.768226	0.132049	65.6054
chr3	199718507	199719229	723	21	0.786988	0.646487	0.140501	65.5738
chr8	42413116	42414342	1227	25	0.198408	0.306707	-0.108299	-65.5687
chr19	43941787	43942452	666	25	0.845108	0.748666	0.0964418	65.5549
chr20	58408852	58409405	554	24	0.137972	0.227929	-0.0899573	-65.5423
chr1	16685001	16685777	777	23	0.427663	0.558294	-0.130631	-65.5295
chrX	151400751	151401595	845	24	0.703942	0.514519	0.189422	65.5179
chr16	92737915	92738621	707	20	0.270434	0.424897	-0.154463	-65.5041
chr20	59700673	59701651	979	19	0.360851	0.573778	-0.212927	-65.4992
chr3	180074786	180075433	648	23	0.931109	0.846866	0.0842428	65.4857
chr16	2713018	2713918	901	23	0.210697	0.34801	-0.137312	-65.4854
chr7	451120	451824	705	26	0.681085	0.785836	-0.104751	-65.4728
chr1	40002129	40002725	597	22	0.179478	0.291899	-0.112421	-65.4652
chrX	36604001	36604708	708	24	0.76052	0.867123	-0.106603	-65.4569
chr18	79873905	79874613	709	22	0.825918	0.709806	0.116113	65.4345
chr12	49294774	49295266	493	19	0.366636	0.526287	-0.159651	-65.414
chr7	613716	614416	701	23	0.566096	0.705008	-0.138912	-65.4048
chr5	994710	995759	1050	25	0.85084	0.742301	0.108539	65.4029
chr12	131897685	131898333	649	19	0.817465	0.648529	0.168936	65.4012
chr10	133207930	133208664	735	18	0.402922	0.231352	0.17157	65.3614
chr19	3243394	3244179	786	19	0.566247	0.371356	0.194891	65.35
chr1	41252621	41253267	647	20	0.42448	0.583276	-0.158796	-65.3477
chr8	50359870	50360820	951	24	0.824695	0.698006	0.126689	65.3234
chr7	160291156	160291689	534	22	0.857937	0.746314	0.111622	65.3204
chr2	73017359	73018523	1165	19	0.833675	0.641369	0.192306	65.3079
chr16	18392888	18393551	664	21	0.68155	0.857223	-0.175673	-65.3008
chr7	524466	525004	539	22	0.205994	0.328115	-0.122121	-65.2964
chr10	122420521	122421345	825	18	0.294453	0.489788	-0.195335	-65.2937
chr22	18767973	18769076	1104	21	0.840752	0.686369	0.154383	65.2895
chr19	41856886	41857875	990	17	0.303022	0.538683	-0.235661	-65.2815
chr15	19857756	19858215	460	17	0.829066	0.53646	0.292606	65.2627
chr11	37490916	37492146	1231	18	0.795434	0.594776	0.200658	65.2363
chr17	83538391	83539135	745	22	0.461989	0.615526	-0.153537	-65.2115
chr2	41977373	41978692	1320	23	0.775926	0.892296	-0.11637	-65.1436
chr10	100197976	100198592	617	23	0.816003	0.901717	-0.0857144	-65.1351
chr17	44769796	44770305	510	20	0.454032	0.302609	0.151423	65.1349
chr6	167466920	167467909	990	24	0.42209	0.285262	0.136828	65.1082
chr4	95117580	95118253	674	20	0.560106	0.401278	0.158828	65.085
chrX	71114694	71115209	516	19	0.784618	0.904328	-0.11971	-65.0798
chrX	48884837	48885352	516	16	0.796536	0.516991	0.279545	65.054
chr15	29152580	29154395	1816	22	0.451155	0.652535	-0.20138	-65.0502
chr14	73042805	73044020	1216	18	0.438065	0.660029	-0.221964	-65.0374
chr7	2128234	2128820	587	19	0.774409	0.895689	-0.121279	-65.0331
chr16	93120308	93120869	562	17	0.422367	0.629939	-0.207573	-64.997
chr6	145201288	145201920	633	20	0.669971	0.514733	0.155238	64.9628
chr11	66555081	66555667	587	22	0.289885	0.422104	-0.132219	-64.9467
chr8	135614351	135615618	1268	22	0.800007	0.643316	0.156691	64.8988
chr6	138677540	138678305	766	24	0.136506	0.232757	-0.0962504	-64.8777
chr20	26085207	26086069	863	26	0.822945	0.904497	-0.0815522	-64.8498
chrX	130102992	130103862	871	18	0.721642	0.50981	0.211832	64.8378
chr1	127442897	127443554	658	20	0.634267	0.872845	-0.238578	-64.777
chr12	131106187	131106856	670	22	0.87891	0.757717	0.121194	64.7495
chr17	8795108	8795934	827	23	0.635362	0.762577	-0.127214	-64.7327
chr9	149250217	149250955	739	24	0.707612	0.820665	-0.113053	-64.7128
chr12	114668761	114669460	700	22	0.085614	0.171268	-0.0856543	-64.7041
chrX	131853807	131854331	525	20	0.871796	0.739224	0.132571	64.6629
chr19	19067954	19068544	591	21	0.148174	0.264667	-0.116492	-64.6498
chr11	70947708	70948740	1033	21	0.357525	0.541284	-0.183759	-64.6234
chr6	164463315	164463870	556	18	0.440138	0.606658	-0.16652	-64.6231
chr12	124380506	124381148	643	19	0.763992	0.588822	0.17517	64.6208
chr1	244748288	244748810	523	20	0.749173	0.60986	0.139313	64.6054
chr4	87823368	87823852	485	22	0.0872062	0.167234	-0.0800278	-64.6008
chrX	117095872	117096482	611	14	0.899494	0.677631	0.221863	64.5281
chr20	64077397	64077956	560	19	0.867623	0.73404	0.133583	64.5228
chr3	54067241	54068029	789	20	0.844018	0.704086	0.139932	64.4946
chr1	129016833	129017613	781	24	0.868973	0.709118	0.159854	64.4753
chr9	144395845	144396873	1029	19	0.245148	0.410392	-0.165244	-64.4743
chr16	48854303	48854979	677	23	0.928817	0.762084	0.166733	64.4607
chr14	339991	340739	749	26	0.577544	0.770698	-0.193154	-64.4531
chr4	193571341	193571799	459	16	0.899718	0.624391	0.275328	64.4262
chr9	149688786	149689285	500	22	0.782693	0.666256	0.116437	64.4209
chr17	80426662	80427444	783	23	0.699468	0.567483	0.131985	64.4163
chr4	172237102	172237901	800	24	0.427162	0.309483	0.117679	64.4081
chr1	159311282	159312331	1050	19	0.48759	0.693564	-0.205974	-64.3961
chr16	4689749	4690310	562	18	0.474965	0.302097	0.172868	64.3924
chr7	106924641	106925619	979	16	0.449508	0.696426	-0.246918	-64.3766
chr5	150361218	150361952	735	18	0.738815	0.548267	0.190548	64.357
chr1	1742725	1743434	710	22	0.734875	0.592382	0.142492	64.3485
chr11	114138485	114140090	1606	21	0.577861	0.773718	-0.195856	-64.3206
chr1	8852680	8853482	803	19	0.231172	0.391815	-0.160643	-64.3069
chr15	18729105	18729576	472	21	0.877163	0.700579	0.176584	64.2824
chr8	1071473	1072691	1219	25	0.805412	0.680989	0.124423	64.2643
chr7	760140	761036	897	16	0.270321	0.509329	-0.239008	-64.2447
chr4	135299935	135300421	487	21	0.915979	0.830554	0.0854248	64.2296
chr4	170113193	170113809	617	16	0.421731	0.737818	-0.316087	-64.2063
chr16	3470733	3471396	664	24	0.427336	0.543127	-0.115791	-64.2012
chr6	10527022	10527868	847	23	0.75736	0.865599	-0.108239	-64.2006
chr21	44268468	44269232	765	25	0.886722	0.784397	0.102325	64.1603
chrY	107790	108251	462	20	0.661343	0.457444	0.203899	64.1565
chr2	153010570	153013441	2872	23	0.455547	0.653079	-0.197533	-64.1565
chr6	27696463	27697271	809	22	0.225627	0.370931	-0.145304	-64.1398
chr9	144640862	144641887	1026	20	0.40072	0.588642	-0.187921	-64.1358
chr22	30673634	30674251	618	19	0.383587	0.554953	-0.171366	-64.1301
chr16	40690726	40691916	1191	23	0.615373	0.856398	-0.241026	-64.1232
chr1	2567280	2568339	1060	16	0.530649	0.749134	-0.218485	-64.0947
chr1	37862723	37863337	615	21	0.421189	0.282694	0.138496	64.0917
chr8	130623211	130623602	392	29	0.924974	0.880469	0.0445048	64.0742
chr6	57775361	57776064	704	22	0.731261	0.596022	0.13524	64.0692
chr20	50406007	50407064	1058	17	0.427078	0.632672	-0.205594	-64.0571
chr2	202503550	202504506	957	18	0.449569	0.679745	-0.230176	-64.0536
chr1	213224740	213225625	886	24	0.470958	0.340462	0.130497	64.04
chr22	39875928	39876679	752	18	0.22059	0.401611	-0.181022	-64.0366
chr15	29100828	29101756	929	18	0.330689	0.522504	-0.191815	-64.0344
chr10	125557681	125558959	1279	21	0.313709	0.509759	-0.19605	-64.0102
chr13	66213757	66214767	1011	20	0.31549	0.162503	0.152987	63.9912
chr6	167628586	167629537	952	25	0.807845	0.683713	0.124132	63.99
chr10	131229740	131230537	798	22	0.50428	0.647396	-0.143116	-63.9861
chr3	7261745	7262501	757	20	0.840508	0.700089	0.140418	63.9618
chr2	207589307	207590231	925	18	0.196341	0.392293	-0.195951	-63.9551
chr19	18725355	18726020	666	22	0.32543	0.198324	0.127106	63.9392
chr22	37024453	37025115	663	23	0.746742	0.621105	0.125637	63.9148
chr1	170021901	170022518	618	20	0.502344	0.349766	0.152578	63.9086
chr20	29561592	29562113	522	20	0.15591	0.0691539	0.0867565	63.8992
chr10	125425307	125426090	784	24	0.549518	0.679309	-0.12979	-63.8909
chr4	6492568	6493633	1066	20	0.740135	0.550985	0.18915	63.8899
chr5	10540099	10541044	946	21	0.247835	0.119301	0.128535	63.8806
chr12	10088503	10089812	1310	23	0.823985	0.678303	0.145682	63.8483
chr11	1560948	1561784	837	23	0.517872	0.37547	0.142402	63.8321
chr7	30021772	30022342	571	23	0.241253	0.35209	-0.110837	-63.7981
chr1	246958662	246959240	579	21	0.859689	0.93814	-0.0784509	-63.7933
chr7	159686926	159687566	641	19	0.757906	0.598504	0.159402	63.7902
chr20	40619495	40620899	1405	21	0.304098	0.495719	-0.191622	-63.7372
chr10	130826388	130826993	606	20	0.298343	0.44082	-0.142477	-63.7338
chr22	38265321	38266096	776	21	0.234553	0.379352	-0.144798	-63.7201
chrX	16389028	16390013	986	21	0.845706	0.688707	0.156999	63.7103
chr6	45498303	45498781	479	21	0.135573	0.236117	-0.100544	-63.694
chr18	79832982	79833752	771	20	0.317104	0.489526	-0.172422	-63.661
chrX	127970405	127971518	1114	21	0.706837	0.508627	0.19821	63.6393
chr21	37127688	37128518	831	21	0.849448	0.72024	0.129207	63.6175
chr12	132857844	132858732	889	19	0.779252	0.619084	0.160168	63.6094
chr19	52858323	52858989	667	20	0.404263	0.554205	-0.149941	-63.6086
chr12	62498471	62498917	447	15	0.311549	0.523003	-0.211454	-63.605
chr9	144638961	144639911	951	22	0.534711	0.689675	-0.154963	-63.5307
chrX	151834140	151834689	550	19	0.792653	0.911775	-0.119123	-63.5018
chr6	34334052	34334970	919	18	0.87405	0.702748	0.171302	63.4941
chr8	9191107	9191762	656	20	0.546351	0.701764	-0.155412	-63.4685
chr12	94595720	94597150	1431	19	0.180693	0.374501	-0.193808	-63.4662
chr12	120124248	120124840	593	18	0.719394	0.857008	-0.137614	-63.4327
chr3	104265253	104266198	946	14	0.280716	0.550176	-0.269459	-63.4171
chr12	11879391	11880595	1205	20	0.184021	0.351975	-0.167954	-63.4064
chr16	1696197	1697225	1029	21	0.5563	0.72043	-0.164131	-63.405
chr12	25209908	25210840	933	21	0.906395	0.786075	0.12032	63.4015
chr4	193527364	193527921	558	21	0.758322	0.536244	0.222078	63.3774
chr15	22584253	22585058	806	23	0.396434	0.263191	0.133243	63.3751
chr3	58611280	58612986	1707	21	0.774679	0.58819	0.186489	63.3622
chr1	152932361	152933067	707	19	0.330536	0.511833	-0.181297	-63.3524
chr19	37699198	37699834	637	21	0.0859282	0.179308	-0.0933795	-63.3343
chr12	129119300	129119790	491	29	0.903207	0.834342	0.0688643	63.3254
chr12	132886682	132887423	742	21	0.863499	0.73795	0.125549	63.3254
chr10	44221388	44221939	552	21	0.621077	0.750617	-0.12954	-63.3222
chr3	14299557	14300256	700	20	0.133427	0.258503	-0.125076	-63.2702
chr1	168466237	168468136	1900	20	0.135993	0.31888	-0.182887	-63.2697
chr10	125604564	125605732	1169	20	0.241475	0.433348	-0.191874	-63.2668
chr1	5779345	5779872	528	21	0.88478	0.781845	0.102935	63.219
chr10	133007062	133007964	903	25	0.458452	0.587013	-0.128561	-63.2152
chr13	112209537	112210329	793	20	0.32916	0.498184	-0.169024	-63.2058
chr13	85744505	85744949	445	14	0.209301	0.416041	-0.206739	-63.201
chr16	877111	877985	875	22	0.616455	0.777475	-0.16102	-63.189
chr16	51508177	51508897	721	21	0.871339	0.671209	0.20013	63.1711
chr9	146996122	146997031	910	20	0.792204	0.645698	0.146505	63.1575
chr16	27976717	27977919	1203	23	0.591398	0.738611	-0.147213	-63.1575
chr20	65759973	65760538	566	22	0.820028	0.706869	0.113159	63.1564
chrX	69487088	69487826	739	19	0.346986	0.523208	-0.176222	-63.1502
chr1	155649138	155650188	1051	19	0.318057	0.498094	-0.180037	-63.1422
chr21	13573069	13573784	716	20	0.775079	0.920713	-0.145634	-63.1354
chr2	113768653	113769498	846	15	0.507106	0.753968	-0.246862	-63.1259
chr9	140918018	140918988	971	26	0.778894	0.874143	-0.0952485	-63.1213
chr1	29609626	29610311	686	22	0.658465	0.521518	0.136947	63.0993
chr9	143305381	143306597	1217	22	0.15021	0.280887	-0.130678	-63.0916
chr16	91461522	91462365	844	18	0.417744	0.235587	0.182157	63.0467
chr10	42753797	42754379	583	21	0.8307	0.629026	0.201673	63.0326
chr9	79506232	79506921	690	23	0.078271	0.158168	-0.079897	-63.0244
chr19	13123582	13124199	618	23	0.641651	0.503285	0.138366	63.0109
chr1	235522252	235523151	900	17	0.739367	0.520487	0.21888	62.9887
chr6	160667486	160668194	709	18	0.416372	0.606281	-0.18991	-62.986
chr12	47978490	47980091	1602	17	0.320305	0.562591	-0.242286	-62.9852
chr16	72698871	72700208	1338	23	0.780804	0.62827	0.152534	62.9793
chr3	125656080	125656761	682	15	0.270293	0.495571	-0.225278	-62.9704
chr11	1462840	1463835	996	21	0.201403	0.350235	-0.148832	-62.9696
chr5	17530968	17531682	715	17	0.934648	0.728127	0.206521	62.9599
chr16	10633996	10634837	842	19	0.771911	0.601706	0.170205	62.9572
chr2	10034347	10034942	596	20	0.55203	0.393705	0.158325	62.9489
chr9	144405510	144406500	991	20	0.487981	0.680894	-0.192912	-62.9472
chr4	25070399	25071200	802	21	0.0806026	0.18646	-0.105858	-62.9431
chr17	82945676	82946222	547	23	0.696058	0.575142	0.120916	62.9269
chr16	19805051	19806196	1146	23	0.167764	0.306891	-0.139127	-62.9147
chr8	7273388	7273978	591	21	0.753337	0.886447	-0.13311	-62.8999
chr2	91011190	91011689	500	16	0.843563	0.610281	0.233283	62.8958
chr14	69639715	69640839	1125	19	0.485946	0.299195	0.186751	62.8896
chr15	1054616	1055241	626	24	0.716767	0.860364	-0.143598	-62.878
chr1	32784882	32785673	792	22	0.251887	0.391619	-0.139733	-62.8728
chr5	142018407	142018889	483	19	0.307298	0.18169	0.125607	62.8723
chr17	1029434	1029969	536	20	0.684585	0.547479	0.137106	62.8604
chr10	117703937	117704710	774	19	0.527819	0.696905	-0.169086	-62.8581
chr16	73339404	73339983	580	15	0.703883	0.468619	0.235264	62.8432
chr7	107270960	107271742	783	22	0.820092	0.914054	-0.0939622	-62.8297
chr18	62587502	62588112	611	25	0.775573	0.669152	0.106421	62.8148
chr19	11943199	11943969	771	21	0.654232	0.500188	0.154044	62.813
chr12	97503568	97505827	2260	24	0.856445	0.726989	0.129457	62.807
chr18	9817474	9818096	623	15	0.530345	0.756801	-0.226456	-62.8019
chr4	188982607	188984677	2071	22	0.849406	0.66354	0.185866	62.7986
chr1	204708689	204709808	1120	22	0.486307	0.31449	0.171817	62.7957
chr7	2683492	2684069	578	19	0.788455	0.642267	0.146188	62.756
chr10	133334459	133334876	418	20	0.194586	0.0966525	0.0979334	62.7478
chr15	4653283	4654479	1197	19	0.394023	0.657994	-0.26397	-62.745
chr14	98543308	98543808	501	16	0.404602	0.62064	-0.216037	-62.7396
chr10	131585521	131586373	853	25	0.776644	0.658767	0.117877	62.7248
chr1	223806359	223806894	536	18	0.112285	0.235031	-0.122746	-62.7176
chr5	179889566	179890296	731	22	0.565471	0.708827	-0.143355	-62.7128
chr21	1062700	1063209	510	19	0.70884	0.85591	-0.14707	-62.7093
chr1	8798419	8798996	578	16	0.675917	0.853305	-0.177388	-62.7011
chr21	2338739	2339604	866	20	0.659407	0.449412	0.209995	62.6977
chr5	2548723	2549577	855	19	0.856361	0.71422	0.142141	62.6955
chr12	132170838	132171489	652	17	0.592275	0.775263	-0.182987	-62.6682
chr9	143300747	143301741	995	25	0.62183	0.753333	-0.131503	-62.6591
chr8	1734764	1735497	734	18	0.52974	0.71271	-0.18297	-62.6571
chr4	193444080	193444695	616	21	0.451752	0.264358	0.187395	62.6512
chr1	14790262	14791210	949	23	0.809364	0.689662	0.119702	62.6429
chr5	12363161	12363503	343	10	0.515924	0.847678	-0.331755	-62.6416
chr10	129394759	129395464	706	23	0.490328	0.361246	0.129083	62.6403
chr17	17177462	17178319	858	19	0.59729	0.418281	0.179009	62.6054
chr3	129692468	129693166	699	18	0.17335	0.343189	-0.169839	-62.5923
chr12	3282586	3283558	973	21	0.800106	0.654335	0.145772	62.5716
chr9	148316263	148316831	569	18	0.694002	0.504578	0.189424	62.5642
chr10	33280542	33281248	707	20	0.938132	0.843008	0.0951236	62.5425
chrX	1727341	1728211	871	14	0.863093	0.501973	0.36112	62.5383
chr14	50936480	50937225	746	15	0.672322	0.437445	0.234877	62.4642
chr6	89782573	89783493	921	16	0.386563	0.613716	-0.227153	-62.4616
chr14	95947224	95947884	661	25	0.884763	0.796457	0.0883065	62.4138
chr22	49117299	49117916	618	20	0.698516	0.83939	-0.140875	-62.412
chr6	27291943	27292619	677	21	0.494252	0.638073	-0.143822	-62.4099
chr17	36443084	36443961	878	23	0.176408	0.0848874	0.0915208	62.392
chr2	3454779	3456046	1268	19	0.364684	0.580051	-0.215367	-62.3803
chr1	179137464	179138178	715	19	0.490774	0.653423	-0.162649	-62.3796
chrX	135875294	135875839	546	23	0.244083	0.149368	0.0947157	62.3636
chr5	150669712	150670596	885	19	0.794978	0.624332	0.170646	62.355
chr14	98341482	98342018	537	21	0.713962	0.829308	-0.115346	-62.3449
chr10	134630566	134631071	506	17	0.556052	0.32499	0.231062	62.3371
chr10	59181015	59181645	631	23	0.471655	0.605358	-0.133703	-62.3191
chr7	983847	984759	913	25	0.796215	0.678148	0.118066	62.3131
chr2	105516330	105516781	452	23	0.791488	0.877932	-0.0864442	-62.2749
chr13	9210984	9211633	650	17	0.398158	0.148182	0.249977	62.2581
chr17	81865814	81866484	671	20	0.419419	0.584009	-0.16459	-62.2523
chr6	3153036	3153927	892	25	0.287844	0.404307	-0.116463	-62.2496
chr5	18113084	18114422	1339	20	0.858651	0.715596	0.143055	62.247
chr19	790875	791315	441	23	0.750692	0.624825	0.125867	62.2136
chr17	67897973	67898631	659	18	0.337219	0.5206	-0.183381	-62.1918
chr2	241916643	241917444	802	14	0.388248	0.673464	-0.285216	-62.1913
chr9	145776228	145776971	744	20	0.818538	0.675206	0.143332	62.1544
chr1	128802144	128802517	374	15	0.703778	0.35162	0.352159	62.1535
chr12	1930913	1931902	990	21	0.460415	0.634506	-0.174091	-62.1487
chr11	123700757	123701837	1081	20	0.695376	0.517322	0.178054	62.1379
chr10	120214546	120215567	1022	21	0.716566	0.540933	0.175633	62.1284
chr10	104329184	104329919	736	16	0.732276	0.505439	0.226837	62.1282
chr22	6454082	6454574	493	24	0.637955	0.532754	0.105201	62.1004
chr9	134093585	134094131	547	20	0.573427	0.724591	-0.151163	-62.0989
chr7	158714112	158714437	326	21	0.806154	0.693771	0.112383	62.0685
chr3	95805642	95809047	3406	23	0.810509	0.557718	0.252792	62.0284
chr9	147494188	147494783	596	19	0.809411	0.661238	0.148173	62.0264
chr22	20141963	20142693	731	22	0.20286	0.310694	-0.107833	-62.0002
chr19	13586472	13587510	1039	22	0.743999	0.593648	0.150351	61.982
chr4	6295825	6296625	801	18	0.882794	0.733736	0.149058	61.9389
chr7	144641199	144642381	1183	18	0.389821	0.59203	-0.202209	-61.9294
chr8	9125408	9125916	509	21	0.714374	0.830773	-0.1164	-61.9194
chr6	165449421	165450397	977	21	0.403497	0.240907	0.16259	61.8695
chr17	77041999	77043033	1035	21	0.817188	0.663572	0.153617	61.8691
chr20	47749693	47750241	549	23	0.130871	0.0649165	0.0659546	61.8598
chr19	35731445	35732164	720	20	0.815655	0.673383	0.142272	61.8521
chr1	207481425	207483147	1723	24	0.699679	0.526228	0.173451	61.8482
chr5	179281231	179281727	497	20	0.641506	0.772206	-0.1307	-61.8438
chr6	26379149	26380029	881	20	0.779333	0.612492	0.166842	61.8191
chr2	190142741	190143272	532	21	0.934534	0.850857	0.0836767	61.8176
chr3	41132319	41133680	1362	23	0.327687	0.472944	-0.145256	-61.8164
chr22	36904306	36905142	837	22	0.761212	0.877315	-0.116103	-61.8108
chr16	91351794	91352805	1012	25	0.301531	0.185359	0.116172	61.7924
chr22	29687499	29688323	825	14	0.686642	0.430093	0.256549	61.7828
chr21	2571179	2571839	661	16	0.36415	0.113167	0.250983	61.76
chr8	1229749	1230630	882	21	0.888827	0.765629	0.123197	61.7586
chr14	4124902	4125451	550	21	0.679102	0.800341	-0.12124	-61.7508
chr13	111143893	111144366	474	17	0.207946	0.366701	-0.158755	-61.7457
chr1	2718965	2719877	913	20	0.246046	0.399067	-0.15302	-61.7428
chr10	133216940	133217796	857	22	0.794922	0.675637	0.119284	61.7414
chr9	147464801	147465763	963	25	0.504993	0.637569	-0.132576	-61.7318
chr13	9315689	9316290	602	18	0.510163	0.776793	-0.26663	-61.7159
chr10	14554143	14555175	1033	20	0.570763	0.734518	-0.163755	-61.7023
chr15	83523125	83524544	1420	22	0.672296	0.48104	0.191256	61.6978
chr14	2806867	2807586	720	20	0.848747	0.942493	-0.0937457	-61.6907
chr11	64090749	64091589	841	18	0.246764	0.41947	-0.172706	-61.6655
chr18	77360711	77361572	862	18	0.725515	0.540166	0.185349	61.6447
chr11	48138176	48138713	538	14	0.764479	0.934681	-0.170201	-61.6418
chr5	1375510	1376117	608	24	0.844796	0.747539	0.0972567	61.6339
chr13	113240931	113241663	733	19	0.320612	0.488809	-0.168198	-61.6167
chr17	77808712	77809444	733	19	0.840105	0.696392	0.143714	61.6129
chr13	111451343	111452161	819	17	0.893455	0.731118	0.162337	61.5944
chr10	48270881	48271473	593	15	0.362027	0.594944	-0.232917	-61.5939
chr3	11560354	11561108	755	23	0.539678	0.391757	0.147921	61.5823
chr14	1162925	1163944	1020	23	0.707659	0.496169	0.21149	61.5814
chr3	199353018	199353911	894	21	0.648765	0.794827	-0.146062	-61.5731
chr22	38661092	38661923	832	20	0.505653	0.665962	-0.160308	-61.5685
chr19	37683517	37684286	770	22	0.40537	0.266399	0.138971	61.5242
chr21	42587730	42588240	511	19	0.556506	0.716179	-0.159673	-61.5175
chrY	1250231	1250791	561	18	0.845153	0.666152	0.179001	61.4654
chr4	192329122	192329605	484	22	0.653135	0.786342	-0.133206	-61.4489
chr21	3130681	3131157	477	17	0.908434	0.672069	0.236366	61.44
chr3	132111094	132112212	1119	20	0.598491	0.767162	-0.168671	-61.4303
chr9	38046513	38047495	983	21	0.340234	0.508593	-0.168359	-61.4027
chr19	3353376	3353991	616	19	0.235101	0.105246	0.129855	61.395
chr19	53635573	53636276	704	22	0.190208	0.306481	-0.116273	-61.3822
chr3	53273652	53274770	1119	21	0.543361	0.728873	-0.185512	-61.3617
chr13	84651238	84652389	1152	20	0.369514	0.561244	-0.191729	-61.3617
chr20	60915912	60916565	654	19	0.70867	0.837974	-0.129304	-61.3346
chr1	217822728	217824104	1377	16	0.767844	0.5381	0.229744	61.3252
chr16	31522619	31523404	786	20	0.357243	0.538581	-0.181339	-61.3187
chr1	146497150	146497729	580	22	0.131919	0.222825	-0.0909054	-61.3
chr8	2487233	2487907	675	15	0.51666	0.320074	0.196585	61.271
chr4	3039862	3040469	608	23	0.416141	0.543679	-0.127537	-61.2703
chr11	536805	537239	435	16	0.776985	0.596035	0.18095	61.2688
chr5	1089459	1090196	738	21	0.327856	0.479316	-0.151459	-61.2439
chr1	154329638	154330135	498	24	0.921835	0.847795	0.0740398	61.1772
chr19	14003528	14004166	639	19	0.638122	0.796283	-0.158161	-61.172
chr12	132654052	132654693	642	22	0.339846	0.220432	0.119413	61.156
chr13	93905154	93905651	498	22	0.644203	0.522479	0.121724	61.1503
chr12	30994198	30994847	650	22	0.292637	0.172122	0.120515	61.1302
chr5	135854002	135854646	645	19	0.595506	0.743711	-0.148205	-61.1178
chr16	51944730	51945331	602	19	0.826846	0.660809	0.166037	61.1163
chr1	2568922	2569589	668	20	0.499047	0.635288	-0.13624	-61.1142
chrX	11341341	11342173	833	22	0.331796	0.202064	0.129732	61.1052
chr16	30724525	30725345	821	17	0.806017	0.629989	0.176028	61.1038
chr10	42760290	42761071	782	23	0.845036	0.671853	0.173183	61.0904
chr1	119012290	119013120	831	23	0.150235	0.25629	-0.106055	-61.0477
chr11	2120805	2121510	706	18	0.907745	0.771981	0.135763	61.0367
chr8	144411766	144412584	819	18	0.389302	0.594871	-0.205569	-61.0299
chr9	101612980	101613479	500	16	0.420565	0.617661	-0.197096	-61.0144
chr16	1552523	1553181	659	21	0.851954	0.740609	0.111345	60.9995
chr13	109495279	109495881	603	21	0.293324	0.424729	-0.131405	-60.9982
chr20	59218601	59219278	678	21	0.197855	0.325031	-0.127175	-60.9949
chr12	132423409	132424323	915	22	0.836147	0.718787	0.11736	60.9868
chr8	144636557	144637109	553	25	0.768711	0.854869	-0.0861584	-60.9551
chrX	128439674	128440344	671	23	0.196963	0.310245	-0.113282	-60.9277
chr22	51084346	51085048	703	18	0.562421	0.735906	-0.173485	-60.8948
chr1	7395375	7396238	864	20	0.694346	0.843764	-0.149418	-60.8912
chr15	49193943	49195268	1326	20	0.585118	0.767995	-0.182877	-60.8911
chr14	58914008	58915192	1185	20	0.252353	0.441452	-0.189099	-60.8857
chrX	114285214	114285764	551	20	0.229788	0.425457	-0.195669	-60.8133
chr21	43281335	43282083	749	22	0.714766	0.57825	0.136516	60.8131
chr8	17303869	17304523	655	18	0.712387	0.858052	-0.145665	-60.8016
[truncated: 91,442 more rows]
