# Supplementary material for: Long‐read sequencing reveals genomic and epigenomic variation in the dark genome of human Alzheimer's disease
Source: Alzheimers Dement. 2025 Nov 14;21(11):e70852. doi: 10.1002/alz.70852 (PMC12616516; doi:10.1002/alz.70852)
Supplement: Supplementary file 9 — Supporting information [file ALZ-21-e70852-s005.xlsx]

## Sheet: Legend
Supplemental File 7 | Raw output of differentially methylated loci at Braak V/VI vs. Braak 0, CHM13 genome
Sheet 1	DSS Raw output of differentially methylated loci at Braak V/VI vs. Braak 0, CHM13 genome
chr	Chromosome
start	DMR start
end	DMR end
length	DMR length
nCG	number of CpGs in DMR
meanMethy1 - Braak V_VI	Braak V/VI methylation frequency
meanMethy2- Braak 0	Braak 0 methylation frequency
diff.Methy	difference in methylation
areaStat	areaStat

## Sheet: Sheet 1
chr	start	end	length	nCG	meanMethy1 - Braak V_VI	meanMethy2 - Braak 0	diff.Methy	areaStat
chr13	9153680	9170218	16539	395	0.128151	0.426586	-0.298435	-1998.8
chr21	5563221	5575623	12403	298	0.181742	0.471396	-0.289654	-1538.14
chr21	5607043	5613007	5965	146	0.402701	0.817418	-0.414718	-1115.72
chr15	4701552	4706792	5241	126	0.290112	0.809397	-0.519285	-1033.97
chr1	227748525	227753121	4597	165	0.331614	0.625184	-0.29357	-929.443
chr1	227774014	227777740	3727	115	0.219754	0.653105	-0.433351	-631.812
chr14	2811064	2817711	6648	168	0.665741	0.845594	-0.179853	-625.44
chr13	9303593	9310433	6841	170	0.174247	0.397	-0.222754	-610.138
chr21	5558340	5562414	4075	108	0.146934	0.494002	-0.347067	-553.957
chrX	114276033	114277756	1724	58	0.66075	0.152991	0.50776	478.726
chr12	30992365	30995600	3236	98	0.399955	0.191562	0.208393	465.676
chrX	114279005	114280808	1804	60	0.729551	0.243337	0.486214	462.741
chr14	2104197	2109219	5023	128	0.288599	0.103705	0.184895	440.352
chrX	65575	67733	2159	84	0.918409	0.658925	0.259484	428.243
chr21	3120279	3123256	2978	84	0.378102	0.0689094	0.309193	427.136
chrX	114281391	114283780	2390	75	0.76499	0.406569	0.358421	398.015
chrX	117351337	117354654	3318	108	0.140637	0.278795	-0.138158	-389.101
chrX	102684022	102687067	3046	94	0.178126	0.351474	-0.173347	-378.742
chrX	114272469	114274692	2224	66	0.642443	0.231273	0.411171	377.005
chr1	1556724	1559203	2480	122	0.721843	0.600526	0.121317	355.969
chrX	118245606	118248498	2893	77	0.149386	0.351443	-0.202058	-349.178
chr20	65984411	65990230	5820	99	0.347846	0.542251	-0.194406	-348.491
chrX	128249915	128253300	3386	98	0.22292	0.387383	-0.164463	-330.117
chr19	56616849	56619033	2185	65	0.549612	0.339825	0.209788	324.244
chr3	150177388	150180560	3173	68	0.438111	0.224361	0.21375	321.406
chr17	21812858	21815047	2190	96	0.424653	0.282712	0.141942	309.122
chr17	43541668	43544491	2824	69	0.695522	0.476699	0.218822	307.427
chrX	39492280	39494047	1768	48	0.58987	0.25182	0.33805	301.078
chrX	117982455	117984891	2437	68	0.150652	0.34704	-0.196388	-300.962
chrX	114141858	114144011	2154	68	0.791852	0.554144	0.237709	299.52
chrX	48680470	48682864	2395	62	0.212064	0.426611	-0.214547	-297.486
chr8	145268797	145271179	2383	82	0.787701	0.629008	0.158693	292.358
chr21	5593135	5594702	1568	56	0.335301	0.559046	-0.223746	-287.586
chrX	114285076	114287024	1949	67	0.718346	0.422557	0.295789	287.515
chrX	149165019	149167427	2409	66	0.0974734	0.260524	-0.163051	-286.376
chr13	9245253	9248269	3017	90	0.170647	0.341782	-0.171135	-285.518
chr16	18353130	18354217	1088	41	0.765018	0.402893	0.362125	274.319
chr9	149516428	149518957	2530	80	0.61565	0.467342	0.148307	271.607
chr16	40830757	40832975	2219	62	0.76472	0.405947	0.358772	260.826
chr11	1019177	1021264	2088	72	0.915784	0.770247	0.145537	260.029
chrX	151096640	151098286	1647	47	0.126217	0.357178	-0.23096	-259.592
chr9	41141703	41142386	684	25	0.416535	0.940901	-0.524366	-258.694
chrX	52180986	52183270	2285	57	0.190913	0.429358	-0.238445	-258.098
chr2	91750333	91753639	3307	50	0.679919	0.408212	0.271707	253.978
chrX	104253107	104255431	2325	74	0.135642	0.262206	-0.126564	-253.632
chrX	128489593	128491674	2082	57	0.150329	0.352593	-0.202264	-253.042
chr1	200906715	200910332	3618	77	0.130142	0.253331	-0.12319	-252.785
chrX	22916649	22919275	2627	78	0.102776	0.224174	-0.121398	-249.976
chrX	101156822	101158652	1831	51	0.0967769	0.30082	-0.204044	-248.962
chr13	99166521	99168770	2250	73	0.153769	0.272727	-0.118958	-247.095
chr18	47171213	47173038	1826	63	0.923272	0.743152	0.180119	246.062
chrX	114138932	114140886	1955	63	0.814876	0.618812	0.196064	244.116
chr10	42752488	42754677	2190	67	0.87513	0.637938	0.237192	243.85
chr1	2576610	2579527	2918	61	0.63568	0.82562	-0.18994	-237.574
chrX	153619463	153621296	1834	52	0.20385	0.434131	-0.23028	-235.927
chr20	45246987	45248661	1675	51	0.389749	0.591985	-0.202236	-235.485
chr17	4433266	4435380	2115	59	0.60341	0.785325	-0.181915	-233.265
chr19	51491407	51493235	1829	62	0.383237	0.56715	-0.183913	-232.888
chr9	149339921	149341943	2023	67	0.946525	0.85344	0.0930843	230.957
chrX	114136616	114138549	1934	68	0.782934	0.623884	0.15905	228.108
chrX	54776397	54778137	1741	55	0.100575	0.251779	-0.151204	-227.453
chr5	141708301	141710179	1879	57	0.497915	0.306828	0.191087	225.949
chr16	1000875	1003403	2529	70	0.319309	0.480679	-0.16137	-225.131
chr6	170778043	170779523	1481	62	0.924551	0.827165	0.0973861	224.836
chrX	41327144	41329331	2188	60	0.127435	0.28326	-0.155825	-224.83
chr12	122843074	122845429	2356	62	0.321408	0.497567	-0.17616	-224.593
chr6	171605138	171606313	1176	65	0.74134	0.861669	-0.120329	-222.667
chrX	48512004	48513640	1637	49	0.196438	0.408201	-0.211763	-222.35
chr8	143728117	143729838	1722	46	0.80972	0.586711	0.223009	219.43
chr10	42757528	42759770	2243	68	0.859745	0.653639	0.206106	219.367
chr1	227777943	227779789	1847	46	0.23763	0.676763	-0.439133	-219.285
chr20	65594086	65595745	1660	56	0.214275	0.365282	-0.151007	-211.716
chrY	844377	845476	1100	30	0.570689	0.138494	0.432194	211.19
chr19	58782122	58784122	2001	56	0.849461	0.697929	0.151532	210.876
chr3	150134906	150137328	2423	37	0.592192	0.304631	0.287562	210.8
chr5	159633262	159635257	1996	63	0.313521	0.17712	0.1364	209.485
chr5	8396871	8398256	1386	42	0.474528	0.259807	0.214721	208.965
chr3	150112528	150115262	2735	50	0.548134	0.356399	0.191734	208.647
chrX	114287460	114289307	1848	59	0.733058	0.504697	0.228361	208.261
chr1	247848327	247849029	703	41	0.866175	0.59226	0.273915	207.657
chr6	169315054	169316767	1714	70	0.793341	0.651921	0.14142	207.521
chr14	2102053	2104087	2035	56	0.277953	0.107367	0.170586	206.924
chr16	51719771	51721555	1785	57	0.808962	0.517075	0.291886	206.921
chr6	165448872	165451190	2319	47	0.423617	0.211306	0.212311	206.826
chrX	68877791	68879966	2176	52	0.194137	0.39272	-0.198584	-206.663
chrX	46318899	46320846	1948	55	0.135275	0.298949	-0.163674	-204.897
chr1	121405234	121406993	1760	71	0.128882	0.0640617	0.0648201	204.777
chr5	560988	562623	1636	72	0.543568	0.680505	-0.136937	-203.661
chr16	41000239	41001588	1350	44	0.804605	0.45263	0.351975	203.507
chrX	128843392	128844357	966	33	0.14466	0.391377	-0.246717	-203.015
chr21	12323655	12325456	1802	61	0.552505	0.404048	0.148457	202.169
chrX	68866955	68868916	1962	58	0.159503	0.302421	-0.142918	-202.14
chrX	130813183	130815052	1870	52	0.112947	0.263113	-0.150166	-201.063
chr19	827950	828935	986	41	0.911857	0.719237	0.19262	200.595
chr16	94701606	94703251	1646	58	0.529768	0.368115	0.161653	200.554
chrX	49194397	49195972	1576	56	0.121292	0.24651	-0.125218	-200.115
chrX	114133381	114135133	1753	58	0.679654	0.506374	0.173279	199.821
chr16	2148617	2150290	1674	45	0.337948	0.145817	0.192131	198.825
chrX	52242214	52243610	1397	44	0.107713	0.303401	-0.195688	-198.205
chr9	149560631	149561882	1252	67	0.843635	0.915986	-0.0723512	-197.938
chr17	302304	303903	1600	69	0.707608	0.588819	0.118789	197.13
chr15	19896190	19897233	1044	39	0.478266	0.226459	0.251807	196.985
chrX	133376491	133377976	1486	43	0.119899	0.31273	-0.192831	-196.666
chr22	5717795	5719933	2139	63	0.665606	0.811248	-0.145642	-193.513
chr2	242409450	242410601	1152	45	0.487204	0.312179	0.175024	193.442
chr18	47200597	47202046	1450	50	0.768094	0.921217	-0.153123	-192.602
chrX	137021029	137022706	1678	58	0.118218	0.23189	-0.113672	-190.038
chr7	159370876	159371789	914	34	0.757335	0.541432	0.215903	189.68
chr10	8059030	8060482	1453	42	0.483543	0.28487	0.198673	189.594
chr3	150142997	150144048	1052	33	0.455155	0.204966	0.250189	189.304
chr17	18571637	18572674	1038	34	0.391278	0.179826	0.211452	188.791
chr1	1740586	1742044	1459	44	0.746295	0.549419	0.196876	188.218
chr15	19887442	19889014	1573	52	0.648985	0.428354	0.220631	187.123
chr10	93940129	93942149	2021	57	0.550423	0.393432	0.156991	185.309
chr19	6464724	6466439	1716	54	0.157029	0.281521	-0.124492	-185.097
chr7	50942422	50944255	1834	51	0.416007	0.571889	-0.155882	-185.042
chr13	9300415	9302933	2519	67	0.216203	0.378056	-0.161853	-184.252
chr2	130466337	130467846	1510	47	0.5081	0.690831	-0.182731	-183.392
chr19	40031626	40033156	1531	59	0.927182	0.769294	0.157889	181.923
chrX	152244340	152245755	1416	51	0.0447579	0.137412	-0.0926545	-181.277
chr16	41269768	41271324	1557	54	0.629544	0.830399	-0.200855	-179.374
chr17	75811036	75812360	1325	43	0.553941	0.74156	-0.187619	-179.082
chr16	95132349	95133732	1384	54	0.329238	0.208338	0.1209	178.877
chr8	144425994	144426891	898	34	0.412965	0.205494	0.207471	178.742
chrX	153695631	153697138	1508	45	0.116569	0.272187	-0.155618	-178.319
chr4	19502541	19503113	573	39	0.312403	0.529309	-0.216906	-177.68
chr18	79785018	79786726	1709	60	0.506146	0.372477	0.133669	176.409
chr7	152292293	152294066	1774	39	0.738149	0.51564	0.222508	175.824
chrX	238352	239547	1196	54	0.847087	0.939618	-0.0925312	-175.001
chrX	76344964	76347078	2115	44	0.16524	0.354034	-0.188794	-174.481
chr9	146129261	146131620	2360	55	0.565587	0.404526	0.161061	174.067
chr8	1226878	1227885	1008	40	0.890679	0.729455	0.161224	174.009
chr11	133873796	133874720	925	33	0.735261	0.515932	0.219329	173.864
chr19	572591	574241	1651	54	0.836671	0.713484	0.123188	171.878
chr10	134123215	134124410	1196	41	0.361014	0.538118	-0.177103	-171.758
chrY	226153	227565	1413	35	0.37173	0.703503	-0.331774	-171.748
chrX	45259622	45261435	1814	51	0.0997404	0.22307	-0.123329	-171.276
chrX	63459780	63461439	1660	46	0.107422	0.26043	-0.153008	-171.162
chr8	887449	888842	1394	40	0.815118	0.620391	0.194726	171.081
chr8	7014310	7015990	1681	42	0.905036	0.675393	0.229643	170.124
chrX	148206874	148208303	1430	53	0.154212	0.275696	-0.121484	-169.455
chr13	9174454	9176241	1788	52	0.757526	0.889088	-0.131562	-169.188
chr6	169335022	169336597	1576	62	0.573922	0.445361	0.128561	169.129
chr21	5527521	5529782	2262	52	0.157469	0.365215	-0.207746	-168.968
chr10	134479155	134480830	1676	52	0.318182	0.188013	0.130169	168.239
chr16	1055022	1056319	1298	49	0.326909	0.473671	-0.146762	-167.753
chr13	9295537	9297550	2014	60	0.17353	0.318782	-0.145252	-167.696
chr1	138556328	138558032	1705	51	0.652674	0.881416	-0.228742	-167.654
chrX	130069672	130072372	2701	49	0.782934	0.600637	0.182297	167.428
chr1	138558536	138560178	1643	51	0.659866	0.880069	-0.220202	-167.356
chr13	9254377	9256434	2058	57	0.151801	0.300158	-0.148357	-167.016
chr4	193529956	193531128	1173	36	0.600676	0.255316	0.34536	166.475
chr12	8240687	8242591	1905	41	0.591325	0.383782	0.207543	165.999
chr16	50106237	50107451	1215	40	0.815708	0.539784	0.275924	165.726
chr11	444989	446033	1045	35	0.811777	0.597392	0.214385	165.554
chrX	128439286	128440450	1165	45	0.158939	0.304698	-0.14576	-165.251
chr10	1325681	1327224	1544	52	0.850308	0.735577	0.114731	164.129
chr17	80426765	80428474	1710	49	0.702493	0.548291	0.154202	163.988
chr8	144852075	144852945	871	37	0.91137	0.776959	0.134412	163.512
chrX	152679640	152681499	1860	43	0.155668	0.332657	-0.176989	-163.308
chr16	14916827	14917932	1106	43	0.484235	0.65487	-0.170635	-162.876
chr6	168284314	168285446	1133	46	0.879629	0.951408	-0.0717795	-162.43
chrX	71512206	71513986	1781	53	0.260302	0.435156	-0.174854	-161.742
chr16	994003	995557	1555	46	0.259665	0.418919	-0.159254	-161.228
chr15	21299429	21301108	1680	43	0.634238	0.458072	0.176166	161.049
chr3	150146123	150147231	1109	34	0.456244	0.258104	0.19814	161.044
chrX	65973794	65975707	1914	54	0.13131	0.250063	-0.118753	-160.764
chrX	19847809	19849675	1867	53	0.118121	0.226038	-0.107918	-160.672
chr5	181176272	181177912	1641	49	0.849394	0.716743	0.132651	160.46
chr20	63668797	63670268	1472	43	0.851287	0.702086	0.149201	160.334
chrX	36552877	36554249	1373	43	0.108674	0.238122	-0.129448	-160.012
chr9	148740568	148741888	1321	45	0.279892	0.433889	-0.153996	-158.987
chrX	68049046	68050489	1444	48	0.0986569	0.213211	-0.114554	-157.959
chr19	13126262	13127901	1640	50	0.33775	0.214056	0.123693	157.642
chr18	79091612	79092702	1091	33	0.635259	0.4264	0.208859	156.857
chr11	119441201	119443237	2037	39	0.54681	0.342474	0.204336	156.724
chrX	139493608	139495265	1658	42	0.128459	0.279015	-0.150555	-156.64
chr8	57701001	57702264	1264	40	0.771941	0.603361	0.16858	156.12
chr1	247851136	247851719	584	34	0.702955	0.909274	-0.206319	-155.821
chrX	153122268	153123771	1504	44	0.115059	0.258957	-0.143898	-155.767
chr1	227762338	227763318	981	36	0.444334	0.712417	-0.268083	-155.681
chr19	1878984	1880505	1522	35	0.330581	0.551735	-0.221154	-155.299
chr10	134120732	134122279	1548	43	0.557161	0.72072	-0.163559	-154.375
chr10	1661923	1664003	2081	43	0.680668	0.494328	0.186339	154.202
chr4	1799615	1800613	999	35	0.844901	0.679043	0.165858	153.777
chr4	1044702	1045668	967	60	0.510249	0.399832	0.110418	153.769
chr19	790355	791334	980	50	0.825275	0.704069	0.121206	152.639
chr1	405555	406767	1213	40	0.559102	0.732761	-0.173658	-152.228
chr18	79832308	79833538	1231	34	0.225835	0.435778	-0.209943	-151.953
chr20	29617272	29618590	1319	43	0.557248	0.718515	-0.161267	-151.911
chr19	57529184	57531095	1912	39	0.423663	0.229537	0.194126	151.721
chrX	23490552	23491891	1340	37	0.118685	0.279778	-0.161092	-151.483
chrX	114145500	114146759	1260	44	0.746058	0.546413	0.199645	151.106
chr21	43362287	43363447	1161	39	0.779184	0.622259	0.156925	150.388
chr11	691269	692701	1433	50	0.82131	0.698434	0.122876	150.289
chr16	51098316	51099564	1249	43	0.830409	0.612729	0.217679	149.552
chr11	133121619	133122511	893	28	0.327722	0.595986	-0.268264	-148.871
chrX	62628677	62630786	2110	44	0.116604	0.241673	-0.12507	-148.703
chr8	22679175	22681790	2616	50	0.77144	0.62518	0.14626	148.651
chr3	50483427	50485450	2024	44	0.826087	0.671495	0.154592	148.371
chrX	151963424	151965227	1804	41	0.441797	0.660016	-0.218219	-148.268
chr16	95386130	95387248	1119	41	0.872882	0.746115	0.126767	148.13
chrX	48602532	48603838	1307	38	0.188038	0.366399	-0.178361	-147.976
chrX	134293724	134295444	1721	48	0.129102	0.249763	-0.120661	-147.451
chr16	16377326	16378164	839	26	0.397151	0.817689	-0.420539	-146.806
chr7	4875485	4876527	1043	36	0.815573	0.646422	0.169151	146.796
chr2	27601093	27601967	875	30	0.832932	0.617048	0.215884	146.601
chr12	130046161	130047465	1305	33	0.64863	0.425913	0.222717	146.524
chrX	47884572	47885789	1218	41	0.156343	0.299509	-0.143166	-146.36
chr4	2059441	2060625	1185	36	0.346967	0.183841	0.163126	145.878
chr21	43249344	43250852	1509	48	0.764069	0.86959	-0.10552	-145.69
chr1	227754278	227755360	1083	41	0.400502	0.611728	-0.211226	-145.169
chr11	520613	521377	765	49	0.883619	0.790383	0.0932362	145.165
chrX	130028461	130029890	1430	36	0.798311	0.5832	0.215111	145.116
chr8	120800772	120802550	1779	41	0.361687	0.215332	0.146356	144.591
chr21	43279203	43280625	1423	34	0.461785	0.243901	0.217885	144.233
chr16	984630	986173	1544	45	0.304687	0.454768	-0.150081	-143.907
chr9	44277421	44278956	1536	33	0.54199	0.313592	0.228397	143.85
chr2	233965645	233966973	1329	35	0.593483	0.779011	-0.185528	-143.788
chr22	20763426	20765454	2029	52	0.974839	0.908375	0.0664642	143.484
chr1	205114190	205115177	988	30	0.564966	0.33857	0.226396	143.449
chr7	159662214	159663518	1305	47	0.950285	0.871279	0.0790065	143.232
chr14	63780203	63781436	1234	38	0.727416	0.572469	0.154947	143.121
chr15	19915830	19917286	1457	45	0.398625	0.25886	0.139765	143.003
chrX	106064871	106066080	1210	40	0.170502	0.33097	-0.160468	-142.678
chr13	9258448	9260434	1987	46	0.169283	0.33344	-0.164157	-142.628
chrX	66866448	66868006	1559	48	0.144766	0.261758	-0.116992	-142.622
chr19	52911906	52914364	2459	42	0.790924	0.617837	0.173086	142.292
chr10	134118583	134120544	1962	43	0.318119	0.496851	-0.178732	-141.93
chr4	158076201	158077389	1189	34	0.248034	0.432099	-0.184065	-141.422
chr15	29099656	29101756	2101	35	0.275835	0.495342	-0.219507	-141.367
chr8	9006393	9007839	1447	47	0.125351	0.226489	-0.101138	-141.209
chr15	38097686	38098646	961	34	0.135794	0.275875	-0.140081	-140.815
chr1	247842497	247843292	796	42	0.73384	0.54908	0.18476	140.639
chrX	108385	109358	974	47	0.203251	0.347401	-0.14415	-140.531
chr4	1014601	1016568	1968	49	0.581064	0.725496	-0.144431	-140.304
chr15	8769333	8771537	2205	38	0.48899	0.822275	-0.333285	-140.297
chr7	57051383	57052690	1308	46	0.887828	0.771507	0.116321	139.919
chr12	130374638	130375460	823	34	0.564597	0.73837	-0.173772	-139.78
chr2	209688399	209689736	1338	33	0.615679	0.798056	-0.182377	-139.634
chr18	47202228	47203861	1634	46	0.714475	0.867191	-0.152717	-139.484
chr6	372804	374225	1422	34	0.527273	0.738464	-0.211191	-139.439
chrX	56077662	56079203	1542	43	0.664009	0.500696	0.163314	139.282
chrX	105943489	105944516	1028	36	0.185873	0.353457	-0.167583	-138.868
chr16	94789513	94790970	1458	42	0.679174	0.541003	0.138171	138.749
chr21	8013245	8014185	941	37	0.560754	0.850428	-0.289674	-138.652
chr4	1574382	1575724	1343	40	0.301675	0.45361	-0.151935	-138.306
chr16	50870104	50871138	1035	34	0.804058	0.519113	0.284945	138.293
chr13	9202215	9203112	898	30	0.10566	0.400659	-0.294999	-138.17
chr16	48946606	48947782	1177	40	0.854016	0.633552	0.220464	138.061
chr19	38983826	38985102	1277	38	0.580223	0.381992	0.19823	137.765
chrX	151962038	151963174	1137	33	0.120652	0.308722	-0.18807	-137.654
chr13	9170384	9172240	1857	38	0.230676	0.470456	-0.239781	-137.614
chr21	41056408	41058175	1768	44	0.721226	0.565945	0.155282	137.365
chrX	48583515	48584659	1145	41	0.160506	0.286461	-0.125955	-137.361
chr17	214457	215105	649	33	0.340689	0.204164	0.136525	136.751
chr13	112262332	112263556	1225	40	0.906627	0.789733	0.116894	136.639
chrX	128162102	128163307	1206	35	0.185127	0.364697	-0.17957	-136.367
chr9	135536115	135537555	1441	43	0.455672	0.609214	-0.153541	-136.247
chr12	119140805	119142102	1298	38	0.378327	0.545885	-0.167557	-135.75
chr10	1698238	1699305	1068	47	0.868524	0.935718	-0.0671933	-135.391
chr17	1011949	1013780	1832	45	0.616401	0.452832	0.163568	134.831
chr2	10190409	10192398	1990	38	0.283906	0.481191	-0.197285	-134.781
chrX	114172839	114174123	1285	28	0.877705	0.440449	0.437255	134.361
chr8	145858972	145859941	970	50	0.633241	0.733639	-0.100398	-134.333
chr8	22370243	22371741	1499	41	0.749188	0.581949	0.167239	134.217
chr16	821857	822674	818	30	0.669613	0.477104	0.192508	134.21
chr10	1664291	1666058	1768	43	0.815617	0.67714	0.138477	133.849
chr15	21381242	21382844	1603	39	0.459338	0.31336	0.145978	133.598
chr16	998469	1000009	1541	44	0.370309	0.528654	-0.158345	-133.499
chrX	117776726	117777765	1040	34	0.089237	0.220223	-0.130986	-133.449
chrX	56076140	56077580	1441	38	0.700383	0.524534	0.175848	133.368
chr5	1420850	1422312	1463	34	0.661257	0.828676	-0.167419	-133.151
chrX	128224379	128225474	1096	31	0.124486	0.311647	-0.187161	-133.091
chrX	106152729	106153905	1177	45	0.100667	0.196004	-0.0953363	-133.045
chr3	13276793	13278837	2045	39	0.308477	0.158236	0.150241	132.769
chr17	49393080	49394635	1556	44	0.150518	0.262704	-0.112186	-132.745
chr19	4487286	4488521	1236	31	0.669744	0.437785	0.231959	132.617
chrX	76334052	76335634	1583	35	0.215491	0.413576	-0.198085	-132.547
chr11	124787889	124789039	1151	38	0.266649	0.418532	-0.151882	-131.901
chr18	47154456	47155440	985	38	0.932659	0.826925	0.105733	131.658
chrX	128483879	128485264	1386	43	0.189327	0.324005	-0.134679	-131.452
chr14	28902320	28903351	1032	34	0.822523	0.525223	0.2973	131.393
chr15	1865940	1867106	1167	42	0.689881	0.539662	0.150219	131.03
chr1	22501529	22502534	1006	31	0.334893	0.515384	-0.180491	-130.826
chr16	21441787	21443254	1468	29	0.689471	0.303269	0.386203	130.713
chrX	69615384	69616916	1533	41	0.200229	0.346301	-0.146072	-130.592
chrX	69687645	69688765	1121	39	0.121056	0.243852	-0.122796	-130.495
chrX	108764718	108766540	1823	45	0.157965	0.299081	-0.141115	-130.226
chrX	54099134	54100250	1117	38	0.153023	0.29019	-0.137167	-130.203
chr17	81985497	81986756	1260	46	0.821568	0.714714	0.106854	130.06
chr15	4699756	4701059	1304	38	0.365708	0.638417	-0.27271	-130.054
chr8	37974404	37976115	1712	43	0.512222	0.364255	0.147967	129.737
chr19	12721036	12721828	793	30	0.403292	0.600557	-0.197266	-128.948
chr9	125255380	125256684	1305	43	0.5736	0.394845	0.178755	128.823
chr16	180248	180914	667	34	0.899796	0.967184	-0.0673888	-128.756
chrX	122269766	122271266	1501	45	0.0968716	0.191968	-0.0950967	-128.703
chrX	39503395	39504570	1176	42	0.650256	0.492809	0.157448	128.615
chr20	36817972	36818566	595	22	0.564297	0.867916	-0.303619	-128.131
chr17	59533938	59535387	1450	31	0.770246	0.580154	0.190092	128.036
chr8	86120025	86121043	1019	37	0.779814	0.919819	-0.140004	-128.032
chr6	41422349	41423521	1173	30	0.571751	0.762316	-0.190565	-127.936
chr7	158803653	158804749	1097	36	0.721261	0.565972	0.155289	127.936
chr4	87822240	87823692	1453	44	0.0974694	0.190637	-0.0931672	-127.761
chr21	44789289	44790146	858	33	0.867813	0.722233	0.14558	127.516
chr7	58623319	58624184	866	40	0.662309	0.49582	0.166489	127.381
chr18	80228532	80229506	975	46	0.248394	0.357901	-0.109507	-127.339
chr22	47101696	47102770	1075	41	0.772259	0.64703	0.125229	127.212
chr17	23071341	23072058	718	30	0.835891	0.592096	0.243794	126.584
chr1	463014	464295	1282	40	0.114441	0.0405273	0.0739133	126.4
chr2	131026506	131027430	925	29	0.27522	0.57505	-0.299831	-126.104
chr19	50610170	50612015	1846	40	0.401144	0.245008	0.156135	125.919
chrX	46970601	46971588	988	34	0.0991367	0.228252	-0.129116	-125.811
chr16	1197937	1199372	1436	39	0.773986	0.915828	-0.141843	-125.771
chr10	133195353	133196991	1639	43	0.72451	0.587642	0.136868	125.423
chr9	146273738	146275720	1983	41	0.396697	0.561315	-0.164618	-125.4
chr18	44935632	44936745	1114	31	0.281193	0.131585	0.149608	125.3
chr16	1755102	1755828	727	33	0.929231	0.820275	0.108955	125.245
chr20	65877032	65878396	1365	46	0.352672	0.483845	-0.131173	-125.146
chr1	27201028	27202373	1346	43	0.299157	0.422235	-0.123078	-125.086
chr2	98182043	98183150	1108	35	0.566221	0.722989	-0.156767	-125.022
chr12	119790609	119791884	1276	42	0.0870193	0.18119	-0.0941706	-124.984
chr8	86581133	86585869	4737	32	0.910732	0.569395	0.341336	124.713
chr19	18142619	18144042	1424	34	0.468856	0.668241	-0.199385	-124.655
chr10	49525382	49526202	821	28	0.798492	0.937135	-0.138643	-124.631
chrX	9596721	9597733	1013	33	0.0870107	0.233135	-0.146124	-124.587
chrX	72854426	72855624	1199	42	0.101741	0.204267	-0.102526	-124.541
chr8	1104297	1105430	1134	38	0.789642	0.89516	-0.105519	-124.209
chr18	77317674	77318730	1057	39	0.408264	0.28227	0.125994	124.131
chr3	189009126	189010481	1356	39	0.527145	0.375308	0.151837	124.08
chr2	242091640	242093330	1691	33	0.510748	0.715712	-0.204964	-123.978
chrX	48307313	48308482	1170	43	0.135471	0.234678	-0.0992077	-123.952
chr7	524466	525512	1047	41	0.479894	0.341991	0.137903	123.828
chr1	9273195	9274368	1174	40	0.78436	0.652842	0.131518	123.766
chr20	65276479	65277576	1098	37	0.684978	0.538274	0.146704	123.25
chrY	14609244	14609956	713	26	0.652173	0.334375	0.317798	123.249
chr15	24582485	24584103	1619	36	0.51668	0.700026	-0.183346	-123.132
chrY	1399446	1400716	1271	31	0.674738	0.889132	-0.214394	-122.737
chr17	83118555	83119575	1021	32	0.665696	0.482293	0.183403	122.661
chr6	32349756	32351084	1329	30	0.127687	0.341304	-0.213616	-122.492
chr17	21522814	21523931	1118	31	0.370987	0.220513	0.150474	122.391
chr8	1192398	1193223	826	34	0.634434	0.454411	0.180023	122.204
chrX	131853585	131854331	747	27	0.893584	0.703297	0.190288	121.87
chr1	227745372	227746431	1060	40	0.557983	0.705777	-0.147794	-121.586
chr8	726766	728918	2153	47	0.772761	0.64283	0.12993	121.531
chrX	24048964	24050172	1209	36	0.114514	0.267185	-0.152671	-121.437
chr4	135299398	135300421	1024	39	0.913752	0.823046	0.0907061	121.419
chr3	144203137	144204600	1464	31	0.8185	0.634367	0.184133	121.391
chr21	42863923	42864963	1041	34	0.614427	0.76319	-0.148763	-121.269
chr16	51884143	51885365	1223	35	0.822548	0.615428	0.20712	121.229
chrY	504820	505993	1174	28	0.831122	0.532451	0.298671	121.052
chr13	9200590	9202025	1436	32	0.0726198	0.358438	-0.285818	-120.974
chr1	952569	954022	1454	44	0.825991	0.718831	0.10716	120.905
chrX	118979218	118980353	1136	28	0.156393	0.366012	-0.209619	-120.858
chr9	146142690	146144080	1391	35	0.699098	0.531975	0.167123	120.758
chr1	482882	484227	1346	37	0.84136	0.696498	0.144862	120.677
chrX	152751891	152753381	1491	48	0.178689	0.283717	-0.105029	-120.604
chr9	39887465	39889059	1595	34	0.337882	0.135012	0.20287	120.47
chr7	55164948	55165833	886	27	0.70359	0.491952	0.211639	120.07
chr19	800020	800638	619	32	0.330509	0.184699	0.14581	120.035
chr20	25857581	25858839	1259	33	0.436782	0.285434	0.151348	119.791
chr1	227763659	227764339	681	27	0.522288	0.792633	-0.270346	-119.433
chrX	70671170	70672500	1331	33	0.179024	0.35865	-0.179626	-119.346
chr19	1182609	1184266	1658	41	0.460739	0.318497	0.142242	119.318
chr12	133292881	133294011	1131	37	0.550182	0.381506	0.168676	119.298
chr8	63095	63796	702	25	0.385501	0.194787	0.190714	119.078
chrX	100586345	100587422	1078	33	0.14247	0.29323	-0.15076	-118.714
chr12	122861453	122862424	972	27	0.574939	0.776804	-0.201865	-118.568
chrX	53647140	53648437	1298	39	0.185574	0.3265	-0.140926	-118.336
chr11	123700488	123702602	2115	28	0.753904	0.52736	0.226544	118.264
chr15	67346487	67348425	1939	35	0.632063	0.43708	0.194983	118.254
chr14	87241109	87243414	2306	42	0.444319	0.283833	0.160487	118.085
chr16	51717767	51719037	1271	34	0.847396	0.565303	0.282093	118.036
chr19	4672777	4674346	1570	42	0.887723	0.783078	0.104645	118.006
chr21	2454651	2455629	979	29	0.354753	0.148285	0.206469	117.866
chr5	136602420	136603554	1135	35	0.456778	0.300793	0.155984	117.691
chr10	125523048	125524600	1553	41	0.377389	0.540878	-0.163489	-117.45
chr1	230092190	230094166	1977	35	0.687705	0.493265	0.19444	117.378
chr18	77288052	77289189	1138	34	0.645737	0.487852	0.157885	117.293
chr1	1742385	1743543	1159	39	0.777	0.637045	0.139956	117.183
chr12	131673631	131674787	1157	34	0.415116	0.593818	-0.178702	-117.171
chr13	113239136	113240249	1114	37	0.630993	0.76774	-0.136747	-117.047
chr7	963038	964223	1186	27	0.819536	0.620076	0.19946	117.031
chr14	98334853	98335494	642	40	0.856832	0.768867	0.0879652	116.631
chr7	152181547	152182354	808	28	0.597742	0.405742	0.192	116.331
chr16	63323662	63324732	1071	29	0.401025	0.224944	0.17608	116.293
chr5	94071666	94072515	850	29	0.445826	0.252429	0.193397	116.237
chr1	25242420	25244710	2291	37	0.783871	0.599509	0.184362	115.995
chr3	42951553	42952642	1090	30	0.708893	0.519438	0.189455	115.535
chr1	2580116	2581503	1388	33	0.463008	0.640924	-0.177916	-115.503
chrX	118366034	118367333	1300	39	0.214666	0.37288	-0.158214	-115.407
chr19	10419810	10420804	995	33	0.299784	0.168402	0.131381	115.208
chr7	1399743	1400577	835	33	0.78643	0.643704	0.142726	115.152
chr14	63779062	63779992	931	35	0.8112	0.693188	0.118012	114.918
chr11	1584564	1585180	617	29	0.661908	0.817142	-0.155234	-114.79
chr17	21627457	21628560	1104	36	0.71947	0.587195	0.132275	114.662
chr12	80694883	80696104	1222	29	0.357467	0.536522	-0.179055	-114.489
chr19	61452652	61453672	1021	33	0.632056	0.476307	0.155749	114.239
chr17	66408306	66409216	911	33	0.680925	0.516899	0.164026	114.034
chr9	40859762	40861338	1577	32	0.136313	0.307156	-0.170843	-113.986
chr12	109085809	109086838	1030	31	0.135345	0.272437	-0.137092	-113.817
chr4	1800758	1801732	975	35	0.785906	0.656268	0.129638	113.628
chrX	53930094	53931108	1015	31	0.140785	0.296429	-0.155644	-113.616
chr3	150126246	150128699	2454	36	0.421361	0.236676	0.184685	113.545
chr11	119438102	119439934	1833	33	0.670208	0.476761	0.193447	113.493
chrX	19698677	19699700	1024	34	0.163478	0.308302	-0.144824	-113.481
chr1	2689260	2690054	795	25	0.611402	0.803705	-0.192303	-113.431
chr8	144216273	144217283	1011	31	0.91526	0.774976	0.140284	113.285
chr7	44376814	44378372	1559	35	0.768482	0.602852	0.16563	113.187
chrX	153452353	153453601	1249	41	0.145032	0.249725	-0.104693	-113.139
chr20	38209512	38212136	2625	29	0.756794	0.512118	0.244676	113.131
chr18	80174894	80175635	742	33	0.830568	0.705667	0.124901	113.036
chr10	72146532	72149292	2761	39	0.396542	0.570194	-0.173652	-113.014
chr17	276506	277268	763	40	0.862805	0.925825	-0.0630202	-112.87
chr16	3391598	3392550	953	31	0.299755	0.169023	0.130732	112.615
chr20	17686728	17688472	1745	29	0.349028	0.575852	-0.226824	-112.614
chrX	128658342	128659226	885	31	0.15552	0.300228	-0.144709	-112.581
chr8	39250916	39251920	1005	27	0.322915	0.521563	-0.198648	-112.468
chrX	107173341	107174154	814	32	0.145315	0.291278	-0.145964	-112.374
chr16	856949	857847	899	41	0.897817	0.821934	0.0758833	112.166
chr1	244748147	244748971	825	25	0.819394	0.629753	0.189641	112.048
chr16	51400051	51400823	773	27	0.844198	0.503001	0.341196	111.801
chr15	96893321	96894533	1213	38	0.812285	0.692719	0.119566	111.653
chr16	93415149	93416859	1711	32	0.718513	0.520253	0.19826	111.568
chr11	132283227	132284678	1452	30	0.434415	0.631974	-0.19756	-111.518
chr22	5861584	5862641	1058	29	0.242967	0.397683	-0.154716	-111.496
chr11	89705429	89706721	1293	33	0.560566	0.392098	0.168468	111.411
chr6	5870939	5871898	960	32	0.218408	0.35095	-0.132542	-111.394
chr17	76394520	76395689	1170	29	0.362053	0.544543	-0.18249	-111.336
chr8	130754183	130755235	1053	24	0.22796	0.455359	-0.227399	-111.322
chr3	200075417	200076544	1128	23	0.203697	0.456234	-0.252538	-111.238
chr17	39519775	39521321	1547	33	0.46372	0.297819	0.165901	111.19
chr18	49065252	49066077	826	25	0.81293	0.615642	0.197288	111.127
chrX	101508252	101509366	1115	34	0.111289	0.253993	-0.142704	-111.092
chr18	79766025	79767102	1078	39	0.785632	0.883801	-0.0981688	-111.015
chr10	10474224	10478258	4035	30	0.850276	0.621966	0.228309	110.955
chr4	1517923	1518768	846	30	0.602038	0.762714	-0.160676	-110.882
chrX	99834722	99835974	1253	37	0.179585	0.311637	-0.132052	-110.877
chr21	44774426	44775370	945	30	0.734136	0.865343	-0.131207	-110.716
chr1	247076095	247076967	873	26	0.52722	0.323444	0.203776	110.567
chrX	151997712	151998633	922	34	0.117494	0.247998	-0.130504	-110.466
chr8	461376	462140	765	36	0.905555	0.8225	0.0830555	110.449
chrX	137513384	137514681	1298	34	0.113448	0.251825	-0.138376	-110.44
chr16	50497535	50498435	901	31	0.614296	0.849208	-0.234912	-110.282
chr12	131475506	131476433	928	32	0.495605	0.6789	-0.183295	-110.223
chr7	155163061	155164280	1220	36	0.728293	0.582232	0.146061	109.961
chr9	134423148	134424078	931	36	0.300335	0.202411	0.0979242	109.926
chr7	1652567	1653580	1014	32	0.848998	0.710949	0.138049	109.866
chr14	64429222	64429972	751	20	0.566708	0.837925	-0.271217	-109.817
chr6	31048194	31049016	823	27	0.781875	0.616674	0.165202	109.723
chr5	140194128	140195919	1792	37	0.162457	0.299448	-0.136991	-109.705
chr11	63752191	63753455	1265	38	0.161136	0.269782	-0.108646	-109.682
chr4	1539608	1540620	1013	32	0.785124	0.638226	0.146899	109.572
chrX	57209169	57209986	818	31	0.111042	0.224704	-0.113661	-109.539
chr2	10199045	10200679	1635	35	0.465778	0.642613	-0.176835	-109.422
chrX	48577906	48578960	1055	38	0.272935	0.404639	-0.131704	-109.127
chrX	152217723	152218641	919	27	0.240004	0.439749	-0.199745	-108.99
chr14	97974449	97975698	1250	35	0.712441	0.554907	0.157534	108.924
chrX	8350675	8351639	965	33	0.862982	0.73985	0.123132	108.816
chr14	48553806	48554763	958	26	0.782427	0.584997	0.19743	108.666
chrX	130116085	130117665	1581	30	0.704076	0.483635	0.220441	108.601
chr1	144622054	144623341	1288	35	0.348725	0.218947	0.129778	108.379
chr17	15867866	15869835	1970	34	0.599395	0.410555	0.18884	108.366
chrX	24277514	24278620	1107	33	0.115685	0.236713	-0.121027	-108.339
chr7	158869434	158871123	1690	35	0.810315	0.648693	0.161622	108.308
chr18	47181442	47183540	2099	31	0.861073	0.577608	0.283465	108.235
chr20	71261	71922	662	22	0.193067	0.0581332	0.134934	107.863
chr16	2052698	2053860	1163	33	0.114489	0.235488	-0.121	-107.836
chr14	2093778	2094815	1038	34	0.325181	0.178363	0.146818	107.833
chr3	32900633	32901605	973	27	0.556118	0.371148	0.18497	107.822
chr1	144291853	144293158	1306	43	0.508279	0.624887	-0.116608	-107.63
chr11	133977012	133977949	938	25	0.492658	0.276782	0.215876	107.582
chr3	15594780	15595481	702	38	0.873367	0.793979	0.0793883	107.578
chr3	150152167	150153230	1064	28	0.406662	0.232447	0.174215	107.423
chr19	38819583	38820500	918	31	0.884457	0.746933	0.137524	107.351
chrY	10514487	10515253	767	29	0.510213	0.766292	-0.256079	-107.214
chr2	89682020	89682864	845	20	0.842448	0.394598	0.44785	107.181
chr2	45175467	45176830	1364	38	0.389485	0.520698	-0.131213	-106.852
chr13	9250260	9251463	1204	39	0.190388	0.338541	-0.148154	-106.842
chr8	12716540	12717310	771	30	0.0678791	0.247268	-0.179389	-106.77
chr17	77034075	77034978	904	34	0.236314	0.366293	-0.129979	-106.729
chr11	119687356	119688662	1307	29	0.713739	0.526061	0.187678	106.439
chrX	51014914	51015663	750	29	0.0931743	0.218314	-0.12514	-106.417
chr9	148955983	148956735	753	29	0.792766	0.631136	0.16163	106.405
chr1	40002129	40003035	907	31	0.241335	0.3759	-0.134565	-106.362
chr6	107273776	107275495	1720	30	0.571617	0.377548	0.194069	106.08
chr22	29774944	29776308	1365	34	0.370462	0.237399	0.133063	106.048
chr15	75750534	75752157	1624	36	0.778621	0.636402	0.142219	105.875
chrX	9430633	9432756	2124	34	0.918859	0.792182	0.126677	105.634
chr1	957822	958842	1021	36	0.822	0.704887	0.117113	105.54
chr10	1361717	1362717	1001	32	0.793944	0.647533	0.146412	105.471
chr17	47479688	47483165	3478	31	0.869965	0.637458	0.232508	105.376
chr18	47183595	47184306	712	25	0.934072	0.746691	0.187381	105.334
chrX	39569899	39570807	909	28	0.602965	0.402745	0.20022	105.281
chr19	1852627	1853514	888	32	0.197764	0.322722	-0.124958	-105.279
chr3	125632150	125633007	858	31	0.699905	0.831426	-0.131521	-105.268
chr16	39816544	39817457	914	29	0.857906	0.663111	0.194795	105.21
chr10	128968378	128969721	1344	32	0.590105	0.743729	-0.153624	-105.096
chrX	117846104	117847237	1134	38	0.182579	0.295534	-0.112955	-104.882
chr20	59460369	59461712	1344	26	0.714406	0.498041	0.216365	104.867
chr19	14289145	14290220	1076	35	0.754253	0.855582	-0.101329	-104.8
chr13	9150089	9150799	711	21	0.540098	0.876425	-0.336326	-104.798
chr16	550687	551499	813	34	0.795186	0.886387	-0.0912008	-104.668
chr5	134103024	134103484	461	17	0.620733	0.293289	0.327444	104.617
chr11	119511308	119512602	1295	29	0.896766	0.748886	0.14788	104.591
chr22	20757842	20758484	643	24	0.865747	0.68593	0.179817	104.535
chr7	551198	552239	1042	34	0.481153	0.625754	-0.144601	-104.466
chr17	16857256	16858923	1668	32	0.731367	0.541591	0.189775	104.346
chr17	83195742	83197068	1327	35	0.576882	0.425381	0.151501	104.281
chr6	169135130	169136042	913	33	0.774608	0.650339	0.124269	104.25
chr2	240534655	240535299	645	24	0.705783	0.882812	-0.177029	-103.719
chrX	219808	220788	981	24	0.318138	0.608926	-0.290789	-103.652
chr5	141698857	141699984	1128	39	0.528152	0.400715	0.127437	103.562
chr20	29615559	29616910	1352	38	0.317073	0.440766	-0.123693	-103.148
chr3	11560155	11561108	954	29	0.613243	0.427299	0.185944	103.119
chr7	76054410	76055546	1137	24	0.865935	0.590285	0.27565	102.871
chr21	5667035	5668040	1006	28	0.350948	0.553242	-0.202294	-102.86
chr2	233379853	233381605	1753	37	0.902517	0.798555	0.103962	102.828
chr16	39986766	39987716	951	33	0.828918	0.671696	0.157222	102.809
chrX	134455979	134457313	1335	38	0.13305	0.233475	-0.100425	-102.783
chr22	47103450	47104223	774	29	0.765051	0.619806	0.145246	102.596
chr21	5753588	5754567	980	17	0.735901	0.192461	0.543439	102.504
chr14	98456170	98457022	853	39	0.848743	0.746763	0.10198	102.47
chr19	1357933	1359249	1317	35	0.389079	0.541049	-0.15197	-102.435
chr21	42657838	42658969	1132	28	0.221728	0.397209	-0.175481	-102.294
chr17	16592263	16592922	660	25	0.722503	0.548697	0.173806	102.161
chr4	153902885	153904068	1184	32	0.428956	0.281839	0.147117	101.874
chrX	1774042	1775214	1173	26	0.510237	0.784084	-0.273848	-101.803
chr16	50012426	50013623	1198	35	0.698836	0.842385	-0.143549	-101.175
chr22	50304936	50306084	1149	35	0.683161	0.547381	0.13578	101.154
chr16	859559	860527	969	31	0.294365	0.443442	-0.149077	-101.14
chr5	178557934	178558567	634	32	0.441994	0.311321	0.130672	100.991
chr6	41280017	41281112	1096	25	0.728086	0.537659	0.190427	100.894
chr12	132524381	132525163	783	35	0.295936	0.197908	0.0980278	100.875
chrX	137514964	137516051	1088	35	0.110308	0.212647	-0.102338	-100.822
chr5	140192632	140193878	1247	33	0.0894376	0.186706	-0.097268	-100.674
chr9	150037321	150038369	1049	37	0.943842	0.87394	0.0699022	100.644
chr16	51796247	51796987	741	26	0.81626	0.57595	0.24031	100.639
chr13	112268266	112269362	1097	33	0.786128	0.652896	0.133232	100.62
chr8	145083479	145084549	1071	31	0.86982	0.950648	-0.080828	-100.446
chr11	85619138	85619763	626	27	0.176984	0.319739	-0.142755	-100.324
chr16	1277144	1277872	729	30	0.12091	0.227084	-0.106174	-100.146
chr17	39296899	39297986	1088	26	0.280832	0.471129	-0.190297	-100.133
chr17	39703626	39704600	975	30	0.630229	0.773266	-0.143037	-100.08
chr17	81178879	81180041	1163	29	0.37862	0.56263	-0.18401	-100.068
chr16	22717525	22719598	2074	27	0.763754	0.477731	0.286023	100.01
chr8	7277273	7278225	953	30	0.734363	0.896834	-0.162471	-99.982
chr17	50087196	50088084	889	33	0.0707914	0.149378	-0.0785866	-99.9382
chr20	64394733	64395528	796	31	0.676304	0.527725	0.148579	99.9035
chr1	15458984	15460022	1039	22	0.308809	0.555271	-0.246462	-99.8893
chr16	80770966	80772152	1187	26	0.261585	0.459102	-0.197517	-99.8234
chr6	15386236	15386965	730	29	0.775538	0.6307	0.144838	99.7608
chr5	299337	300203	867	26	0.948003	0.832833	0.11517	99.7412
chr7	159626428	159627166	739	29	0.911602	0.797366	0.114236	99.7365
chrX	101043911	101044884	974	28	0.20038	0.360793	-0.160414	-99.6486
chr11	70973431	70974641	1211	27	0.654477	0.463869	0.190607	99.4676
chr10	133197088	133198088	1001	25	0.830263	0.654263	0.175999	99.0686
chr13	24698874	24700403	1530	32	0.468422	0.316353	0.152069	98.9609
chr1	144293236	144294140	905	34	0.401996	0.534286	-0.13229	-98.9281
chr13	5736779	5737439	661	23	0.704072	0.906842	-0.202771	-98.794
chr7	1158297	1159617	1321	35	0.647898	0.507646	0.140252	98.7456
chr9	148934144	148935002	859	28	0.377901	0.541931	-0.16403	-98.6141
chr11	653304	654501	1198	30	0.61088	0.763271	-0.152391	-98.6112
chr3	150132685	150133562	878	23	0.464685	0.259738	0.204947	98.5949
chr17	1062542	1063873	1332	32	0.629595	0.472505	0.15709	98.5895
chr10	12852521	12854211	1691	33	0.803018	0.647829	0.155189	98.5475
chr3	28202174	28203164	991	29	0.705135	0.545453	0.159682	98.486
chrX	151777455	151778534	1080	32	0.795286	0.648163	0.147123	98.4658
chr2	60548509	60551063	2555	27	0.750202	0.500987	0.249215	98.3721
chr13	111136714	111137844	1131	36	0.169434	0.0917085	0.0777252	98.358
chr21	40318034	40319946	1913	30	0.577881	0.769234	-0.191353	-98.2567
chr5	172207711	172208675	965	27	0.468076	0.649696	-0.181621	-98.0816
chr14	98902632	98903830	1199	37	0.573324	0.69964	-0.126316	-98.0147
chr17	1020067	1021560	1494	31	0.618146	0.451829	0.166317	97.888
chrX	114298082	114298939	858	32	0.752813	0.593495	0.159317	97.8226
chr16	2165693	2166837	1145	32	0.674603	0.514168	0.160434	97.7525
chr1	1362471	1363159	689	22	0.44356	0.655439	-0.211879	-97.7401
chr5	94082415	94083481	1067	23	0.69366	0.474458	0.219202	97.6481
chr10	134225339	134226361	1023	33	0.878506	0.760077	0.11843	97.5974
chr19	3241602	3242697	1096	26	0.632291	0.435717	0.196574	97.5282
chr22	28258035	28259024	990	31	0.617874	0.461513	0.156361	97.4657
chr16	22711747	22712892	1146	19	0.850301	0.417802	0.432499	97.4444
chr16	41875304	41876196	893	30	0.823562	0.618487	0.205075	97.3658
chr19	13966611	13967794	1184	32	0.51631	0.676348	-0.160038	-97.3599
chr1	8572889	8573869	981	37	0.643378	0.521777	0.121601	97.3456
chrX	11936	12820	885	32	0.41249	0.253088	0.159402	97.3262
chr17	1043477	1044343	867	23	0.816038	0.621596	0.194442	97.1767
chr7	1127429	1128395	967	24	0.772908	0.565947	0.206961	97.1364
chr16	51453555	51454601	1047	33	0.695701	0.830222	-0.134521	-97.1014
chr4	189686255	189688313	2059	31	0.496615	0.684739	-0.188124	-97.0964
chr19	1203193	1204076	884	33	0.714282	0.822586	-0.108304	-97.0628
chr7	75540737	75541595	859	29	0.803622	0.659749	0.143873	97.0405
chr16	3128238	3129244	1007	28	0.308533	0.48564	-0.177107	-96.927
chr21	6043903	6044865	963	35	0.743765	0.592903	0.150862	96.8256
chr1	1739561	1740535	975	29	0.753116	0.594479	0.158637	96.7596
chr17	78103939	78105147	1209	29	0.596527	0.412402	0.184125	96.7004
chr1	155782996	155783927	932	27	0.474381	0.305366	0.169015	96.6506
chr6	169388891	169389792	902	26	0.444501	0.642519	-0.198018	-96.555
chr4	4838650	4839500	851	26	0.241825	0.121356	0.120469	96.5309
chr19	38830354	38831194	841	31	0.953297	0.843708	0.109589	96.5203
chr17	77036002	77037013	1012	31	0.270275	0.420062	-0.149787	-96.5194
chr8	86933363	86934099	737	27	0.756302	0.909543	-0.153241	-96.4899
chr4	2392889	2393595	707	18	0.400084	0.685039	-0.284955	-96.4168
chr3	71472409	71473149	741	34	0.707066	0.82319	-0.116124	-96.399
chrX	130102893	130103862	970	22	0.777433	0.519385	0.258048	96.1646
chr16	15150138	15150966	829	29	0.279032	0.158242	0.12079	96.1561
chr20	17691914	17693500	1587	30	0.381562	0.55517	-0.173608	-96.0633
chr19	43309544	43310278	735	26	0.862523	0.721891	0.140631	95.9913
chr11	61117692	61118435	744	25	0.884815	0.751029	0.133786	95.8569
chr17	78368722	78370194	1473	31	0.562847	0.389169	0.173678	95.7538
chr9	77087558	77088529	972	31	0.107975	0.21921	-0.111235	-95.6625
chr1	1133984	1134860	877	37	0.607089	0.49579	0.1113	95.6543
chr16	85366526	85368232	1707	28	0.347271	0.54443	-0.197159	-95.5987
chrX	134559072	134560138	1067	30	0.0935925	0.210581	-0.116989	-95.595
chr20	65262774	65263581	808	28	0.615148	0.455248	0.1599	95.4499
chr17	3574944	3576015	1072	28	0.10325	0.244839	-0.141588	-95.4283
chr19	37670927	37671546	620	26	0.530299	0.370702	0.159597	95.3488
chr22	5715215	5716459	1245	33	0.570272	0.735941	-0.165669	-95.1474
chr14	96742583	96743544	962	28	0.786012	0.898375	-0.112362	-95.0318
chr21	42578856	42579890	1035	24	0.476913	0.679901	-0.202988	-94.9297
chr16	37938866	37939868	1003	33	0.764439	0.861279	-0.0968404	-94.9284
chr5	1375308	1376117	810	31	0.874952	0.765111	0.109841	94.921
chr3	197785104	197785805	702	22	0.493638	0.700407	-0.206769	-94.8503
chr9	133931832	133932844	1013	29	0.255317	0.421807	-0.16649	-94.8239
chr14	87291007	87291979	973	29	0.502083	0.656583	-0.1545	-94.5938
chr17	83114063	83115507	1445	31	0.623432	0.4553	0.168132	94.5695
chr19	2336675	2337457	783	24	0.569002	0.770339	-0.201337	-94.551
chrX	152726952	152727841	890	33	0.128931	0.223503	-0.0945724	-94.4846
chrX	149443008	149443962	955	34	0.20863	0.328936	-0.120306	-94.4486
chr19	834311	835124	814	33	0.850663	0.738625	0.112038	94.3376
chr15	2510520	2511571	1052	27	0.474376	0.184138	0.290237	94.3288
chr1	4189095	4190338	1244	29	0.683241	0.506445	0.176795	94.1785
chr5	31805257	31806608	1352	30	0.505633	0.670987	-0.165354	-94.1487
chr3	188860727	188861997	1271	28	0.285398	0.450217	-0.164819	-94.1088
chr1	2564284	2565260	977	31	0.524708	0.661466	-0.136758	-94.0919
chrX	48647001	48647980	980	25	0.195919	0.376785	-0.180866	-94.0275
chr18	79395063	79395845	783	37	0.895763	0.822215	0.0735481	94.0138
chr9	103130503	103131335	833	26	0.569891	0.736529	-0.166638	-94.0106
chr10	134142232	134143186	955	33	0.566671	0.694029	-0.127358	-93.9675
chr16	1057040	1057810	771	31	0.257442	0.38705	-0.129608	-93.8568
chr20	65516892	65517663	772	26	0.353283	0.198459	0.154824	93.7316
chr5	148854305	148855887	1583	29	0.519676	0.692397	-0.172721	-93.6926
chr16	2058689	2059893	1205	32	0.652615	0.501286	0.151329	93.5072
chr22	39247203	39247951	749	22	0.724576	0.530506	0.19407	93.4551
chr1	143912746	143914540	1795	26	0.872746	0.715574	0.157171	93.3079
chr1	129079948	129080939	992	22	0.575479	0.881935	-0.306456	-93.106
chr7	1200676	1201670	995	32	0.556546	0.689231	-0.132685	-93.0928
chr16	48709362	48710273	912	31	0.806435	0.624685	0.18175	93.0691
chr1	1610574	1611654	1081	32	0.839026	0.720152	0.118874	92.923
chrX	144078194	144079328	1135	30	0.113805	0.231416	-0.117611	-92.9172
chr7	140030659	140031648	990	27	0.700948	0.534816	0.166132	92.8161
chrX	133669242	133670227	986	35	0.131426	0.222021	-0.090595	-92.7406
chr12	132886549	132887423	875	25	0.898808	0.749103	0.149705	92.7027
chr22	37477834	37478482	649	24	0.323427	0.489364	-0.165937	-92.6176
chr16	244248	245320	1073	28	0.84589	0.70428	0.141611	92.6044
chr18	39994536	39996138	1603	23	0.289595	0.520014	-0.230418	-92.567
chr16	40186797	40187662	866	29	0.864157	0.682294	0.181863	92.5542
chrX	151946717	151947824	1108	32	0.148297	0.271146	-0.122849	-92.4702
chrX	90555385	90556719	1335	26	0.775691	0.577056	0.198634	92.3703
chr10	11700822	11701879	1058	26	0.787033	0.625527	0.161506	92.2983
chr18	48958086	48959071	986	21	0.562065	0.799683	-0.237618	-92.2094
chr8	144356246	144356967	722	37	0.84732	0.760661	0.0866591	92.115
chrX	152672257	152673533	1277	30	0.214616	0.34441	-0.129794	-92.0895
chr16	50253855	50254713	859	29	0.813433	0.638858	0.174576	92.0577
chr1	16684787	16685777	991	30	0.45342	0.595825	-0.142405	-92.0319
chr19	35989336	35990873	1538	33	0.832794	0.708682	0.124113	92.0171
chr7	2689135	2690152	1018	26	0.797798	0.626935	0.170863	91.9997
chr11	1509513	1510006	494	35	0.838106	0.755116	0.0829903	91.8985
chr15	9498483	9499537	1055	28	0.534388	0.813033	-0.278645	-91.8895
chr13	95399584	95401547	1964	23	0.750889	0.513859	0.23703	91.886
chr16	28600360	28601178	819	26	0.930282	0.821617	0.108665	91.8104
chr5	390551	391244	694	27	0.893178	0.782173	0.111005	91.788
chr9	105460029	105461038	1010	30	0.905265	0.804938	0.100328	91.782
chr11	102406475	102407974	1500	26	0.496471	0.702448	-0.205977	-91.6902
chr6	171638722	171639838	1117	34	0.721635	0.600438	0.121197	91.6842
chr8	38717156	38718221	1066	27	0.478129	0.665921	-0.187792	-91.6704
chr22	46437632	46438469	838	21	0.442079	0.682754	-0.240675	-91.6527
chr10	18079215	18080271	1057	23	0.829568	0.635215	0.194352	91.6462
chr12	130525432	130527429	1998	26	0.787507	0.576826	0.210681	91.5856
chr7	159474300	159474991	692	32	0.829515	0.736566	0.0929495	91.3928
chr9	149556379	149557275	897	31	0.522623	0.384602	0.138021	91.3853
chr4	187330571	187331522	952	27	0.463135	0.308113	0.155022	91.3081
chrX	72855745	72856999	1255	33	0.137979	0.247924	-0.109945	-91.2896
chr2	240833333	240834548	1216	27	0.407518	0.580882	-0.173364	-91.2863
chr19	4604111	4605609	1499	29	0.690212	0.517804	0.172408	91.2607
chr7	151289271	151290342	1072	31	0.649259	0.515603	0.133656	91.2215
chrX	151743378	151744586	1209	35	0.130363	0.234028	-0.103665	-91.2195
chr13	110555739	110556580	842	26	0.761067	0.606013	0.155054	91.1902
chr13	98224314	98226429	2116	25	0.36329	0.170636	0.192654	91.1271
chr2	11163624	11164825	1202	28	0.612464	0.444501	0.167963	91.0038
chr16	94854488	94855731	1244	30	0.145093	0.278893	-0.133801	-90.9673
chr21	43316449	43317538	1090	31	0.680586	0.807703	-0.127117	-90.8614
chr11	123537642	123539255	1614	27	0.523897	0.320873	0.203023	90.7892
chr8	9003748	9004665	918	30	0.313114	0.444533	-0.131419	-90.7265
chrX	122042320	122043445	1126	31	0.126771	0.241203	-0.114432	-90.7026
chr10	76272813	76273626	814	27	0.546267	0.394939	0.151328	90.6791
chr2	91459887	91460452	566	22	0.525137	0.759714	-0.234577	-90.6671
chr9	49769427	49770489	1063	23	0.881636	0.576777	0.30486	90.6189
chrX	151961000	151961605	606	22	0.0876422	0.231137	-0.143495	-90.5901
chrX	118684371	118685464	1094	29	0.198308	0.34394	-0.145632	-90.5436
chr11	50069237	50070092	856	33	0.436701	0.313522	0.123179	90.3219
chr6	41389292	41390245	954	30	0.593649	0.443412	0.150237	90.2252
chr17	3499376	3500114	739	19	0.518793	0.761861	-0.243069	-90.1435
chr13	112742206	112743398	1193	25	0.465688	0.283418	0.18227	90.0633
chr12	124468547	124470278	1732	31	0.290635	0.448071	-0.157435	-89.9581
chr13	108382551	108384440	1890	30	0.667896	0.490855	0.177041	89.8271
chr7	159545666	159546681	1016	26	0.825843	0.671111	0.154732	89.7449
chr18	80016162	80017305	1144	23	0.803557	0.612536	0.191021	89.6343
chrX	117528307	117529205	899	26	0.484159	0.67025	-0.186091	-89.6251
chrX	9036311	9037217	907	21	0.779224	0.551651	0.227573	89.5682
chrX	48006596	48007382	787	28	0.159888	0.27974	-0.119851	-89.5577
chr16	94252206	94253278	1073	32	0.668595	0.785812	-0.117217	-89.5005
chr3	180197516	180198570	1055	24	0.848805	0.68602	0.162785	89.4784
chr16	51368253	51369278	1026	32	0.737387	0.492676	0.244711	89.46
chr17	386042	386803	762	14	0.638366	0.907305	-0.26894	-89.4271
chr7	160338661	160339196	536	24	0.812304	0.660849	0.151455	89.3461
chr8	30835480	30836230	751	21	0.518888	0.319786	0.199102	89.3052
chr19	37695569	37696849	1281	24	0.796882	0.612748	0.184135	89.2728
chr5	141857607	141858253	647	29	0.527777	0.396933	0.130844	89.2516
chr12	129119247	129119790	544	32	0.921885	0.837413	0.0844717	89.2434
chr10	3319980	3320741	762	29	0.864406	0.757633	0.106773	89.23
chr11	1637860	1638735	876	26	0.759453	0.591635	0.167818	89.0805
chr9	147350158	147350937	780	31	0.680657	0.794238	-0.113581	-89.0574
chr12	4031763	4032980	1218	28	0.789692	0.631001	0.158691	88.9451
chr11	12018214	12018826	613	25	0.6859	0.874881	-0.188981	-88.9355
chrX	98849747	98850656	910	32	0.286866	0.175017	0.111849	88.9166
chr2	229666861	229667274	414	25	0.697454	0.817955	-0.120501	-88.905
chr21	41225617	41226652	1036	31	0.563906	0.701426	-0.13752	-88.8523
chr21	42092599	42093584	986	31	0.752007	0.614176	0.13783	88.8142
chr6	34355198	34356141	944	28	0.753527	0.606672	0.146855	88.6363
chr1	9386622	9388084	1463	25	0.511214	0.298477	0.212737	88.5792
chr16	618497	619751	1255	33	0.855613	0.753501	0.102112	88.5481
chr17	66407426	66408112	687	27	0.753384	0.611469	0.141915	88.491
chr15	42347272	42348623	1352	31	0.863062	0.73969	0.123372	88.3505
chr14	99574698	99575561	864	30	0.540832	0.394923	0.145909	88.3387
chr12	124281721	124283166	1446	29	0.389712	0.560022	-0.170311	-88.3172
chr16	48841424	48841978	555	24	0.84916	0.630137	0.219022	88.2674
chr8	1734701	1735604	904	21	0.487257	0.713062	-0.225806	-88.2134
chr16	41321699	41322598	900	28	0.704543	0.872285	-0.167742	-88.1678
chr7	103041951	103042982	1032	24	0.717118	0.538094	0.179024	88.1442
chr19	34772553	34773345	793	21	0.820754	0.646459	0.174295	88.069
chr20	25861798	25862517	720	26	0.259699	0.135408	0.124292	88.0207
chrX	130126901	130127883	983	18	0.773218	0.509843	0.263375	87.9782
chrX	42183879	42184598	720	23	0.817627	0.637096	0.180531	87.9312
chr2	242044989	242045899	911	15	0.652437	0.31824	0.334197	87.9173
chr6	34963111	34963865	755	23	0.549645	0.363397	0.186248	87.8854
chr6	74334253	74335176	924	27	0.919286	0.809987	0.109299	87.7606
chr12	117100995	117102396	1402	24	0.658298	0.422191	0.236107	87.7188
chr12	130528923	130529928	1006	27	0.529713	0.379287	0.150426	87.5279
chr16	30094993	30096816	1824	28	0.540605	0.353375	0.187229	87.4136
chr17	81964992	81965670	679	30	0.792349	0.688465	0.103884	87.3529
chr11	2300517	2301389	873	27	0.411959	0.567866	-0.155907	-87.3477
chrX	152866704	152867950	1247	25	0.871936	0.67217	0.199767	87.2616
chr19	997376	997957	582	31	0.865978	0.779268	0.0867107	87.1499
chrX	151340244	151340944	701	26	0.368971	0.525313	-0.156342	-87.1172
chrX	72853667	72854335	669	28	0.136686	0.252949	-0.116263	-87.0794
chr18	13425380	13426056	677	26	0.909028	0.807911	0.101117	87.0421
chr2	71864868	71865524	657	19	0.439894	0.239311	0.200583	87.0152
chr15	38174579	38175341	763	31	0.177714	0.281916	-0.104202	-86.9831
chr3	55516537	55517486	950	29	0.514039	0.65327	-0.139231	-86.8779
chr20	36301750	36303413	1664	25	0.577599	0.351928	0.225671	86.8633
chrX	128721320	128722329	1010	27	0.141915	0.291068	-0.149153	-86.8498
chr11	2056938	2057625	688	28	0.372279	0.513492	-0.141214	-86.8403
chr1	247847744	247848168	425	25	0.666676	0.858949	-0.192273	-86.8002
chrX	151392499	151393454	956	28	0.879454	0.709586	0.169868	86.7374
chr7	32901332	32902053	722	33	0.325458	0.229655	0.0958029	86.7241
chr1	247835448	247835938	491	29	0.854059	0.703121	0.150938	86.648
chrX	29546782	29548663	1882	30	0.773641	0.607075	0.166567	86.4533
chr9	37810650	37811456	807	28	0.599959	0.746305	-0.146345	-86.4437
chr9	142396272	142397257	986	27	0.613515	0.434319	0.179196	86.4257
chr16	51793416	51794789	1374	24	0.728469	0.42742	0.301048	86.3189
chrX	98854098	98855095	998	26	0.443082	0.268362	0.17472	86.2297
chr19	21220735	21221429	695	24	0.311472	0.166799	0.144672	86.2166
chr2	11528638	11529692	1055	26	0.492004	0.327788	0.164216	86.2018
chr5	173418864	173419650	787	20	0.711663	0.483952	0.227711	86.0302
chrX	90204881	90205534	654	20	0.862096	0.679959	0.182138	85.9875
chr16	94953464	94954398	935	27	0.84611	0.7171	0.129009	85.9802
chr17	79352861	79353861	1001	23	0.302416	0.489894	-0.187478	-85.9136
chr15	29093340	29095024	1685	29	0.425119	0.591635	-0.166516	-85.7366
chrX	128429753	128430498	746	26	0.29725	0.450287	-0.153037	-85.6993
chr16	1247491	1248368	878	28	0.499315	0.353744	0.145571	85.6498
chr13	9294502	9295135	634	25	0.24896	0.427967	-0.179007	-85.6287
chr11	92795146	92796566	1421	30	0.761797	0.867031	-0.105233	-85.6162
chr16	2145073	2146171	1099	28	0.39745	0.250868	0.146582	85.6036
chr20	2780337	2781243	907	28	0.456833	0.610545	-0.153712	-85.5819
chr7	694306	695382	1077	30	0.831269	0.706132	0.125137	85.5415
chr16	23683832	23684756	925	23	0.595524	0.431752	0.163772	85.502
chr8	145683433	145684320	888	30	0.846276	0.737587	0.108689	85.4879
chrX	23610140	23611161	1022	31	0.145687	0.254337	-0.10865	-85.4638
chr7	4832011	4832831	821	24	0.404466	0.580607	-0.176141	-85.367
chr13	50438897	50439884	988	16	0.288077	0.604035	-0.315958	-85.327
chr19	18725397	18726465	1069	29	0.391442	0.25905	0.132392	85.2856
chr12	50021369	50022113	745	18	0.243516	0.480828	-0.237313	-85.2622
chr6	169375858	169376835	978	29	0.411346	0.272841	0.138505	85.2337
chr4	8877896	8878960	1065	30	0.362547	0.510009	-0.147462	-85.1774
chrX	148631094	148631874	781	28	0.102127	0.201661	-0.0995337	-85.1755
chr12	124820121	124820978	858	23	0.528253	0.707425	-0.179173	-85.1491
chrX	74605975	74606741	767	27	0.166176	0.295755	-0.129579	-85.1183
chr2	239736501	239737493	993	31	0.517819	0.387753	0.130066	85.0623
chr4	1347422	1348653	1232	29	0.687261	0.816168	-0.128907	-85.0163
chr8	22677956	22678899	944	22	0.764988	0.559108	0.205879	84.9974
chrX	54454149	54454927	779	27	0.111598	0.2235	-0.111902	-84.9607
chr12	132496496	132497108	613	23	0.819807	0.672295	0.147512	84.8848
chr9	74689038	74690380	1343	31	0.848603	0.67465	0.173953	84.8732
chr1	226173718	226174509	792	25	0.535574	0.701601	-0.166027	-84.8087
chr10	133334440	133335942	1503	29	0.200297	0.112378	0.0879183	84.784
chrX	48367244	48367933	690	23	0.125148	0.261017	-0.135869	-84.6942
chr12	107809262	107810155	894	31	0.182681	0.286983	-0.104302	-84.68
chr19	18806940	18807800	861	27	0.461566	0.599933	-0.138367	-84.4792
chr4	193453160	193453870	711	26	0.44425	0.64748	-0.20323	-84.4712
chr6	33514184	33515124	941	19	0.445832	0.674729	-0.228897	-84.4672
chr11	121377170	121379056	1887	21	0.596115	0.341711	0.254404	84.4642
chr11	68900006	68900797	792	22	0.337238	0.533146	-0.195908	-84.4159
chr20	30505213	30506222	1010	26	0.265401	0.441665	-0.176265	-84.3754
chr10	125512736	125514093	1358	31	0.384938	0.547399	-0.162461	-84.3617
chr8	38594714	38595750	1037	21	0.412169	0.210267	0.201902	84.3378
chr20	65052561	65053287	727	26	0.593674	0.428205	0.165469	84.3365
chr12	132100478	132101824	1347	35	0.822136	0.720008	0.102128	84.3361
chr8	102017875	102018668	794	25	0.802893	0.918915	-0.116022	-84.3009
chr17	17437873	17439505	1633	32	0.672599	0.521754	0.150845	84.2503
chr10	134245116	134245948	833	29	0.921818	0.827017	0.0948006	84.1573
chr16	1547698	1548966	1269	30	0.737697	0.607705	0.129992	84.1236
chr7	4834007	4835139	1133	27	0.662798	0.500874	0.161925	84.0934
chr14	30136425	30137262	838	28	0.724358	0.837163	-0.112805	-84.0896
chr14	89590358	89590989	632	21	0.337768	0.187491	0.150278	84.0573
chr15	52934	53731	798	27	0.679333	0.82743	-0.148097	-84.0459
chr13	109711527	109712485	959	30	0.740215	0.597402	0.142813	84.0439
chrY	277448	278136	689	24	0.648178	0.431885	0.216293	83.9187
chr16	588631	589316	686	24	0.443561	0.614158	-0.170597	-83.9163
chr13	111297012	111297749	738	26	0.437348	0.584034	-0.146686	-83.8729
chr16	492207	492861	655	21	0.746818	0.904587	-0.157769	-83.8356
chr7	3091881	3092867	987	23	0.292297	0.485226	-0.192929	-83.8351
chr16	2054201	2054723	523	23	0.292173	0.453968	-0.161794	-83.8337
chr18	76618330	76619860	1531	28	0.563076	0.722692	-0.159616	-83.7843
chr10	42603921	42604808	888	28	0.830925	0.658652	0.172273	83.6776
chr14	91412226	91413164	939	26	0.813429	0.679278	0.134151	83.6715
chr16	63433996	63434983	988	26	0.196207	0.350335	-0.154127	-83.6506
chr19	53605309	53606261	953	26	0.592258	0.435465	0.156793	83.5647
chr20	63134363	63135358	996	24	0.861274	0.714665	0.14661	83.5252
chr7	695795	696558	764	22	0.691644	0.50206	0.189585	83.5159
chr13	113292627	113293221	595	25	0.881905	0.774378	0.107527	83.5047
chr19	3434135	3435035	901	31	0.763952	0.633222	0.13073	83.484
chrX	247557	248407	851	23	0.909444	0.698242	0.211201	83.482
chr14	35865144	35865886	743	26	0.941922	0.854734	0.0871884	83.4467
chr11	2639319	2639984	666	22	0.281124	0.451721	-0.170598	-83.4336
chr15	21296255	21296857	603	16	0.526234	0.257758	0.268476	83.4202
chr1	234126079	234127340	1262	25	0.761409	0.584187	0.177222	83.3666
chr9	84629446	84630625	1180	23	0.848417	0.684347	0.16407	83.2955
chrX	130119644	130120597	954	29	0.706857	0.560105	0.146752	83.2483
chr19	2626743	2627443	701	19	0.56537	0.346857	0.218513	83.2236
chrX	149664905	149665803	899	28	0.143078	0.266901	-0.123823	-83.2221
chr20	29619609	29620484	876	33	0.573219	0.684729	-0.11151	-83.168
chr3	9677185	9678310	1126	23	0.868585	0.692851	0.175734	83.158
chr12	49195294	49196380	1087	24	0.193893	0.355514	-0.161622	-83.0904
chr22	49556253	49556974	722	28	0.764439	0.640892	0.123547	83.0685
chr15	75474558	75475317	760	29	0.766129	0.859914	-0.0937853	-83.0473
chr19	34774921	34776589	1669	26	0.761329	0.579079	0.18225	82.9977
chr16	41033986	41035078	1093	29	0.633187	0.820306	-0.187119	-82.9824
chr8	1103286	1104241	956	31	0.791106	0.881452	-0.0903464	-82.9424
chr1	1460982	1461732	751	24	0.39019	0.552769	-0.162579	-82.9328
chr2	27348809	27349590	782	28	0.315775	0.199559	0.116216	82.9269
chr22	19087320	19088004	685	17	0.620911	0.866612	-0.245701	-82.8979
chr2	61538027	61539219	1193	23	0.839613	0.651677	0.187936	82.8967
chr13	109471889	109473825	1937	27	0.792878	0.599142	0.193735	82.8143
chrX	53418787	53419594	808	27	0.918271	0.808795	0.109476	82.8008
chr8	1194148	1194910	763	25	0.629503	0.438215	0.191288	82.7463
chr19	48779674	48780586	913	25	0.54302	0.373786	0.169235	82.7327
chr17	80415141	80416162	1022	26	0.625034	0.462145	0.162889	82.6464
chr15	19857669	19858215	547	21	0.834064	0.568815	0.265249	82.532
chr21	41703526	41704450	925	26	0.679546	0.824448	-0.144902	-82.4977
chr2	2131405	2132603	1199	30	0.766986	0.646788	0.120198	82.4944
chr6	157872190	157873247	1058	30	0.938	0.856045	0.0819543	82.4453
chr3	190679507	190680477	971	20	0.863651	0.693761	0.16989	82.4236
chr9	148819388	148820385	998	26	0.316342	0.482002	-0.16566	-82.4124
chr16	76474998	76475636	639	26	0.599285	0.72917	-0.129885	-82.3591
chrX	52232828	52233726	899	24	0.666838	0.860941	-0.194103	-82.2118
chrX	118935192	118936410	1219	27	0.114818	0.253304	-0.138486	-82.1772
chr16	1359997	1360786	790	26	0.474703	0.621925	-0.147222	-82.175
chr19	19005424	19006122	699	25	0.412864	0.260455	0.152409	82.1688
chrX	134805960	134806779	820	23	0.09255	0.229814	-0.137264	-82.1627
chr22	43192551	43193770	1220	24	0.875577	0.71707	0.158507	82.117
chrY	1838299	1839652	1354	28	0.774025	0.567824	0.206201	82.0277
chrX	124772229	124774100	1872	27	0.843702	0.666766	0.176936	81.9188
chr19	58060420	58061427	1008	27	0.749141	0.594706	0.154435	81.8995
chr6	10527096	10528040	945	27	0.754057	0.870759	-0.116702	-81.8492
chr21	42556312	42557178	867	27	0.761142	0.624163	0.136979	81.8343
chr7	103233455	103234409	955	27	0.460973	0.607305	-0.146332	-81.8011
chr7	4333767	4334379	613	32	0.82813	0.726311	0.101819	81.7638
chr1	61062075	61063130	1056	20	0.244843	0.0873628	0.15748	81.7582
chr16	49051397	49052204	808	29	0.805244	0.660689	0.144555	81.7511
chr17	1794704	1795476	773	21	0.804954	0.632694	0.17226	81.7498
chr17	65650830	65651651	822	27	0.545326	0.394635	0.15069	81.7208
chrX	48321996	48322748	753	25	0.102318	0.208961	-0.106643	-81.6809
chr10	46211171	46212169	999	20	0.659833	0.444909	0.214924	81.6557
chr22	20835193	20835957	765	29	0.198179	0.114664	0.0835156	81.6266
chr21	42189703	42190596	894	21	0.890078	0.737018	0.15306	81.6259
chr4	30264439	30265201	763	23	0.922234	0.790715	0.131519	81.5849
chrX	46553468	46554432	965	27	0.231829	0.37604	-0.144211	-81.5006
chr5	173235876	173237390	1515	29	0.559778	0.707081	-0.147303	-81.467
chr9	136685306	136685979	674	24	0.266388	0.146998	0.119391	81.4356
chr1	142282663	142283148	486	25	0.205684	0.10646	0.0992237	81.4003
chr1	233609052	233610939	1888	28	0.825551	0.658611	0.16694	81.3928
chr22	39244981	39246338	1358	27	0.713512	0.541916	0.171595	81.2918
chrX	48245155	48245900	746	26	0.107658	0.216661	-0.109003	-81.2434
chr2	214362	214818	457	24	0.26606	0.412509	-0.146449	-81.2275
chrX	97133927	97135205	1279	28	0.918244	0.807927	0.110317	81.1436
chrX	135339873	135340785	913	29	0.112456	0.211692	-0.0992361	-81.0184
chr6	160667486	160668449	964	22	0.415986	0.619398	-0.203412	-80.9752
chrX	148629231	148630179	949	27	0.114964	0.223915	-0.108951	-80.9525
chr7	5587434	5588339	906	25	0.476734	0.323889	0.152845	80.9338
chr3	197682168	197683080	913	26	0.514917	0.371032	0.143885	80.922
chr21	3124939	3125867	929	21	0.280967	0.0604517	0.220515	80.8606
chr7	103812193	103812852	660	23	0.669223	0.447149	0.222074	80.8179
chr7	2874518	2875584	1067	26	0.597357	0.434967	0.16239	80.6562
chr1	243647901	243648719	819	22	0.203552	0.363568	-0.160016	-80.5796
chr2	110997045	110998093	1049	22	0.72801	0.495072	0.232938	80.5472
chr17	80350340	80351723	1384	26	0.854635	0.70041	0.154225	80.5295
chr2	231872785	231873743	959	23	0.251372	0.417793	-0.16642	-80.4623
chr21	44356213	44356906	694	29	0.0806758	0.1591	-0.0784241	-80.4528
chr7	19275218	19276204	987	24	0.251328	0.121511	0.129818	80.4274
chr9	141868779	141869681	903	29	0.425469	0.546558	-0.121089	-80.3803
chr10	130343149	130344315	1167	29	0.248391	0.380716	-0.132325	-80.3746
chr22	50783415	50783917	503	30	0.298773	0.39737	-0.0985964	-80.36
chr9	125260770	125261389	620	23	0.439404	0.242352	0.197052	80.3427
chr10	123693500	123694076	577	22	0.551014	0.383209	0.167805	80.3413
chr18	47198743	47199442	700	19	0.713107	0.911807	-0.1987	-80.2389
chr9	133794317	133795048	732	25	0.392332	0.550881	-0.158549	-80.2348
chr15	8695124	8696002	879	22	0.806874	0.468785	0.338089	80.2268
chr8	9842086	9842922	837	26	0.341044	0.486153	-0.14511	-80.1412
chr13	110042297	110042968	672	27	0.176341	0.288526	-0.112185	-80.111
chr21	5522034	5522710	677	21	0.201467	0.512679	-0.311212	-80.0424
chr2	241607465	241608256	792	27	0.702978	0.827739	-0.124761	-80.0215
chr4	1012682	1013402	721	25	0.266252	0.410608	-0.144355	-80.0016
chr21	44525181	44525908	728	28	0.790652	0.883092	-0.0924403	-79.9918
chrX	117104858	117105904	1047	30	0.149033	0.260082	-0.11105	-79.9891
chr11	63898898	63900292	1395	28	0.41674	0.585918	-0.169178	-79.9295
chr7	33927125	33929336	2212	24	0.626674	0.406799	0.219874	79.8971
chr19	13133740	13134613	874	21	0.666899	0.472329	0.19457	79.8657
chr2	23578303	23579369	1067	24	0.808174	0.638251	0.169923	79.7972
chr9	32972319	32973328	1010	32	0.720645	0.608096	0.112549	79.7887
chr3	10989907	10992010	2104	22	0.415814	0.194869	0.220945	79.7045
chr17	83888166	83888856	691	20	0.788143	0.934484	-0.146341	-79.6726
chr17	58231899	58232906	1008	23	0.334284	0.520379	-0.186095	-79.6225
chr3	150149445	150150290	846	22	0.114247	0.263161	-0.148914	-79.5932
chr16	39585643	39586614	972	30	0.75912	0.624817	0.134304	79.5848
chr6	167674420	167675131	712	22	0.356596	0.526289	-0.169693	-79.5667
chr20	65493670	65494307	638	20	0.822965	0.652085	0.17088	79.5016
chr12	3312123	3313370	1248	25	0.799322	0.646268	0.153055	79.4295
chr18	80059952	80060570	619	23	0.813085	0.66616	0.146925	79.4162
chr4	2415209	2415830	622	23	0.135138	0.25523	-0.120092	-79.4064
chr12	7013943	7015580	1638	26	0.838868	0.685321	0.153546	79.4003
chr12	132263436	132264037	602	31	0.885798	0.815247	0.0705507	79.3811
chr17	82315654	82316704	1051	30	0.286348	0.185972	0.100376	79.3608
chr13	112381197	112381887	691	24	0.449854	0.591786	-0.141932	-79.3319
chr20	64469262	64469973	712	24	0.756758	0.872619	-0.115861	-79.2675
chr10	42754869	42755742	874	28	0.803183	0.602388	0.200795	79.2631
chr16	48879228	48879964	737	26	0.653232	0.806509	-0.153277	-79.2242
chr8	86932216	86932966	751	25	0.798983	0.919818	-0.120835	-79.2174
chr22	25120390	25121091	702	21	0.766397	0.901472	-0.135075	-79.1976
chr7	159021622	159022646	1025	25	0.726306	0.576659	0.149647	79.1904
chr21	43710382	43711426	1045	26	0.796843	0.909202	-0.112359	-79.0516
chr6	143320407	143321038	632	19	0.700252	0.873879	-0.173626	-78.9567
chr2	2717936	2719209	1274	28	0.344399	0.500338	-0.155939	-78.933
chr20	48525625	48527019	1395	24	0.862251	0.702658	0.159593	78.9296
chr1	146660608	146661302	695	26	0.769061	0.627392	0.141669	78.925
chr15	66752963	66753652	690	24	0.635543	0.765856	-0.130313	-78.918
chr2	231849491	231850454	964	24	0.498228	0.323102	0.175126	78.9008
chr12	131341022	131341723	702	26	0.601739	0.473927	0.127812	78.8788
chr18	79296310	79296924	615	23	0.921563	0.811811	0.109753	78.8727
chr15	42059741	42060392	652	20	0.568614	0.378456	0.190158	78.8674
chr5	41415	42152	738	25	0.783449	0.645036	0.138413	78.8184
chr7	536907	537635	729	27	0.497	0.371216	0.125784	78.7947
chr16	91356730	91357989	1260	24	0.488612	0.310459	0.178154	78.7217
chr9	139086884	139087719	836	23	0.364676	0.551868	-0.187192	-78.6832
chr10	74984771	74986340	1570	23	0.436112	0.25558	0.180532	78.6736
chr12	130414455	130416344	1890	30	0.877539	0.752689	0.12485	78.6202
chr16	21423621	21426555	2935	24	0.785584	0.50751	0.278074	78.6062
chrX	56069650	56070947	1298	28	0.80324	0.647071	0.156169	78.5264
chr21	5694813	5695504	692	24	0.399107	0.595794	-0.196687	-78.514
chrX	135075504	135076242	739	24	0.103683	0.221281	-0.117597	-78.4756
chr8	12715970	12716480	511	25	0.054324	0.181986	-0.127662	-78.4573
chr6	4894652	4895584	933	26	0.177217	0.3109	-0.133683	-78.4058
chrX	152208921	152209583	663	25	0.173785	0.290733	-0.116948	-78.3667
chr17	77762116	77763440	1325	26	0.374724	0.519659	-0.144935	-78.3305
chr10	133135009	133136337	1329	31	0.708465	0.584723	0.123742	78.3223
chr17	44070260	44071127	868	26	0.247396	0.392558	-0.145163	-78.2947
chr20	9559223	9559894	672	21	0.266869	0.450253	-0.183385	-78.2824
chr6	168282710	168283268	559	24	0.900476	0.962684	-0.0622081	-78.2433
chr11	128767157	128768243	1087	22	0.563542	0.744478	-0.180936	-78.2028
chrX	100991254	100991987	734	24	0.225663	0.373681	-0.148018	-78.1917
chrX	83431944	83432952	1009	26	0.231133	0.380561	-0.149427	-78.1842
chr1	763425	764153	729	27	0.767886	0.640536	0.127351	78.1839
chr11	34632768	34633641	874	25	0.664379	0.514135	0.150244	78.1004
chrX	99929504	99930326	823	22	0.159845	0.325061	-0.165216	-78.0922
chr12	34250601	34251383	783	27	0.676253	0.538443	0.13781	78.0797
chr20	33271101	33271915	815	22	0.331398	0.500886	-0.169488	-78.0156
chr19	41719517	41720240	724	24	0.855065	0.728222	0.126843	77.9667
chr5	409967	410425	459	26	0.780847	0.655819	0.125027	77.9154
chr8	1106025	1106685	661	22	0.736145	0.871234	-0.135089	-77.8369
chr19	47375814	47376327	514	34	0.915135	0.864124	0.0510109	77.8029
chr21	9408974	9409589	616	22	0.860457	0.709703	0.150753	77.793
chr1	26392579	26394205	1627	29	0.525796	0.358519	0.167278	77.7924
chr5	1483368	1483784	417	26	0.779053	0.868397	-0.0893443	-77.7332
chr1	29609471	29610211	741	22	0.684527	0.516688	0.167839	77.6936
chr9	149330990	149332146	1157	27	0.705632	0.553661	0.151971	77.6352
chr9	138881984	138882722	739	19	0.106262	0.259721	-0.153458	-77.6219
chr17	82947819	82948498	680	26	0.823644	0.707782	0.115862	77.5907
chr16	90037400	90038411	1012	27	0.729426	0.577776	0.15165	77.5656
chr9	84113701	84114667	967	25	0.888428	0.773032	0.115396	77.5513
chr19	3093467	3094245	779	24	0.490034	0.651488	-0.161455	-77.5249
chr3	127869946	127870620	675	22	0.277717	0.152306	0.125411	77.5184
chr4	172237102	172237981	880	27	0.454669	0.325602	0.129067	77.5098
chr5	1005407	1006110	704	26	0.839276	0.726395	0.112881	77.4912
chr21	5603242	5603933	692	21	0.708556	0.858643	-0.150088	-77.4365
chr20	25856687	25857515	829	24	0.53048	0.381971	0.14851	77.4096
chr13	99198325	99199644	1320	25	0.517685	0.693452	-0.175767	-77.4004
chr19	37699048	37699685	638	23	0.0760979	0.172909	-0.0968115	-77.3238
chr20	65655194	65656169	976	28	0.392321	0.531595	-0.139274	-77.3118
chr1	486251	486928	678	19	0.827417	0.651802	0.175615	77.2696
chr4	8225863	8226854	992	22	0.713669	0.865615	-0.151946	-77.2591
chr1	1743673	1744465	793	22	0.848858	0.702356	0.146502	77.2538
chr2	241013378	241014134	757	26	0.415212	0.289269	0.125943	77.2453
chr17	492825	493862	1038	20	0.806546	0.605782	0.200763	77.2056
chrX	49340756	49341513	758	20	0.85352	0.682165	0.171354	77.0999
chr14	15289211	15289874	664	22	0.503578	0.670066	-0.166488	-77.0275
chr4	2363803	2364411	609	21	0.344671	0.199316	0.145354	77.0251
chr3	116959169	116959770	602	21	0.783824	0.913473	-0.129649	-77.0224
chr4	8169545	8170414	870	24	0.6554	0.803189	-0.147789	-77.0187
chr17	39329226	39329924	699	23	0.43181	0.602046	-0.170237	-77.0181
chr2	150875465	150876415	951	23	0.299898	0.468644	-0.168746	-77.0081
chr10	71555843	71557031	1189	28	0.567617	0.716467	-0.14885	-76.9829
chr10	53625475	53626421	947	22	0.398321	0.249802	0.148519	76.9491
chr1	227756821	227757409	589	24	0.366003	0.563403	-0.1974	-76.9477
chr10	72182618	72183683	1066	23	0.398259	0.224931	0.173328	76.9322
chr5	141704823	141705583	761	28	0.463435	0.333951	0.129484	76.8996
chr19	59277135	59278471	1337	23	0.806484	0.638244	0.16824	76.8873
chr7	129766144	129766780	637	19	0.286861	0.481628	-0.194767	-76.8118
chr11	3015042	3015692	651	30	0.90219	0.830444	0.0717456	76.8107
chr12	121789254	121790168	915	25	0.432273	0.288079	0.144193	76.7789
chr2	241197815	241198470	656	22	0.724997	0.858	-0.133003	-76.7266
chr1	41252391	41253152	762	24	0.389872	0.546065	-0.156193	-76.6903
chr8	141218740	141219527	788	32	0.550788	0.448696	0.102092	76.6774
chr19	50322095	50323342	1248	27	0.41825	0.585601	-0.167351	-76.6709
chr13	112311123	112312207	1085	28	0.694437	0.54522	0.149218	76.6005
chr16	84562217	84562842	626	24	0.303348	0.444273	-0.140925	-76.5853
chr20	32792808	32794651	1844	19	0.326491	0.663503	-0.337011	-76.5738
chr16	46267351	46268174	824	24	0.674552	0.908128	-0.233576	-76.5427
chr16	29908536	29909506	971	22	0.824912	0.662302	0.16261	76.4403
chr11	442202	442720	519	23	0.388095	0.25954	0.128554	76.4127
chr19	3757495	3758436	942	26	0.859264	0.734704	0.12456	76.4104
chr2	234454814	234456812	1999	28	0.65877	0.482386	0.176384	76.4007
chr14	79836215	79837192	978	27	0.796931	0.89328	-0.0963485	-76.3959
chr13	112305330	112305993	664	18	0.556223	0.332403	0.22382	76.3821
chrX	62630850	62631579	730	28	0.097384	0.183775	-0.0863913	-76.3154
chr2	31625930	31626607	678	21	0.520242	0.359043	0.161199	76.2713
chr14	29550350	29551371	1022	21	0.52983	0.728476	-0.198646	-76.239
chr5	67988249	67989202	954	28	0.434936	0.306262	0.128674	76.228
chr8	46621709	46622906	1198	29	0.825741	0.709651	0.11609	76.2225
chr20	62751522	62752161	640	16	0.608257	0.833294	-0.225038	-76.2141
chr19	6231522	6232780	1259	29	0.64674	0.780868	-0.134128	-76.1971
chr3	11700525	11701208	684	23	0.682952	0.531114	0.151838	76.1413
chr11	78129301	78130181	881	26	0.431569	0.582467	-0.150897	-76.1105
chr2	43073131	43073920	790	21	0.408245	0.249608	0.158637	76.0932
chr19	13279142	13279898	757	26	0.202425	0.108714	0.0937111	76.0749
chr16	41361704	41362204	501	22	0.870647	0.686254	0.184393	76.0513
chr22	46076158	46076866	709	21	0.866456	0.72255	0.143905	76.0261
chr19	19666051	19666670	620	26	0.313076	0.208122	0.104954	76.0167
chrX	151343731	151344266	536	21	0.732577	0.554616	0.177961	76.0075
chr2	15874116	15875031	916	20	0.424028	0.242351	0.181677	76.0039
chrX	170519	171148	630	26	0.714937	0.554031	0.160906	75.9827
chrX	130035317	130036828	1512	24	0.811217	0.617183	0.194035	75.9525
chr16	29541349	29542285	937	25	0.803997	0.661755	0.142242	75.9136
chr16	51149871	51150800	930	30	0.81046	0.665426	0.145034	75.8713
chr10	122420521	122421460	940	21	0.286725	0.480453	-0.193728	-75.869
chr20	48921103	48922020	918	24	0.368396	0.523544	-0.155148	-75.8492
chrX	69534116	69535286	1171	27	0.698269	0.538091	0.160178	75.8112
chr9	135576756	135577754	999	25	0.720958	0.567188	0.153771	75.7782
chr2	85813181	85813945	765	25	0.674602	0.536337	0.138265	75.7774
chr11	2896480	2897304	825	26	0.255392	0.376218	-0.120826	-75.7668
chr2	33079747	33081634	1888	23	0.255853	0.437117	-0.181263	-75.7582
chrX	56060870	56061821	952	26	0.584071	0.420056	0.164015	75.7347
chr9	42056643	42057272	630	28	0.115658	0.195493	-0.0798349	-75.7283
chr7	45891709	45893622	1914	25	0.829854	0.660724	0.16913	75.6728
chr19	13423799	13424505	707	22	0.609165	0.763688	-0.154523	-75.6697
chr20	30478693	30479545	853	27	0.189736	0.302931	-0.113195	-75.6577
chr1	204535443	204536656	1214	24	0.457107	0.632578	-0.175471	-75.63
chr9	140155766	140156986	1221	25	0.569726	0.380466	0.18926	75.5754
chr2	10456193	10457120	928	24	0.751428	0.870176	-0.118748	-75.5739
chr21	43315238	43316383	1146	25	0.642776	0.782998	-0.140222	-75.5323
chr22	47143436	47144255	820	21	0.59878	0.778792	-0.180012	-75.5282
chr16	29501692	29502318	627	24	0.57643	0.433233	0.143197	75.5134
chr2	91453986	91454502	517	20	0.718715	0.515706	0.203009	75.5069
chr1	40876149	40877185	1037	21	0.852484	0.675364	0.177121	75.4247
chr5	1376536	1377299	764	28	0.905442	0.813778	0.0916639	75.4037
chr11	2280120	2280878	759	22	0.252734	0.410071	-0.157337	-75.3749
chr5	141726019	141726668	650	23	0.435439	0.290752	0.144686	75.372
chr7	159547579	159548494	916	21	0.875136	0.723848	0.151288	75.3627
chr11	61539732	61540811	1080	27	0.738595	0.604162	0.134433	75.3285
chr19	56194575	56196071	1497	24	0.585163	0.757197	-0.172034	-75.3076
chr1	116154433	116155082	650	24	0.877995	0.771007	0.106988	75.1932
chr20	63508579	63509423	845	26	0.68413	0.544032	0.140099	75.1807
chr11	2894208	2894751	544	14	0.415578	0.6713	-0.255721	-75.1451
chr14	5670294	5671340	1047	28	0.574345	0.736934	-0.162589	-75.0419
chr5	141946719	141947471	753	27	0.215672	0.333051	-0.117379	-75.037
chr7	99858071	99858787	717	22	0.403054	0.264371	0.138684	75.0262
chr11	31933749	31934799	1051	28	0.513273	0.387087	0.126186	74.9617
chr20	1905750	1906638	889	23	0.409224	0.714534	-0.30531	-74.9557
chr17	2242302	2243492	1191	27	0.877913	0.73286	0.145053	74.879
chr19	2639629	2640799	1171	21	0.393765	0.220345	0.17342	74.8727
chr1	670727	671444	718	26	0.813395	0.693162	0.120233	74.8585
chr5	27532210	27532534	325	24	0.887819	0.738563	0.149255	74.7855
chr22	43708256	43708776	521	19	0.832282	0.655063	0.177219	74.7473
chr8	145292093	145292790	698	28	0.95297	0.892579	0.060391	74.7275
chr1	244835482	244835962	481	16	0.243368	0.463282	-0.219914	-74.6945
chr8	38709174	38709873	700	18	0.638456	0.825243	-0.186788	-74.6804
chr7	74204011	74204718	708	24	0.850035	0.692398	0.157638	74.6051
chr8	78687	79307	621	24	0.672971	0.795892	-0.12292	-74.5837
chrX	21615886	21617471	1586	23	0.812374	0.638085	0.174289	74.5688
chr7	159120140	159121294	1155	27	0.567429	0.708661	-0.141232	-74.5057
chr10	21519253	21519949	697	23	0.56812	0.716962	-0.148843	-74.4785
chr16	94949333	94949843	511	21	0.880081	0.755184	0.124897	74.4197
chr5	180367487	180368883	1397	26	0.835636	0.705783	0.129853	74.3533
chr10	130517777	130518818	1042	24	0.90935	0.789045	0.120305	74.3481
chr20	63592001	63592725	725	22	0.656978	0.801688	-0.14471	-74.3418
chr5	218457	219069	613	16	0.487296	0.731913	-0.244616	-74.2744
chr17	81825059	81825734	676	21	0.781697	0.627473	0.154224	74.2735
chr2	132597828	132598555	728	25	0.835545	0.919437	-0.083892	-74.2645
chr17	84146420	84147089	670	22	0.642436	0.781016	-0.13858	-74.2613
chr9	6710690	6711374	685	23	0.385507	0.543449	-0.157942	-74.2427
chr14	95387182	95387868	687	23	0.482445	0.622331	-0.139886	-74.2015
chr17	1052063	1052930	868	29	0.888435	0.805313	0.0831228	74.1865
chr21	44368271	44368922	652	21	0.723597	0.559368	0.164229	74.1794
chr5	79613306	79613902	597	19	0.87483	0.699601	0.175228	74.1719
chr2	236653309	236654031	723	26	0.103624	0.191434	-0.0878091	-74.152
chr14	7643665	7644447	783	22	0.594337	0.782627	-0.18829	-74.1289
chr22	47100468	47101454	987	24	0.678307	0.520542	0.157765	74.1254
chr1	22468671	22469911	1241	24	0.649017	0.806509	-0.157492	-74.0875
chrX	70344728	70345463	736	26	0.103236	0.203201	-0.099965	-74.0825
chr17	6354855	6355414	560	24	0.0992358	0.194941	-0.0957049	-74.0757
chr21	42516068	42516958	891	25	0.265762	0.401462	-0.135699	-74.0332
chr9	140185179	140186935	1757	27	0.229585	0.374068	-0.144483	-74.009
chr16	3458713	3459648	936	26	0.690885	0.550423	0.140462	73.9729
chr3	150144150	150145452	1303	22	0.472697	0.285874	0.186823	73.9531
chr14	17713511	17714303	793	21	0.384405	0.225319	0.159087	73.9498
chr1	22778724	22779466	743	22	0.214739	0.0991359	0.115603	73.8991
chr15	20914588	20915239	652	22	0.902817	0.777672	0.125145	73.8731
chr5	102662738	102663523	786	23	0.871705	0.764432	0.107272	73.8594
chr1	160868571	160869205	635	21	0.356287	0.555416	-0.199129	-73.7793
chr19	50933708	50935696	1989	23	0.546434	0.814078	-0.267644	-73.7494
chr14	95870278	95870995	718	24	0.810893	0.691922	0.118971	73.7259
chr9	1050085	1050936	852	22	0.196946	0.359929	-0.162983	-73.7231
chr14	49075450	49076498	1049	25	0.369854	0.532195	-0.162341	-73.7006
chr3	132300952	132301783	832	21	0.856112	0.702596	0.153517	73.6796
chr15	67855657	67856449	793	21	0.24523	0.422323	-0.177093	-73.6663
chrX	9740778	9741508	731	23	0.0972597	0.220482	-0.123222	-73.662
chrX	69657864	69658782	919	23	0.646312	0.462968	0.183344	73.6241
chr7	103618159	103618877	719	20	0.854075	0.687472	0.166602	73.6102
chr12	123878242	123879299	1058	27	0.766056	0.636728	0.129329	73.5053
chr7	4909533	4910177	645	25	0.214563	0.120771	0.0937926	73.485
chrX	72284537	72285350	814	25	0.720024	0.570161	0.149863	73.4669
chr18	5166308	5167057	750	17	0.298761	0.126084	0.172678	73.4626
chrX	73047518	73048358	841	25	0.138676	0.253306	-0.11463	-73.4004
chr11	118653868	118654609	742	23	0.205945	0.350381	-0.144436	-73.3859
chr15	89705954	89707499	1546	21	0.395129	0.628899	-0.23377	-73.3309
chr1	17485669	17486854	1186	19	0.488841	0.268198	0.220643	73.322
chr22	35950172	35950706	535	23	0.610292	0.754893	-0.144601	-73.3144
chr2	8597111	8598188	1078	23	0.852621	0.716757	0.135864	73.2519
chr19	18270376	18271591	1216	26	0.797957	0.658063	0.139893	73.2414
chr5	177975207	177976010	804	22	0.308219	0.473562	-0.165344	-73.1975
chr2	87837644	87837979	336	13	0.609713	0.826058	-0.216344	-73.1675
chr16	455635	456493	859	23	0.688607	0.850649	-0.162042	-73.1404
chr7	743789	744672	884	22	0.566584	0.736962	-0.170379	-73.1389
chr13	99759886	99760816	931	21	0.651106	0.464718	0.186388	73.134
chr16	52038117	52038965	849	22	0.601961	0.84505	-0.243089	-73.1158
chr7	707182	708050	869	25	0.635035	0.495433	0.139602	73.0772
chr22	1929890	1930438	549	21	0.765514	0.569904	0.19561	72.9743
chr7	76168287	76169100	814	19	0.0694548	0.216582	-0.147127	-72.9655
chr7	123622246	123623188	943	29	0.160577	0.24929	-0.0887131	-72.9475
chr16	51734317	51735076	760	25	0.774754	0.606764	0.167991	72.9233
chr21	6244119	6244670	552	22	0.761378	0.543493	0.217885	72.9101
chrX	2097298	2097966	669	21	0.323294	0.117131	0.206162	72.8918
chr16	11529848	11530442	595	23	0.67935	0.519331	0.160019	72.8873
chr9	146999239	147000289	1051	27	0.635504	0.502267	0.133237	72.8826
chrX	138821544	138822326	783	23	0.540605	0.374225	0.16638	72.8813
chr12	658795	659907	1113	21	0.220694	0.408369	-0.187675	-72.8369
chr6	162496824	162497739	916	23	0.282164	0.449252	-0.167089	-72.778
chr21	42824159	42824829	671	21	0.386072	0.55012	-0.164048	-72.7718
chrX	101190737	101191281	545	21	0.123954	0.250143	-0.126189	-72.739
chrX	10693781	10694614	834	22	0.154326	0.290417	-0.136091	-72.7247
chrX	139808446	139811605	3160	20	0.925222	0.640794	0.284428	72.7142
chr19	18985819	18986739	921	23	0.542236	0.696184	-0.153948	-72.6589
chr17	75435919	75436577	659	16	0.801052	0.562457	0.238595	72.647
chr3	13264128	13265120	993	23	0.760404	0.595272	0.165132	72.6354
chr7	103638548	103639195	648	21	0.776746	0.608465	0.168281	72.6219
chr8	145117571	145118259	689	20	0.706932	0.533938	0.172994	72.6038
chr7	92514517	92515373	857	22	0.606934	0.430119	0.176815	72.5498
chr20	64830391	64831056	666	22	0.90627	0.787789	0.118481	72.5458
chr11	89898942	89899520	579	22	0.676104	0.869507	-0.193403	-72.5256
chrX	39548289	39548917	629	26	0.538799	0.398278	0.140521	72.4965
chr19	11012331	11013698	1368	29	0.532009	0.672074	-0.140065	-72.4899
chr8	22862627	22863577	951	24	0.208395	0.339124	-0.13073	-72.4119
chr6	57775203	57776064	862	25	0.729617	0.593345	0.136272	72.3848
chr10	96109646	96110498	853	23	0.469667	0.315805	0.153862	72.3779
chr7	131091428	131092179	752	30	0.225872	0.317583	-0.0917112	-72.3053
chr20	61846586	61847330	745	22	0.461661	0.303411	0.15825	72.2959
chr22	50534108	50534741	634	27	0.869421	0.76635	0.103072	72.2945
chr5	181743038	181743812	775	28	0.330471	0.225168	0.105303	72.2584
chrY	21450666	21451264	599	25	0.13879	0.284716	-0.145926	-72.2334
chr1	146657687	146658402	716	26	0.850344	0.73933	0.111014	72.2011
chr1	2770453	2771321	869	25	0.796826	0.896921	-0.100096	-72.1638
chr16	39814820	39815520	701	25	0.845129	0.697022	0.148107	72.1428
chr10	68255295	68255846	552	20	0.296545	0.159622	0.136922	72.1093
chr1	50294798	50295343	546	21	0.315918	0.469475	-0.153557	-72.0737
chr9	144048144	144048921	778	22	0.565549	0.386569	0.17898	72.066
chr3	132321481	132322380	900	24	0.525259	0.369989	0.155271	72.0542
chr1	126971430	126972369	940	28	0.763776	0.884834	-0.121058	-72.0406
chr22	36787858	36789102	1245	27	0.531013	0.383189	0.147825	71.995
chr1	110077141	110078004	864	25	0.366916	0.49135	-0.124433	-71.993
chr9	119578087	119578919	833	23	0.82613	0.925977	-0.0998466	-71.9699
chr7	151494103	151495111	1009	22	0.871113	0.715086	0.156027	71.925
chr17	45422921	45424056	1136	24	0.613031	0.432865	0.180167	71.8964
chr1	978080	978949	870	27	0.748741	0.620479	0.128262	71.8955
chr17	78302887	78303639	753	21	0.207445	0.352927	-0.145482	-71.8928
chr12	115549235	115549972	738	20	0.194256	0.359874	-0.165618	-71.846
chr19	50483609	50485057	1449	29	0.70899	0.575486	0.133504	71.8377
chr7	150946760	150947471	712	26	0.384959	0.279529	0.105431	71.7923
chr20	64656949	64657976	1028	25	0.625965	0.47562	0.150345	71.7889
chr9	149688786	149689285	500	22	0.79105	0.666261	0.12479	71.7889
chr11	1192431	1192995	565	20	0.617057	0.776131	-0.159074	-71.7667
chr18	62783799	62784403	605	26	0.79711	0.66947	0.12764	71.7457
chr19	56469344	56470119	776	25	0.559523	0.430511	0.129012	71.7084
chr1	11197046	11198100	1055	23	0.537153	0.359867	0.177287	71.6724
chrX	106262843	106263794	952	25	0.0932525	0.195394	-0.102141	-71.6243
chr3	200190655	200191223	569	27	0.753221	0.858561	-0.10534	-71.5872
chr19	4956560	4957548	989	27	0.544487	0.405115	0.139373	71.5812
chr12	121443850	121444635	786	25	0.548843	0.685921	-0.137078	-71.5765
chr2	233510710	233511848	1139	25	0.835401	0.691313	0.144089	71.5743
chr15	71999043	71999740	698	27	0.334513	0.456863	-0.12235	-71.5731
chr17	59146915	59147558	644	26	0.344934	0.236324	0.10861	71.5723
chr1	21144298	21145237	940	23	0.652939	0.485599	0.167341	71.5689
chr2	1805522	1806279	758	23	0.855136	0.713509	0.141627	71.5498
chr1	43973939	43974701	763	24	0.631758	0.761734	-0.129976	-71.5431
chr2	233958246	233959207	962	25	0.258355	0.39597	-0.137615	-71.4483
chr11	2089331	2090206	876	21	0.595128	0.437858	0.15727	71.3479
chr9	146127033	146127836	804	23	0.677039	0.524492	0.152547	71.3074
chr10	48456838	48457749	912	28	0.721038	0.82144	-0.100403	-71.2906
chr19	54415056	54415742	687	26	0.550333	0.425041	0.125292	71.2757
chr3	62282771	62284313	1543	20	0.801042	0.619291	0.181751	71.1263
chr5	1089318	1090357	1040	27	0.361414	0.493292	-0.131878	-71.058
chr12	1827151	1827708	558	19	0.162921	0.320611	-0.15769	-71.0066
chr8	70498907	70499579	673	21	0.413907	0.570006	-0.156099	-71.0063
chr16	1566591	1567311	721	25	0.702549	0.814909	-0.11236	-70.9784
chr22	42010976	42011629	654	19	0.825495	0.646685	0.178809	70.9741
chr4	126115881	126116509	629	22	0.95865	0.882105	0.0765453	70.9455
chr8	144269759	144270706	948	24	0.391788	0.542432	-0.150644	-70.9068
chr15	64477209	64478653	1445	27	0.854099	0.725197	0.128902	70.8882
chr7	160222528	160223663	1136	26	0.746224	0.617078	0.129145	70.86
chr4	3614101	3615150	1050	25	0.871082	0.741898	0.129184	70.8553
chrX	47059904	47060642	739	26	0.154128	0.256814	-0.102685	-70.7998
chr8	1802537	1802979	443	20	0.121812	0.243479	-0.121667	-70.769
chrX	117952156	117952951	796	23	0.0772935	0.182853	-0.10556	-70.7024
chr12	122027940	122028737	798	20	0.735447	0.553561	0.181886	70.6816
chr7	66043217	66044020	804	20	0.889349	0.759143	0.130206	70.6424
chr5	177075663	177076937	1275	26	0.278944	0.421854	-0.14291	-70.6309
chr16	70859547	70860516	970	19	0.226362	0.079773	0.146589	70.6194
chr2	60533132	60534445	1314	20	0.832949	0.656592	0.176357	70.6069
chr7	150328044	150328909	866	26	0.458371	0.334204	0.124168	70.6053
chr1	19272281	19273416	1136	25	0.477654	0.636599	-0.158945	-70.59
chr13	77832716	77833382	667	26	0.285249	0.187859	0.0973896	70.5737
chr19	2750264	2751238	975	24	0.384723	0.542912	-0.158188	-70.5678
chr17	82881372	82882091	720	26	0.530885	0.40049	0.130395	70.5658
chr12	132898430	132899197	768	22	0.77763	0.62659	0.15104	70.5481
chr17	1031123	1032384	1262	23	0.799983	0.62558	0.174403	70.5083
chr17	33440334	33440999	666	21	0.27158	0.426428	-0.154848	-70.4974
chrX	39505035	39505755	721	23	0.617552	0.45139	0.166163	70.4873
chr3	197321753	197322586	834	21	0.780369	0.612672	0.167697	70.4819
chr3	198469058	198469912	855	20	0.308781	0.505686	-0.196906	-70.4715
chr1	5925978	5926975	998	26	0.888134	0.781222	0.106912	70.4415
chr12	31128591	31129120	530	19	0.660679	0.806556	-0.145877	-70.389
chr3	71474669	71475157	489	25	0.695936	0.81169	-0.115753	-70.3694
chr6	37316580	37317322	743	20	0.428217	0.60786	-0.179643	-70.3354
chr4	2627157	2628046	890	20	0.772505	0.590565	0.18194	70.3339
chr18	79872948	79873598	651	22	0.458661	0.322628	0.136033	70.2737
chr5	141401822	141402758	937	28	0.545878	0.41336	0.132518	70.2635
chr14	8336716	8337278	563	24	0.552261	0.67342	-0.121159	-70.2365
chr4	719615	720479	865	26	0.840232	0.720782	0.119449	70.1993
chr16	4080138	4080953	816	17	0.134598	0.320935	-0.186337	-70.1677
chr3	130072557	130073158	602	22	0.351947	0.226784	0.125163	70.1264
chr17	82453731	82454556	826	27	0.178255	0.0997111	0.0785435	70.1208
chr17	30518459	30519309	851	26	0.792032	0.670842	0.12119	70.0949
chr13	112806741	112807478	738	23	0.470886	0.330116	0.14077	70.0825
chrX	133121678	133122301	624	21	0.115769	0.241195	-0.125426	-70.0821
chr1	225329878	225330795	918	25	0.88325	0.767213	0.116037	70.069
chr16	50034541	50035247	707	22	0.724531	0.880202	-0.155671	-70.0604
chr12	120124248	120124933	686	21	0.725194	0.850102	-0.124908	-70.0585
chr16	15536	16382	847	25	0.328056	0.204368	0.123688	70.0155
chr2	16045357	16045964	608	21	0.302439	0.171094	0.131345	70.0132
chr16	51009230	51009854	625	20	0.862467	0.602946	0.259521	70.0128
chr9	149519237	149519978	742	23	0.325474	0.208658	0.116816	69.9361
chr10	69485454	69486461	1008	26	0.885548	0.779487	0.106061	69.9022
chrX	149447969	149448698	730	24	0.877955	0.7578	0.120155	69.886
chr9	146255331	146256368	1038	22	0.865413	0.719021	0.146392	69.8836
chrX	9598315	9598999	685	19	0.0886095	0.237002	-0.148393	-69.8576
chr16	40517271	40517738	468	21	0.860783	0.654048	0.206735	69.8209
chr21	2863852	2864466	615	22	0.193832	0.0772645	0.116568	69.8183
chr15	2509226	2510028	803	19	0.496442	0.194973	0.301469	69.7738
chr19	53588696	53589506	811	21	0.178594	0.319421	-0.140828	-69.769
chr1	35988851	35989683	833	23	0.770742	0.61563	0.155112	69.7687
chrY	6927034	6927586	553	23	0.112051	0.31522	-0.203169	-69.757
chr8	145081012	145081612	601	24	0.862006	0.934276	-0.0722695	-69.7355
chr12	132632625	132633287	663	24	0.716659	0.834902	-0.118243	-69.7265
chr19	38058937	38059466	530	21	0.215297	0.351671	-0.136374	-69.693
chr1	27191605	27192219	615	24	0.262584	0.158207	0.104377	69.6847
chr7	66986505	66987170	666	22	0.769859	0.631381	0.138478	69.6751
chr5	94076813	94078000	1188	22	0.711928	0.541283	0.170645	69.6706
chr16	50750330	50751056	727	25	0.607207	0.792568	-0.185361	-69.657
chr17	74286858	74287396	539	17	0.761648	0.570194	0.191454	69.6554
chr7	11950771	11951867	1097	23	0.886616	0.75984	0.126776	69.6155
chr9	147841633	147842159	527	18	0.555088	0.747041	-0.191953	-69.5967
chr13	9315742	9316561	820	24	0.536401	0.735947	-0.199546	-69.5862
chr4	8860540	8861057	518	23	0.08002	0.163416	-0.0833962	-69.5744
chr13	9256657	9257471	815	24	0.184319	0.338674	-0.154355	-69.5509
chr8	135596315	135596931	617	22	0.717218	0.554027	0.163191	69.5504
chrX	48884837	48885412	576	17	0.812338	0.523347	0.288991	69.5286
chr17	80358181	80358740	560	24	0.941913	0.870505	0.0714075	69.5163
chrX	622004	622409	406	14	0.946655	0.554631	0.392024	69.513
chr5	1378237	1378998	762	22	0.886812	0.770015	0.116797	69.5063
chr2	181356570	181358300	1731	19	0.709661	0.86764	-0.157979	-69.4996
chr22	39803766	39804559	794	16	0.689897	0.440485	0.249412	69.4906
chr20	36282176	36282848	673	22	0.112655	0.219222	-0.106567	-69.4521
chr21	43796495	43797245	751	23	0.728042	0.587929	0.140114	69.4087
chrY	16024	16510	487	19	0.394525	0.203975	0.19055	69.2175
chr16	14919823	14920638	816	27	0.704737	0.813544	-0.108807	-69.1109
chr14	99687459	99688151	693	22	0.71135	0.566769	0.144581	69.1058
chr16	75225533	75226039	507	17	0.564246	0.743425	-0.179179	-69.0877
chr4	77196878	77197704	827	22	0.232459	0.391237	-0.158778	-69.0749
chr1	3228440	3229153	714	25	0.458836	0.330728	0.128109	69.0674
chr20	3784666	3785540	875	26	0.703574	0.569328	0.134246	69.0644
chr7	37493872	37494551	680	19	0.676847	0.830195	-0.153348	-69.0606
chr21	3129653	3130272	620	22	0.55191	0.813211	-0.261301	-68.9888
chr16	76261724	76262235	512	19	0.340117	0.507088	-0.16697	-68.9502
chr18	23341122	23341847	726	19	0.803418	0.631079	0.172339	68.9382
chr16	48942766	48943764	999	27	0.723721	0.530259	0.193463	68.9326
chr12	50805790	50806433	644	20	0.51421	0.341513	0.172697	68.9089
chr7	160252452	160253164	713	20	0.453422	0.61535	-0.161928	-68.8832
chr22	23067048	23067667	620	20	0.74322	0.874028	-0.130808	-68.8827
chr17	4432313	4433116	804	21	0.654873	0.810156	-0.155283	-68.8792
chr7	152264348	152265586	1239	25	0.546008	0.392758	0.15325	68.7886
chr20	65500807	65501373	567	20	0.636533	0.457119	0.179414	68.7837
chr8	143917725	143918676	952	26	0.602473	0.729386	-0.126913	-68.7642
chr7	5546906	5547522	617	23	0.116022	0.215993	-0.0999702	-68.7162
chr10	87853747	87854622	876	24	0.479866	0.335965	0.1439	68.7024
chr13	9186155	9186716	562	20	0.355401	0.593516	-0.238115	-68.6775
chr11	1560948	1561784	837	23	0.52564	0.375496	0.150144	68.6692
chr19	912607	913121	515	27	0.623748	0.721185	-0.0974373	-68.6314
chr16	48821606	48822046	441	18	0.861394	0.627775	0.233619	68.6158
chr11	66701762	66702609	848	19	0.861298	0.704976	0.156322	68.6119
chr4	844211	845107	897	26	0.903985	0.806154	0.0978314	68.595
chr2	26527926	26528806	881	23	0.762996	0.626803	0.136193	68.5707
chr15	29166525	29167448	924	18	0.635463	0.420406	0.215056	68.5555
chr17	76401627	76402418	792	19	0.265866	0.45496	-0.189094	-68.5076
chr19	7900344	7901137	794	24	0.918673	0.818211	0.100463	68.4984
chr1	150255762	150256426	665	23	0.546111	0.399762	0.146349	68.4223
chrX	48734193	48735031	839	23	0.927393	0.822658	0.104735	68.4204
chr16	50016247	50017040	794	25	0.777222	0.885116	-0.107894	-68.4042
chr4	189498170	189499061	892	20	0.549966	0.723049	-0.173083	-68.3366
chr10	134628638	134629286	649	22	0.524032	0.722738	-0.198706	-68.3203
chr22	20765765	20766727	963	23	0.771633	0.642864	0.128769	68.3187
chr10	133191378	133192091	714	21	0.707207	0.5417	0.165507	68.3108
chr21	40115848	40116576	729	23	0.265449	0.403156	-0.137706	-68.2937
chr19	2187732	2188635	904	24	0.641408	0.500965	0.140444	68.2848
chr5	111404599	111405163	565	21	0.647506	0.496538	0.150968	68.2736
chrX	19469414	19470185	772	23	0.0951691	0.197053	-0.101884	-68.2453
chr1	180942968	180943735	768	18	0.868786	0.710829	0.157957	68.2331
chr18	47160449	47161023	575	25	0.953359	0.887805	0.0655546	68.196
chr14	97787100	97787838	739	26	0.356869	0.493467	-0.136598	-68.1819
chr22	29771469	29772101	633	21	0.662906	0.5031	0.159805	68.1744
chr16	15137766	15138472	707	25	0.860706	0.765572	0.0951339	68.1531
chr1	641033	641754	722	19	0.67061	0.496089	0.17452	68.1494
chr19	11160474	11161359	886	22	0.834875	0.698079	0.136796	68.1493
chr16	95134650	95135698	1049	25	0.764804	0.869237	-0.104433	-68.1073
chrX	151966261	151967010	750	23	0.476995	0.635221	-0.158226	-68.0852
chr19	51103434	51104222	789	22	0.609095	0.449809	0.159286	68.0718
chr16	292603	293311	709	26	0.818732	0.720082	0.0986498	68.0555
chr9	125251254	125251773	520	21	0.629373	0.447107	0.182266	68.0431
chr5	554341	555014	674	24	0.918715	0.823169	0.0955458	68.0406
chr6	9967289	9967888	600	19	0.605833	0.42141	0.184423	68.0251
chr12	96507	96885	379	17	0.740175	0.543742	0.196433	67.9666
chr8	145286974	145287527	554	23	0.886971	0.954983	-0.0680121	-67.9572
chr12	132431678	132432774	1097	23	0.638759	0.465903	0.172857	67.9125
chr6	157081951	157082689	739	19	0.872685	0.722037	0.150648	67.9057
chr21	42299486	42300106	621	22	0.451858	0.598974	-0.147116	-67.8558
chr9	140399635	140400475	841	24	0.362829	0.235529	0.1273	67.8341
chr11	70476674	70477658	985	25	0.589798	0.719673	-0.129875	-67.8264
chr21	41817012	41817834	823	24	0.824272	0.706803	0.117469	67.8158
chr21	5524643	5525082	440	15	0.145279	0.483169	-0.33789	-67.7892
chr3	187492023	187492987	965	18	0.680729	0.864238	-0.183509	-67.7821
chr9	149257938	149258655	718	24	0.332761	0.469908	-0.137147	-67.7484
chr10	2772199	2773159	961	23	0.367468	0.504043	-0.136575	-67.714
chr16	48740726	48741550	825	26	0.790669	0.620563	0.170105	67.7097
chr1	229660340	229660840	501	17	0.415992	0.606747	-0.190755	-67.7066
chr16	48139917	48140493	577	20	0.650551	0.867643	-0.217092	-67.6621
chr1	146497322	146498213	892	25	0.213697	0.333136	-0.119439	-67.6548
chr3	35663735	35665005	1271	18	0.482487	0.265015	0.217472	67.6004
chr10	126004680	126005537	858	22	0.249962	0.404784	-0.154822	-67.5854
chr19	806751	807397	647	23	0.26651	0.388596	-0.122087	-67.5736
chr17	69351030	69351870	841	17	0.57391	0.781482	-0.207571	-67.5575
chr16	50350516	50351013	498	14	0.863996	0.579982	0.284013	67.5469
chr9	114397584	114397983	400	15	0.872008	0.684257	0.187751	67.5034
chr19	7484786	7485905	1120	21	0.7705	0.595099	0.175401	67.473
chr19	8319849	8320342	494	23	0.22001	0.130438	0.0895726	67.4483
chr1	204324797	204325742	946	24	0.6304	0.47605	0.15435	67.4084
chr11	447209	448672	1464	21	0.920097	0.734343	0.185754	67.4081
chr9	13452399	13453847	1449	21	0.203886	0.374442	-0.170556	-67.4071
chr2	16216935	16217680	746	19	0.776346	0.591449	0.184897	67.3698
chr19	3649388	3650110	723	23	0.383747	0.537169	-0.153422	-67.3403
chr7	1318794	1319407	614	20	0.3085	0.459302	-0.150802	-67.3169
chrX	40846407	40847151	745	22	0.131443	0.262505	-0.131062	-67.3164
chr1	170025300	170026289	990	23	0.455404	0.301467	0.153936	67.308
chr19	41530861	41531470	610	21	0.661512	0.509035	0.152477	67.2915
chr7	158857641	158858340	700	19	0.684943	0.497085	0.187859	67.2719
chr8	143683742	143684292	551	20	0.508276	0.329518	0.178758	67.2595
chr7	75574484	75575330	847	24	0.186507	0.319446	-0.132939	-67.2305
chr22	5987497	5988340	844	27	0.614027	0.749975	-0.135948	-67.2004
chr17	19673084	19673725	642	23	0.427789	0.571903	-0.144115	-67.1914
chrY	62306171	62306645	475	19	0.373068	0.666622	-0.293554	-67.0927
chrX	3334337	3334981	645	21	0.685875	0.520692	0.165182	67.09
chr11	654733	655415	683	19	0.370967	0.54314	-0.172172	-67.0702
chr9	143481136	143481902	767	21	0.7087	0.55738	0.15132	67.062
chr11	2037538	2038244	707	20	0.723573	0.559612	0.163961	67.0319
chr20	63075367	63075956	590	20	0.868312	0.740447	0.127865	67.0186
chr1	16363582	16364222	641	23	0.431779	0.309963	0.121816	67.011
chr16	96180078	96180621	544	21	0.855638	0.742057	0.113581	66.975
chr9	117574592	117575105	514	16	0.860602	0.668146	0.192456	66.9585
chr14	87975591	87976440	850	23	0.510241	0.361575	0.148665	66.8994
chr19	18802322	18802997	676	17	0.695535	0.864878	-0.169343	-66.8927
chrX	115193987	115195022	1036	17	0.669636	0.437474	0.232161	66.8801
chrX	144075245	144076063	819	27	0.11242	0.202211	-0.0897911	-66.8535
chr20	30627293	30627910	618	25	0.581688	0.460025	0.121663	66.8418
chr7	1649141	1649752	612	24	0.183473	0.284316	-0.100844	-66.8262
chr2	10866505	10868017	1513	19	0.626692	0.401524	0.225168	66.8219
chr7	160221866	160222450	585	22	0.579377	0.43777	0.141607	66.8166
chr13	55762	56803	1042	21	0.810699	0.604261	0.206438	66.7848
chr7	51389401	51390839	1439	20	0.240007	0.430715	-0.190708	-66.7441
chrX	152673676	152674380	705	24	0.104414	0.197866	-0.0934525	-66.7386
chr19	5293651	5294567	917	21	0.765906	0.608265	0.15764	66.6916
chr6	89795371	89796209	839	23	0.741942	0.61443	0.127512	66.6889
chrY	2039833	2040566	734	22	0.939864	0.792261	0.147603	66.677
chr1	2574845	2575472	628	20	0.276505	0.418156	-0.141651	-66.6682
chr15	83185883	83186722	840	23	0.794887	0.658313	0.136575	66.6652
chr20	65646687	65647378	692	20	0.666618	0.816188	-0.149571	-66.6584
chrX	76223142	76223812	671	24	0.146395	0.264669	-0.118274	-66.6558
chr12	13785251	13786447	1197	20	0.792786	0.615935	0.176851	66.621
chr15	13624889	13626758	1870	22	0.584986	0.891781	-0.306795	-66.6119
chr17	81977272	81977874	603	19	0.673996	0.508371	0.165625	66.6014
chr17	64307856	64308358	503	23	0.323024	0.44256	-0.119537	-66.5948
chr7	31216038	31216861	824	22	0.774817	0.63599	0.138827	66.5385
chr2	23571539	23572334	796	19	0.553394	0.740384	-0.18699	-66.5353
chr1	2636791	2637469	679	24	0.609805	0.731813	-0.122007	-66.5135
chr7	13233967	13234884	918	22	0.921034	0.808544	0.11249	66.4822
chr7	102408115	102409131	1017	26	0.21886	0.339386	-0.120526	-66.3868
chr2	241263050	241264334	1285	25	0.519343	0.670821	-0.151479	-66.3821
chr4	5980876	5981606	731	22	0.536184	0.380388	0.155796	66.365
chr17	49413934	49414683	750	24	0.0725067	0.147537	-0.0750304	-66.3619
chr18	7366721	7367333	613	19	0.887295	0.759077	0.128218	66.3232
chrX	53648492	53649142	651	22	0.175572	0.30359	-0.128018	-66.3118
chr2	3500543	3501421	879	24	0.831797	0.709494	0.122304	66.31
chrX	152615087	152615818	732	23	0.0822489	0.178567	-0.0963179	-66.3083
chr3	150139463	150140470	1008	19	0.674062	0.470703	0.203359	66.2988
chr19	7918925	7919696	772	24	0.408269	0.29114	0.117128	66.2557
chr22	18696275	18697023	749	21	0.316124	0.181145	0.134979	66.2465
chr8	141729343	141729907	565	18	0.387761	0.212151	0.17561	66.2326
chr1	924677	925258	582	21	0.924234	0.826942	0.0972923	66.2258
chr1	143886572	143887142	571	19	0.285678	0.143686	0.141992	66.2047
chr14	98117811	98118839	1029	24	0.662335	0.513217	0.149118	66.1815
chr11	112891785	112892521	737	20	0.290584	0.156628	0.133956	66.1696
chr21	5517997	5518722	726	11	0.26863	0.878977	-0.610347	-66.1613
chr16	39870120	39870810	691	19	0.887388	0.618908	0.26848	66.1283
chr10	102369803	102370536	734	17	0.179769	0.347033	-0.167265	-66.1242
chr10	132340013	132340598	586	17	0.573137	0.755386	-0.182249	-66.1043
chr19	2256030	2256597	568	19	0.31748	0.183087	0.134394	66.1021
chr16	1058023	1058656	634	21	0.267866	0.407374	-0.139508	-66.0811
chr22	49049877	49050872	996	22	0.910268	0.780931	0.129338	66.054
chr21	44747425	44748296	872	18	0.874157	0.714807	0.159351	66.0523
chr19	3849983	3850459	477	21	0.739536	0.613778	0.125758	66.0517
chrX	114144180	114144777	598	20	0.858967	0.697881	0.161085	66.0279
chr11	46534220	46535347	1128	24	0.677676	0.521965	0.155711	66.0056
chr9	64463134	64464060	927	22	0.607333	0.858337	-0.251004	-65.9897
chr19	17463203	17463761	559	21	0.440494	0.577755	-0.137261	-65.964
chr21	42782839	42784121	1283	24	0.6134	0.757024	-0.143624	-65.9415
chr22	332272	332912	641	20	0.446652	0.714174	-0.267522	-65.9412
chr4	1825113	1825612	500	18	0.857345	0.715817	0.141528	65.9227
chr20	34706685	34708153	1469	23	0.464096	0.296434	0.167662	65.8935
chr6	2723842	2724608	767	15	0.715097	0.435005	0.280093	65.8696
chrX	56369144	56369820	677	19	0.809226	0.641997	0.167229	65.8391
chr6	78053581	78053965	385	16	0.803639	0.635923	0.167715	65.798
chr22	26155058	26156312	1255	27	0.852959	0.745189	0.10777	65.7917
chr10	60877355	60879423	2069	21	0.83904	0.65611	0.18293	65.7622
chr16	1569641	1570354	714	22	0.80213	0.90143	-0.0993004	-65.7534
chr2	73003975	73005292	1318	20	0.78921	0.605002	0.184209	65.6758
chr15	72277510	72278508	999	24	0.709168	0.571134	0.138034	65.6673
chr22	37461434	37462456	1023	22	0.789139	0.63138	0.157758	65.6452
chr9	146987278	146988080	803	18	0.844423	0.665684	0.178739	65.6361
chr6	159485932	159486446	515	21	0.865027	0.754521	0.110506	65.6292
chr1	1716997	1717425	429	21	0.895957	0.79105	0.104907	65.6112
chr11	688925	689925	1001	24	0.586874	0.441375	0.1455	65.6083
chr7	76388851	76389232	382	13	0.598646	0.19701	0.401636	65.5848
chrX	77803292	77804102	811	23	0.116499	0.228691	-0.112192	-65.5412
chr3	127110008	127110789	782	19	0.596237	0.423739	0.172498	65.5293
chr11	46535671	46536450	780	24	0.581141	0.445542	0.135599	65.5155
chr10	88291376	88292023	648	18	0.312061	0.501547	-0.189486	-65.5103
chr16	39997295	39998149	855	26	0.575695	0.732868	-0.157173	-65.5087
chr22	48273003	48273875	873	18	0.678192	0.476704	0.201488	65.506
chr17	39046430	39047341	912	21	0.876531	0.740733	0.135799	65.4647
chr10	114056683	114057387	705	20	0.845565	0.710959	0.134606	65.4504
chr7	126063829	126064866	1038	21	0.516518	0.685484	-0.168966	-65.4499
chr9	125239466	125240100	635	20	0.453832	0.300942	0.15289	65.4384
chr9	86653586	86654223	638	19	0.157107	0.292526	-0.135419	-65.4374
chr16	63830838	63831607	770	13	0.507534	0.816615	-0.309081	-65.4304
chr12	49085270	49085836	567	22	0.803199	0.899331	-0.0961326	-65.4269
chr11	914164	914793	630	19	0.341916	0.500973	-0.159057	-65.4222
chrX	151391716	151392369	654	21	0.88552	0.728156	0.157364	65.4075
chr6	27696463	27697271	809	22	0.228955	0.37096	-0.142005	-65.4035
chr8	134305478	134306789	1312	21	0.567981	0.377467	0.190514	65.3579
chr19	13490502	13491818	1317	22	0.814577	0.668315	0.146263	65.3456
chr10	78872724	78873918	1195	22	0.851311	0.706214	0.145097	65.3304
chr20	3782690	3783321	632	20	0.230985	0.383116	-0.152131	-65.3077
chr5	181892899	181893907	1009	20	0.871151	0.698264	0.172886	65.3054
chr13	106676552	106677669	1118	18	0.564993	0.354912	0.210081	65.2889
chr9	35706058	35707156	1099	23	0.715361	0.843667	-0.128306	-65.2803
chr9	142391678	142392565	888	23	0.700866	0.546954	0.153912	65.2623
chr14	84761178	84762021	844	21	0.42841	0.589659	-0.161249	-65.2573
chr19	37650782	37651873	1092	18	0.608704	0.395878	0.212826	65.2561
chr14	99702717	99703308	592	18	0.808275	0.650017	0.158258	65.1971
chr17	79291025	79292085	1061	19	0.795232	0.61364	0.181592	65.1912
chr19	1953117	1953709	593	24	0.823535	0.708417	0.115118	65.176
chr7	129503802	129504768	967	22	0.540398	0.380663	0.159735	65.1599
chr5	14673569	14674273	705	20	0.828738	0.676848	0.15189	65.1418
chr11	6329050	6329618	569	22	0.673342	0.790668	-0.117326	-65.1343
chrX	55857891	55858826	936	22	0.17111	0.310476	-0.139366	-65.1187
chr20	35393665	35394285	621	22	0.168654	0.0792999	0.0893537	65.1157
chrY	11543217	11543882	666	21	0.755014	0.903278	-0.148264	-65.1045
chr17	397355	398301	947	21	0.698009	0.844332	-0.146323	-65.1039
chrY	102469	103241	773	20	0.291768	0.55878	-0.267012	-65.0988
chr1	632271	632902	632	20	0.780348	0.646761	0.133587	65.0653
chr4	6573943	6575292	1350	25	0.749886	0.606542	0.143344	65.0645
chr2	207606063	207606683	621	22	0.685497	0.543871	0.141626	65.0393
chr9	43839023	43839681	659	21	0.775889	0.885523	-0.109634	-65.0287
chr15	57341224	57341536	313	24	0.699603	0.791764	-0.0921609	-65.0233
chr7	2847853	2848671	819	20	0.513073	0.359252	0.153821	65.0214
chr20	64416632	64417150	519	19	0.779507	0.627341	0.152165	64.9791
chr10	27444038	27444634	597	25	0.540722	0.435394	0.105328	64.9785
chr14	96651540	96652383	844	24	0.459178	0.600919	-0.141741	-64.9657
chr1	25394520	25395418	899	17	0.467818	0.710662	-0.242844	-64.9527
chrX	122271554	122272199	646	18	0.0697345	0.189988	-0.120253	-64.9486
chr20	371330	371990	661	21	0.325926	0.201636	0.124291	64.9257
chr7	2773128	2773951	824	23	0.668121	0.531223	0.136898	64.9088
chr13	32341049	32341968	920	16	0.549346	0.309202	0.240144	64.8913
chr1	129081355	129082082	728	20	0.579116	0.820361	-0.241245	-64.8842
chr20	64797907	64798512	606	16	0.446591	0.673366	-0.226774	-64.8277
chr9	148286016	148286668	653	20	0.770039	0.618968	0.151071	64.8141
chrX	104244001	104248753	4753	25	0.800312	0.628796	0.171516	64.7884
chr12	113908210	113909585	1376	21	0.24486	0.431616	-0.186756	-64.7856
chr1	74967063	74967864	802	22	0.154522	0.270923	-0.116401	-64.7818
chr6	91146366	91147371	1006	21	0.604013	0.757201	-0.153188	-64.7527
chr9	71412155	71414551	2397	21	0.934903	0.690779	0.244124	64.7506
chr19	6064729	6065904	1176	25	0.650744	0.765085	-0.114341	-64.7504
chr3	46422726	46423512	787	22	0.63199	0.484999	0.14699	64.7501
chr17	3642330	3643063	734	18	0.77655	0.603084	0.173466	64.7415
chr11	134884565	134885323	759	21	0.38764	0.556395	-0.168755	-64.7268
chrY	29451840	29452504	665	20	0.653488	0.870761	-0.217273	-64.726
chr14	71073429	71074273	845	18	0.170822	0.342368	-0.171546	-64.7174
chr8	73800029	73800931	903	24	0.300496	0.181575	0.118922	64.7067
chr16	5236216	5237272	1057	20	0.721024	0.562407	0.158617	64.6931
chr3	71473649	71474189	541	25	0.707998	0.8182	-0.110202	-64.6625
chr17	44127100	44127605	506	19	0.426802	0.61317	-0.186368	-64.6303
chrX	48454505	48455146	642	21	0.113866	0.223811	-0.109945	-64.5946
chr9	138242576	138243184	609	16	0.672242	0.856464	-0.184223	-64.576
chrY	12457236	12457930	695	21	0.675318	0.855302	-0.179984	-64.5745
chrX	152622218	152622920	703	21	0.646629	0.476647	0.169982	64.5679
chr21	45084171	45084999	829	21	0.507753	0.321752	0.186001	64.5526
chr8	820766	821461	696	19	0.722346	0.870297	-0.147952	-64.5338
chr13	9220258	9220769	512	17	0.792509	0.948447	-0.155938	-64.5247
chr8	31313133	31313716	584	17	0.349473	0.187431	0.162042	64.5136
chr8	11919996	11920688	693	19	0.565831	0.78478	-0.218948	-64.5107
chr8	145423896	145424908	1013	21	0.672494	0.510284	0.16221	64.5086
chr9	76324848	76325697	850	18	0.551214	0.805694	-0.25448	-64.4412
chr18	79723984	79724712	729	24	0.827192	0.71497	0.112222	64.439
chr22	21142827	21143468	642	18	0.768781	0.591231	0.17755	64.4296
chr22	21076399	21076960	562	23	0.927816	0.852651	0.0751648	64.3398
chr18	55753749	55754830	1082	20	0.750926	0.558224	0.192702	64.2606
chr16	12297468	12298164	697	23	0.889374	0.794585	0.0947887	64.2587
chr22	49992034	49992697	664	27	0.911594	0.847412	0.0641819	64.25
chr11	131569670	131571141	1472	22	0.304311	0.477629	-0.173319	-64.2378
chr12	124334380	124335302	923	20	0.81575	0.643725	0.172026	64.2306
chr16	1195700	1196245	546	19	0.238853	0.397792	-0.15894	-64.1993
chr10	11348836	11350654	1819	22	0.623394	0.450651	0.172743	64.1495
chr20	52155544	52156448	905	19	0.807695	0.644465	0.16323	64.1367
chr17	1643786	1644575	790	20	0.347651	0.198669	0.148982	64.0992
chr12	57163714	57164571	858	28	0.590382	0.479819	0.110563	64.0959
chr15	20623005	20623742	738	23	0.829991	0.721684	0.108307	64.0753
chr11	76536047	76536702	656	17	0.773231	0.586868	0.186363	64.0699
chr22	41451149	41452251	1103	21	0.853296	0.710385	0.142911	63.9902
chr14	86672897	86673962	1066	20	0.75108	0.578608	0.172472	63.9657
chr11	1483168	1483897	730	22	0.689783	0.816579	-0.126796	-63.9506
chr21	44282564	44283264	701	23	0.567728	0.71943	-0.151702	-63.9494
chr9	150045230	150045942	713	18	0.656185	0.479606	0.176579	63.9386
chrX	30864233	30864884	652	21	0.103564	0.212857	-0.109293	-63.9146
chr13	113086509	113087036	528	18	0.849267	0.676577	0.17269	63.8662
chr1	11742031	11742851	821	24	0.811027	0.699265	0.111762	63.7952
chr2	219769747	219770890	1144	21	0.372493	0.530496	-0.158004	-63.7599
chr6	158488600	158489007	408	18	0.61068	0.771794	-0.161114	-63.7423
chr20	36717650	36718451	802	23	0.422159	0.295234	0.126925	63.7104
chr16	30724525	30725475	951	18	0.80427	0.628605	0.175664	63.7075
chrX	151900461	151901218	758	24	0.805322	0.682978	0.122343	63.6959
chr5	1067277	1068014	738	22	0.404994	0.54302	-0.138027	-63.6588
chr10	134080023	134080654	632	23	0.61414	0.48644	0.1277	63.642
chr9	146150357	146150886	530	19	0.489856	0.640519	-0.150662	-63.6248
chr11	67994543	67995218	676	24	0.153525	0.0799654	0.0735594	63.5921
chr19	14330261	14331236	976	19	0.437144	0.257134	0.18001	63.5498
chr6	110224925	110225788	864	24	0.836455	0.71556	0.120895	63.5267
chrX	152092865	152093685	821	21	0.232802	0.374049	-0.141247	-63.5236
chrX	21239107	21239673	567	24	0.493947	0.624122	-0.130175	-63.512
chr15	25859156	25859700	545	19	0.890068	0.763727	0.126341	63.507
chr2	96542243	96542967	725	18	0.873296	0.714538	0.158759	63.5065
chr10	131410117	131410700	584	14	0.324097	0.575735	-0.251638	-63.4893
chr7	534633	535213	581	18	0.56328	0.717415	-0.154135	-63.4877
chr16	90603930	90605184	1255	17	0.338482	0.553764	-0.215282	-63.4558
chr16	50503950	50504528	579	20	0.683839	0.859376	-0.175537	-63.4521
chr9	142420884	142421684	801	25	0.804381	0.685962	0.118419	63.4449
chr17	3576151	3577111	961	20	0.290335	0.458819	-0.168484	-63.4419
chr8	129236942	129237738	797	20	0.509235	0.354462	0.154773	63.3912
chr10	77951408	77953220	1813	22	0.794163	0.620487	0.173676	63.3794
chr9	125061366	125061844	479	16	0.492142	0.32138	0.170763	63.3636
chr16	12257188	12258029	842	17	0.786129	0.602494	0.183635	63.3355
chr1	143348316	143349008	693	18	0.692963	0.487975	0.204988	63.2827
chr10	6051725	6052652	928	19	0.551233	0.384333	0.1669	63.2711
chr10	117007512	117009093	1582	16	0.644717	0.395001	0.249715	63.2705
chr12	97387	98081	695	18	0.489155	0.668498	-0.179343	-63.2431
chr20	65274361	65275442	1082	22	0.380298	0.241681	0.138617	63.2213
chr1	1410255	1411066	812	24	0.768414	0.65427	0.114144	63.2154
chr19	1822717	1823407	691	23	0.27519	0.172265	0.102925	63.2148
chr16	94699611	94700311	701	21	0.859979	0.740076	0.119903	63.2054
chr16	41399450	41400093	644	23	0.826065	0.684755	0.141311	63.141
chr19	996498	996990	493	28	0.812664	0.876426	-0.0637621	-63.1277
chrX	36066323	36067087	765	19	0.842563	0.692289	0.150274	63.124
chr20	24652762	24653403	642	23	0.753719	0.856119	-0.1024	-63.1158
chr19	53202513	53203277	765	16	0.24936	0.508747	-0.259387	-63.1103
chr7	31124392	31125045	654	18	0.578423	0.747625	-0.169202	-63.0667
chr12	53704015	53704608	594	24	0.260779	0.371604	-0.110825	-63.0661
chr16	50856362	50856850	489	21	0.663529	0.843605	-0.180076	-63.0575
chr8	136743693	136744905	1213	22	0.790345	0.646328	0.144017	63.049
chr10	134638428	134638866	439	17	0.56521	0.84259	-0.277381	-63.0321
chr1	160598231	160598810	580	21	0.545343	0.357383	0.187961	63.0254
chr5	1784193	1784905	713	18	0.443441	0.645412	-0.201972	-63.01
chr2	43174409	43174943	535	14	0.714581	0.500348	0.214233	62.9908
chr14	93420567	93421178	612	22	0.317193	0.211186	0.106006	62.9815
chr12	114930768	114931534	767	17	0.522051	0.711925	-0.189874	-62.9758
chr18	75755638	75756407	770	18	0.955481	0.841695	0.113785	62.9739
chr7	5394144	5394890	747	19	0.681663	0.511867	0.169796	62.9573
chr2	54943891	54944828	938	21	0.490821	0.318712	0.17211	62.9477
chr19	15389146	15389842	697	19	0.321398	0.171775	0.149622	62.9405
chr16	95983237	95983931	695	22	0.851693	0.739301	0.112392	62.9299
chr15	53272670	53273531	862	19	0.905268	0.758074	0.147193	62.9161
chr19	47924757	47925447	691	17	0.531945	0.345434	0.186511	62.903
chr11	126447069	126448035	967	24	0.347047	0.233323	0.113724	62.8858
chr19	17861530	17862117	588	21	0.708772	0.583098	0.125674	62.8826
chr15	38088316	38088852	537	21	0.291948	0.419705	-0.127757	-62.8756
chr9	147002782	147003592	811	24	0.629398	0.500702	0.128696	62.8632
chrX	103655	104168	514	20	0.417011	0.234024	0.182987	62.8288
chrX	58702994	58704108	1115	18	0.4813	0.814341	-0.333041	-62.8247
chrX	72325890	72327101	1212	21	0.741172	0.5581	0.183072	62.8123
chrY	29466824	29467333	510	21	0.761943	0.90936	-0.147418	-62.7844
chrX	151533338	151533802	465	20	0.571786	0.753042	-0.181255	-62.7443
chrX	48147638	48148279	642	22	0.261063	0.144897	0.116167	62.7382
chr7	131806027	131806701	675	23	0.504138	0.386703	0.117435	62.7162
chr2	102418895	102420362	1468	22	0.547975	0.722836	-0.174861	-62.714
chr16	773581	774100	520	18	0.40353	0.224619	0.17891	62.7035
chr13	24304669	24305166	498	17	0.323705	0.492685	-0.16898	-62.694
chr7	2285631	2286455	825	21	0.710198	0.566061	0.144137	62.6875
chr13	22035935	22036636	702	19	0.107948	0.228258	-0.12031	-62.6521
chr1	227756045	227756421	377	17	0.282432	0.501842	-0.21941	-62.6186
chr3	11553390	11554274	885	25	0.412237	0.284518	0.127719	62.6151
chr21	31691835	31692294	460	24	0.682195	0.78803	-0.105835	-62.6073
chr1	54163152	54163841	690	16	0.740004	0.526239	0.213764	62.6057
chr16	602831	603550	720	23	0.905288	0.816356	0.0889318	62.6055
chr16	4320656	4321711	1056	25	0.345675	0.231449	0.114226	62.6003
chrX	134013520	134014054	535	17	0.572807	0.377828	0.194979	62.5845
chr14	43886986	43887673	688	19	0.790776	0.908115	-0.11734	-62.5603
chrX	146258311	146258918	608	21	0.956096	0.868958	0.0871375	62.5392
chr2	90970736	90971248	513	22	0.187907	0.105202	0.0827054	62.5134
chr11	71065551	71066391	841	21	0.231941	0.378716	-0.146775	-62.4878
chr1	2566055	2566829	775	22	0.545134	0.669712	-0.124578	-62.463
chr20	65269599	65270124	526	19	0.768055	0.62762	0.140434	62.4469
chr2	119576314	119577519	1206	20	0.26098	0.434585	-0.173605	-62.4348
chr1	8857658	8858282	625	19	0.321641	0.489998	-0.168357	-62.3938
chr19	40033338	40033883	546	23	0.923005	0.784121	0.138884	62.3921
chr22	21295553	21297165	1613	19	0.817454	0.623317	0.194137	62.3451
chrX	1458823	1459514	692	22	0.927826	0.809322	0.118505	62.3252
chr14	64057585	64058244	660	19	0.369124	0.225524	0.1436	62.3217
chr21	42187001	42187772	772	18	0.828718	0.665858	0.16286	62.2922
chr17	17439654	17440825	1172	22	0.553055	0.387029	0.166026	62.2888
chr1	178308721	178309679	959	20	0.880404	0.745573	0.134831	62.2498
chr6	26093490	26093975	486	19	0.104729	0.214581	-0.109851	-62.2244
chrX	23350815	23351798	984	22	0.619091	0.764338	-0.145247	-62.1982
chr15	96200239	96200863	625	21	0.928021	0.832681	0.0953396	62.1706
chr16	91721633	91722178	546	20	0.784786	0.884272	-0.0994861	-62.1615
chr1	41790314	41790975	662	18	0.414237	0.244943	0.169294	62.15
chr7	1002864	1003371	508	19	0.74899	0.607617	0.141373	62.1348
chr22	29532375	29532986	612	20	0.323683	0.193939	0.129744	62.1073
chr5	2050303	2050962	660	20	0.898876	0.783262	0.115614	62.1023
chr17	47681293	47682004	712	22	0.612278	0.748726	-0.136448	-62.0563
chr20	64439826	64440529	704	18	0.466685	0.632685	-0.165999	-62.0416
chr11	6688512	6689270	759	20	0.840958	0.710202	0.130756	62.0263
chr16	49684635	49685323	689	22	0.832704	0.660785	0.171919	62.0093
chr16	51012837	51013478	642	20	0.74475	0.536876	0.207874	62.006
chr12	129891338	129891891	554	19	0.757992	0.558124	0.199868	61.9873
chr4	8167302	8168045	744	20	0.5163	0.358237	0.158063	61.9858
chr11	15168657	15169308	652	22	0.829458	0.721933	0.107526	61.978
chr12	124366706	124367389	684	17	0.313535	0.519058	-0.205523	-61.9777
chr1	128098848	128099399	552	22	0.849946	0.748728	0.101218	61.9665
chr20	16276767	16277305	539	19	0.931753	0.837414	0.0943394	61.9656
chr20	65496208	65497014	807	23	0.782492	0.640197	0.142295	61.9524
chr16	21437664	21438305	642	16	0.750042	0.444869	0.305173	61.945
chr5	969888	970596	709	24	0.846237	0.740358	0.105879	61.9393
chr11	1410437	1411028	592	19	0.587703	0.426276	0.161428	61.93
chr10	42911920	42912671	752	24	0.893676	0.759993	0.133683	61.9143
chr5	169314173	169315608	1436	19	0.847649	0.651036	0.196613	61.9111
chr13	111348733	111349369	637	21	0.251917	0.144208	0.107709	61.9085
chr17	80679399	80680166	768	19	0.680836	0.820447	-0.139611	-61.9056
chrX	152075957	152077017	1061	20	0.605826	0.796379	-0.190553	-61.9052
chr1	27244509	27245210	702	24	0.540647	0.41792	0.122727	61.9005
chr10	134043013	134043593	581	12	0.826871	0.547471	0.2794	61.8803
chr16	40210106	40210742	637	21	0.638182	0.832261	-0.194079	-61.8649
chrX	133316175	133316922	748	20	0.154052	0.289733	-0.135681	-61.8554
chr2	627485	628056	572	21	0.825085	0.705358	0.119727	61.8307
chr8	137442359	137443419	1061	14	0.825885	0.57889	0.246995	61.8229
chr8	143439052	143439816	765	20	0.403498	0.556753	-0.153255	-61.7881
chr8	655368	656253	886	18	0.7028	0.505895	0.196905	61.774
chr18	77300465	77301460	996	22	0.783887	0.639963	0.143924	61.7726
chr6	100997007	100997638	632	18	0.248999	0.122826	0.126173	61.7559
chr20	2513551	2514477	927	19	0.681327	0.834522	-0.153195	-61.753
chrX	132990875	132992298	1424	15	0.802827	0.524211	0.278616	61.7255
chr16	94556269	94556836	568	17	0.905288	0.774225	0.131063	61.7233
chr7	5110648	5111760	1113	21	0.773741	0.623234	0.150508	61.7061
chr8	141744323	141744857	535	18	0.60487	0.430235	0.174635	61.6903
chr20	3776123	3776799	677	21	0.224479	0.34927	-0.124791	-61.6586
chr5	2112367	2113514	1148	23	0.384179	0.541074	-0.156895	-61.6461
chr14	88015191	88015742	552	21	0.101292	0.180911	-0.0796187	-61.6456
chr10	87470901	87471784	884	20	0.706199	0.54518	0.161019	61.635
chr10	134616028	134616581	554	22	0.118516	0.210083	-0.0915677	-61.6252
chr16	8896290	8897051	762	17	0.289938	0.499242	-0.209304	-61.6116
chr7	30896351	30897346	996	22	0.881763	0.755343	0.126419	61.6048
chrX	53821004	53821619	616	21	0.168732	0.290174	-0.121442	-61.5841
chr1	40688250	40688803	554	20	0.581748	0.42596	0.155788	61.5731
chr20	39245930	39246755	826	22	0.488198	0.348888	0.139311	61.5595
chr13	99186325	99186910	586	21	0.615646	0.744657	-0.12901	-61.5372
chr1	1736138	1736836	699	22	0.513845	0.37791	0.135935	61.509
chr16	94170027	94170937	911	23	0.639253	0.512369	0.126884	61.4766
chr4	189160786	189161523	738	21	0.299612	0.445337	-0.145725	-61.4285
chr1	43163918	43165788	1871	21	0.432753	0.631615	-0.198862	-61.4186
chr18	63181319	63181934	616	20	0.508181	0.654314	-0.146133	-61.4146
chr16	90610588	90611250	663	16	0.702506	0.503366	0.19914	61.3975
chr10	127789948	127790568	621	22	0.452941	0.331277	0.121665	61.3869
chr14	98516809	98517434	626	21	0.485603	0.354212	0.131391	61.3868
chr9	74688129	74688769	641	17	0.860962	0.637972	0.22299	61.3863
chr9	132880759	132881304	546	15	0.661713	0.447729	0.213984	61.3853
chr17	9916322	9917226	905	16	0.770478	0.566099	0.204378	61.3704
chr10	124868948	124869560	613	22	0.250301	0.147973	0.102328	61.3558
chr2	9433857	9434468	612	14	0.780766	0.567091	0.213675	61.3552
chr17	45724983	45725704	722	21	0.821886	0.692703	0.129183	61.3443
chrX	38916454	38917113	660	18	0.5517	0.747553	-0.195853	-61.3427
chr2	239601632	239602252	621	19	0.742359	0.589433	0.152926	61.335
chr10	128634898	128635473	576	22	0.180956	0.101447	0.0795089	61.3292
chr12	6394449	6395156	708	23	0.649373	0.529665	0.119707	61.2896
chr22	46546635	46547203	569	21	0.327804	0.478016	-0.150212	-61.2462
chr6	33951571	33952419	849	19	0.759549	0.885367	-0.125818	-61.2146
chrY	1775523	1776143	621	17	0.736704	0.893808	-0.157104	-61.1773
chr14	98407697	98408302	606	19	0.637668	0.477777	0.15989	61.1763
chr7	76039983	76041334	1352	17	0.857353	0.599364	0.257989	61.1677
chr16	1256699	1257551	853	20	0.690676	0.830475	-0.139799	-61.1498
chrY	14657531	14658066	536	19	0.22882	0.468257	-0.239437	-61.124
chrX	5714	6315	602	19	0.883132	0.708562	0.17457	61.1077
chr15	20089396	20090069	674	18	0.705047	0.521199	0.183848	61.0929
chr9	149259694	149260502	809	22	0.176101	0.308301	-0.1322	-61.063
chr7	47663308	47663883	576	13	0.626253	0.361861	0.264392	61.0576
chr15	13547178	13547943	766	21	0.613433	0.860794	-0.247361	-61.0574
chr16	39985703	39986212	510	21	0.846761	0.71108	0.135681	61.0545
chr19	50751143	50751457	315	10	0.772982	0.303208	0.469774	61.0459
chr17	1051308	1052009	702	22	0.862308	0.754988	0.10732	61.0411
chr11	36597484	36598355	872	19	0.241525	0.408353	-0.166828	-61.023
chr1	1924406	1925240	835	24	0.850292	0.748833	0.101459	61.016
chr15	63204876	63205612	737	22	0.447201	0.314262	0.132939	61.0114
chrX	152674521	152675281	761	19	0.221592	0.375906	-0.154314	-61.0094
chr14	95819515	95820124	610	23	0.841768	0.744865	0.0969033	61.0004
chr8	145609232	145609786	555	17	0.573521	0.395403	0.178117	60.992
chr7	149824842	149825535	694	16	0.660799	0.83683	-0.176031	-60.9738
chr18	32821388	32822132	745	18	0.587748	0.759181	-0.171433	-60.9464
chr7	44436241	44437070	830	20	0.703111	0.544265	0.158846	60.9277
chr19	31256982	31257546	565	23	0.317208	0.219315	0.0978928	60.9094
chr5	18113084	18114129	1046	18	0.861827	0.719216	0.142612	60.8971
chr11	70869125	70869920	796	20	0.757812	0.606704	0.151108	60.8906
chr17	7108190	7108911	722	18	0.57956	0.404741	0.174819	60.886
chr2	4577491	4578069	579	15	0.553644	0.347308	0.206335	60.8478
chr13	112281117	112281734	618	23	0.891768	0.803995	0.0877722	60.8286
chr10	133593334	133594077	744	22	0.579078	0.442927	0.136151	60.8204
chr11	63909363	63910138	776	20	0.36561	0.223346	0.142264	60.806
chr16	35009785	35010637	853	17	0.414905	0.684718	-0.269813	-60.7504
chr12	51684828	51685509	682	23	0.149588	0.241897	-0.0923089	-60.721
chr2	29000336	29001323	988	20	0.699926	0.529741	0.170185	60.7206
chr2	46382269	46383109	841	20	0.542378	0.376913	0.165464	60.7046
chr6	3166885	3167891	1007	22	0.836741	0.716425	0.120316	60.6669
chr1	233621040	233621933	894	25	0.83234	0.730985	0.101355	60.636
chr2	233482420	233483035	616	15	0.297956	0.534574	-0.236618	-60.6263
chr15	39751361	39752255	895	20	0.629318	0.456461	0.172857	60.6189
chr7	2630984	2631809	826	18	0.675234	0.48061	0.194624	60.6168
chr5	80268370	80268841	472	17	0.831242	0.676857	0.154385	60.6144
chr3	111295411	111296175	765	22	0.647736	0.795539	-0.147803	-60.6078
chr17	9848456	9849394	939	20	0.73469	0.571461	0.16323	60.5948
chr7	160020934	160021531	598	19	0.718266	0.853742	-0.135476	-60.5919
chrX	101668010	101668655	646	17	0.360983	0.533453	-0.172469	-60.5917
chr17	180058	180562	505	18	0.508297	0.786194	-0.277897	-60.5916
chr18	12231135	12231849	715	16	0.862692	0.666892	0.195799	60.5888
chrX	3115837	3116465	629	17	0.879247	0.730534	0.148714	60.5866
chr9	105130847	105131707	861	21	0.61743	0.759438	-0.142007	-60.5677
chr8	47293725	47294399	675	26	0.455427	0.36299	0.0924368	60.5642
chr9	150186489	150187234	746	25	0.940582	0.875375	0.0652068	60.5411
chr2	233808761	233809450	690	18	0.698848	0.846152	-0.147304	-60.5354
chr16	51187168	51187768	601	20	0.720493	0.847946	-0.127453	-60.5043
chr13	85744505	85745925	1421	16	0.259093	0.420784	-0.161691	-60.4985
chr1	109317467	109318007	541	16	0.68397	0.479147	0.204823	60.4859
chr16	85267352	85268145	794	19	0.51228	0.682512	-0.170232	-60.4764
chr15	65843363	65844675	1313	22	0.801198	0.650896	0.150302	60.4275
chr17	47959936	47960807	872	22	0.51292	0.666592	-0.153672	-60.4131
chr3	157898726	157899378	653	18	0.79216	0.643688	0.148472	60.3966
chr16	1101246	1101945	700	24	0.244106	0.349733	-0.105628	-60.3909
chr22	50679420	50680113	694	22	0.822254	0.715302	0.106951	60.3888
chr2	130116261	130116732	472	17	0.331861	0.18229	0.149571	60.3828
chr22	50807741	50808269	529	21	0.211169	0.335915	-0.124746	-60.3824
chr19	32055109	32055697	589	21	0.223505	0.340152	-0.116647	-60.3436
chr17	51487995	51488751	757	20	0.551832	0.392495	0.159337	60.3
chr9	77032402	77032920	519	19	0.340286	0.492172	-0.151886	-60.2833
chr2	236180106	236181263	1158	22	0.573485	0.403531	0.169954	60.2806
chr4	3772503	3773175	673	24	0.653214	0.526292	0.126922	60.2681
chr3	85765300	85765999	700	18	0.862724	0.714543	0.148181	60.2497
chr16	92346012	92346841	830	18	0.72937	0.88485	-0.15548	-60.2013
chr6	41731731	41732608	878	23	0.920162	0.836798	0.0833641	60.1944
chr8	143429659	143430495	837	20	0.638087	0.474008	0.164079	60.1936
chr10	30560400	30560985	586	18	0.843303	0.707498	0.135805	60.1774
chr17	51417695	51418223	529	18	0.374895	0.544119	-0.169224	-60.1719
chr19	2063551	2064138	588	16	0.689585	0.499189	0.190396	60.1648
chr1	211713986	211715337	1352	20	0.50889	0.363167	0.145723	60.154
chr3	197763061	197763576	516	25	0.922947	0.867567	0.0553803	60.1094
chr4	186441053	186441513	461	21	0.418627	0.30775	0.110877	60.0954
chr22	18502584	18503381	798	17	0.403656	0.602358	-0.198702	-60.089
chr14	13350398	13351010	613	21	0.901936	0.757273	0.144663	60.077
chr13	112360735	112361272	538	24	0.517542	0.61476	-0.0972179	-60.0629
chr10	133652740	133653407	668	24	0.759292	0.653953	0.105339	60.0441
chr6	27429126	27430159	1034	17	0.612776	0.795064	-0.182288	-60.0385
chr16	2172920	2173604	685	15	0.494895	0.279892	0.215003	60.0173
chr3	132050284	132050878	595	19	0.352405	0.510094	-0.157688	-60.0066
chr14	97362842	97363671	830	18	0.408999	0.246351	0.162648	59.9774
chr12	110990371	110991695	1325	17	0.84699	0.661163	0.185827	59.9634
chr19	3930287	3930941	655	19	0.52323	0.358405	0.164826	59.9412
chr17	77606300	77607041	742	18	0.210743	0.371967	-0.161224	-59.8913
chr9	101769887	101770581	695	25	0.180221	0.269039	-0.0888183	-59.8682
chr19	21745386	21745912	527	21	0.855791	0.744898	0.110893	59.8496
chr19	44195097	44195630	534	15	0.349866	0.16985	0.180016	59.8344
chr7	152295168	152295922	755	20	0.756803	0.611832	0.144971	59.8182
chr1	18545215	18545903	689	21	0.355875	0.503549	-0.147675	-59.8129
chr15	99227031	99227844	814	18	0.408158	0.607783	-0.199626	-59.7843
chr12	120489345	120490701	1357	22	0.799139	0.6506	0.148539	59.7753
chr10	97969462	97970802	1341	20	0.781156	0.612559	0.168597	59.72
chr9	147480160	147480678	519	17	0.479157	0.659398	-0.180242	-59.7188
chr8	1960195	1960750	556	21	0.841022	0.733299	0.107723	59.7003
chr11	63712838	63713939	1102	21	0.632994	0.778606	-0.145612	-59.6629
chr9	136220440	136221046	607	19	0.462264	0.315091	0.147173	59.6351
chr7	75245940	75246730	791	21	0.361367	0.502942	-0.141575	-59.6
chr2	98847846	98848508	663	18	0.891396	0.757658	0.133737	59.5867
chr20	40565647	40566368	722	17	0.678941	0.501616	0.177325	59.5796
chr6	41746994	41747580	587	20	0.909053	0.813795	0.0952579	59.5727
chr2	236111865	236112959	1095	23	0.41902	0.569038	-0.150018	-59.5465
chrX	153706915	153708287	1373	17	0.822381	0.575602	0.246779	59.5249
chr12	2193888	2194709	822	19	0.657144	0.487714	0.16943	59.5059
chrX	825454	826424	971	16	0.881216	0.620753	0.260464	59.505
chr11	64135660	64136435	776	17	0.489868	0.70616	-0.216292	-59.5017
chr10	134639189	134639663	475	19	0.420596	0.680883	-0.260286	-59.4959
chr1	163981575	163982280	706	12	0.413132	0.147614	0.265517	59.4622
chr16	93794651	93795389	739	21	0.304083	0.182535	0.121548	59.4419
chr1	201085838	201086237	400	16	0.729503	0.559014	0.170488	59.4312
chr2	111647369	111647774	406	23	0.850779	0.910883	-0.0601031	-59.4307
chr9	34609496	34610087	592	19	0.443827	0.298337	0.14549	59.4206
chr8	1714765	1715710	946	20	0.851172	0.718102	0.13307	59.4089
chr5	135097400	135098170	771	20	0.864083	0.733253	0.130829	59.4081
chr6	169878697	169879159	463	19	0.865832	0.752777	0.113055	59.3879
chr16	87671982	87672802	821	19	0.427708	0.273689	0.154018	59.3779
chr10	125470044	125471055	1012	22	0.310583	0.449664	-0.13908	-59.3737
chr2	99022745	99023720	976	17	0.809186	0.638608	0.170578	59.3486
chr1	160175729	160176377	649	23	0.523704	0.400544	0.123161	59.3129
chr2	232838404	232838977	574	23	0.213951	0.132303	0.0816481	59.3062
chr2	132237875	132238504	630	19	0.265065	0.141265	0.1238	59.302
chr5	157369142	157369739	598	21	0.556221	0.424865	0.131357	59.3016
chr17	81651794	81652326	533	21	0.428562	0.562788	-0.134226	-59.2952
chrX	23898119	23898658	540	18	0.920303	0.816627	0.103675	59.291
chr1	92326288	92327057	770	22	0.192437	0.106883	0.0855542	59.2819
chr10	629101	629624	524	20	0.73506	0.849388	-0.114328	-59.2551
chr3	136639394	136640177	784	23	0.126222	0.216182	-0.0899604	-59.2444
chr15	6754797	6755811	1015	23	0.645773	0.820298	-0.174525	-59.2404
chr1	213912228	213912884	657	19	0.786415	0.655924	0.130491	59.2335
chr16	34867140	34867648	509	19	0.747754	0.88374	-0.135986	-59.2068
chr11	102834809	102835637	829	16	0.494973	0.306549	0.188423	59.2014
chr1	7262814	7263783	970	18	0.754295	0.586223	0.168073	59.1984
chr2	8668412	8668971	560	19	0.797449	0.66298	0.13447	59.1653
chr16	78726785	78727830	1046	21	0.785802	0.639475	0.146327	59.1649
chr7	1030569	1031351	783	24	0.588338	0.462149	0.126189	59.1493
chr16	2180296	2181097	802	23	0.62726	0.494567	0.132694	59.1309
chr2	71571429	71572034	606	18	0.627237	0.770389	-0.143152	-59.1278
chr1	219336675	219337455	781	19	0.576795	0.746785	-0.169991	-59.1222
chr15	72068282	72069213	932	20	0.68093	0.522913	0.158017	59.1046
chr8	1633075	1633962	888	18	0.351332	0.51914	-0.167807	-59.1022
chr9	140593513	140594124	612	14	0.497145	0.722788	-0.225643	-59.1001
chr17	79848392	79849334	943	20	0.536966	0.38517	0.151796	59.0909
chr1	5703647	5704582	936	18	0.427007	0.609839	-0.182832	-59.0663
chr3	198602207	198602882	676	21	0.825586	0.713036	0.11255	59.0641
chr15	99373856	99374635	780	21	0.243727	0.376773	-0.133046	-59.0521
chr16	40071023	40071631	609	18	0.827423	0.614859	0.212564	59.0489
chr5	283590	284168	579	23	0.863547	0.773416	0.0901312	59.0264
chr10	7333519	7334200	682	20	0.587008	0.441033	0.145976	59.0264
chr8	144217351	144218031	681	24	0.859535	0.769067	0.0904681	59.0171
chr9	77180	77798	619	20	0.875363	0.752593	0.12277	59.0098
chr5	17346620	17347849	1230	20	0.860986	0.711472	0.149514	59.0088
chr4	66253639	66254053	415	10	0.721993	0.413902	0.308091	58.9692
chrX	92384896	92385380	485	19	0.827572	0.687966	0.139606	58.9678
chr17	32416998	32417955	958	23	0.392199	0.526805	-0.134606	-58.9675
chr22	50541050	50541857	808	22	0.644743	0.772541	-0.127798	-58.9626
chr19	39165699	39166216	518	17	0.812816	0.657657	0.155159	58.9606
chr20	58408915	58409423	509	23	0.160421	0.246616	-0.0861956	-58.9567
chr1	75950286	75950779	494	19	0.836941	0.921123	-0.0841823	-58.9463
chr16	39815861	39816345	485	20	0.816605	0.656517	0.160087	58.9402
chr16	39974864	39975337	474	17	0.64735	0.826612	-0.179261	-58.9351
chr1	86994637	86995102	466	16	0.201838	0.367416	-0.165578	-58.9279
chr10	87143661	87144229	569	21	0.211152	0.317536	-0.106384	-58.9028
chr19	309506	310082	577	21	0.93447	0.85572	0.0787495	58.8964
chr16	85528958	85530234	1277	20	0.792957	0.626755	0.166202	58.8887
chr16	1007978	1008621	644	18	0.460694	0.30691	0.153784	58.8784
chr19	40734158	40735016	859	25	0.275685	0.38344	-0.107755	-58.8765
chr2	169722735	169723718	984	17	0.747855	0.552353	0.195501	58.8743
chr2	91778382	91778986	605	19	0.798186	0.664418	0.133768	58.8588
chrX	116494295	116494886	592	22	0.0849146	0.166253	-0.0813381	-58.8445
chr2	25363355	25364132	778	20	0.49949	0.649299	-0.149809	-58.8435
chrX	19850057	19850585	529	19	0.124133	0.229232	-0.105099	-58.8418
chr14	99416179	99416886	708	20	0.560155	0.706116	-0.14596	-58.8321
chr19	2676874	2677405	532	20	0.2391	0.13161	0.10749	58.821
chrX	130087431	130088495	1065	19	0.680354	0.465518	0.214836	58.8157
chr19	2181757	2182335	579	18	0.782373	0.625671	0.156702	58.81
chr2	3679919	3680866	948	23	0.473772	0.341078	0.132694	58.8095
chr16	46258662	46260762	2101	20	0.555681	0.875495	-0.319814	-58.7935
chr1	1609559	1610149	591	17	0.352689	0.198436	0.154253	58.7924
chr4	6866817	6867868	1052	18	0.431719	0.611452	-0.179733	-58.7902
chr2	219932836	219933404	569	18	0.70513	0.548927	0.156203	58.781
chr18	77239413	77240350	938	21	0.359969	0.501861	-0.141891	-58.7303
chr12	102785471	102786015	545	20	0.177084	0.087715	0.089369	58.7227
chr1	245183155	245183803	649	19	0.913243	0.812036	0.101207	58.7182
chrX	117818706	117819315	610	20	0.843706	0.718462	0.125244	58.7111
chr9	139931881	139932651	771	18	0.273226	0.428765	-0.155539	-58.7043
chr16	51795358	51795887	530	18	0.814224	0.603087	0.211137	58.6793
chr5	138993530	138994107	578	19	0.780451	0.641557	0.138893	58.665
chr13	19427745	19428343	599	23	0.250468	0.354011	-0.103544	-58.6641
chr10	125673520	125674176	657	22	0.412564	0.534338	-0.121774	-58.6169
chr9	146271902	146272923	1022	22	0.286958	0.429145	-0.142186	-58.5822
chr16	48858800	48859421	622	22	0.606332	0.790186	-0.183854	-58.5817
chr22	21424698	21425348	651	21	0.738446	0.603877	0.134569	58.5746
chrX	118598463	118599296	834	15	0.786902	0.536413	0.250489	58.5688
chr13	9223167	9223569	403	18	0.918959	0.798051	0.120908	58.5547
chr1	2972369	2972956	588	18	0.621551	0.773592	-0.152041	-58.5075
chrX	35515206	35515729	524	22	0.0974233	0.182648	-0.0852248	-58.5014
chrX	98853053	98853699	647	18	0.177509	0.0666896	0.110819	58.4473
chr13	108972883	108973513	631	19	0.298627	0.443717	-0.145089	-58.4451
chr2	227280255	227280739	485	23	0.770796	0.853138	-0.082342	-58.4307
chr12	132559484	132559990	507	20	0.791173	0.88621	-0.0950367	-58.4247
chr1	227781805	227782029	225	12	0.311085	0.787849	-0.476765	-58.4122
chr16	39966201	39966741	541	19	0.665313	0.842966	-0.177652	-58.3997
chr10	6221326	6221889	564	20	0.785443	0.885772	-0.100329	-58.3837
chr16	49309747	49310285	539	18	0.81776	0.666885	0.150874	58.3682
chrX	114284363	114285024	662	18	0.872415	0.641128	0.231288	58.3647
chr2	129043152	129044289	1138	19	0.666383	0.489078	0.177305	58.3599
chr2	149452933	149453565	633	22	0.64122	0.518354	0.122867	58.3428
chr22	38447639	38448381	743	19	0.340433	0.489299	-0.148866	-58.3336
chr2	241090205	241090807	603	21	0.538346	0.665533	-0.127187	-58.333
chr21	41253381	41254277	897	20	0.436871	0.285423	0.151447	58.2981
chr8	102257979	102259162	1184	24	0.822072	0.702935	0.119137	58.2889
chr2	42758634	42759188	555	15	0.686006	0.486529	0.199477	58.2869
chr9	101626679	101626949	271	16	0.350764	0.522239	-0.171475	-58.2846
chr20	59440310	59440945	636	19	0.40955	0.574706	-0.165156	-58.2724
chr17	1529447	1530129	683	19	0.376403	0.533466	-0.157063	-58.2704
chr21	44817446	44818005	560	17	0.862722	0.740028	0.122695	58.2697
chr16	49971117	49971726	610	14	0.494187	0.83952	-0.345333	-58.2615
chr16	12205907	12206851	945	20	0.760414	0.616817	0.143597	58.2589
chr17	12825371	12826288	918	19	0.82698	0.686456	0.140524	58.2338
[truncated: 86,424 more rows]
