# Supplementary material for: Long‐read sequencing reveals genomic and epigenomic variation in the dark genome of human Alzheimer's disease
Source: Alzheimers Dement. 2025 Nov 14;21(11):e70852. doi: 10.1002/alz.70852 (PMC12616516; doi:10.1002/alz.70852)
Supplement: Supplementary file 10 — Supporting information [file ALZ-21-e70852-s006.xlsx]

## Sheet: Legend
Supplemental File 8 | Differential methylation of promoter regions and dark regions, GRCh38 genome
Sheet 1	Braak III vs Control promoters, DSS results of differentially regions located within promoter regions.
Sheet 2	Braak V/VI vs Control promoters, DSS results of differentially regions located within promoter regions.
Sheet 3	Braak III vs Control dark loci, DSS results of differentially regions located within dark loci.
Sheet 4	Braak V/VI vs Control dark loci, DSS results of differentially regions located within dark loci.
Chromosome	DMR Chromosome
Start	DMR start
End	DMR end
Braak_0	Braak 0 methylation frequency
Braak_III	Braak III methylation frequency
Braak_V_VI	Braak V/VI methylation frequency
Difference in methylation	Difference in methylation
Length	DMR length
CpG sites	Number of CpGs in DMR
Area stat	AreaStat
Transcription ID	Transcription ID
Gene name	Gene name
Ensembl gene	Ensembl gene
Biotype	Biotype
Description	Description
Ebbert et al gene body ID	Dark region ID

## Sheet: Sheet 1
Chromosome	Start	End	Braak_0	Braak_III	Difference in methylation	Length	CpG sites	Area stat	Transcription ID	Gene name	Ensembl gene	Biotype	Description
chr1	228629824	228636748	0.277511	0.441174	0.163663	6925	244	955.512	ENST00000363040.1	RNA5S10	ENSG00000199910	rRNA	RNA, 5S ribosomal 10 [Source:HGNC Symbol;Acc:HGNC:34371]
chr1	228629824	228636748	0.277511	0.441174	0.163663	6925	244	955.512	ENST00000362464.1	RNA5S11	ENSG00000199334	rRNA	RNA, 5S ribosomal 11 [Source:HGNC Symbol;Acc:HGNC:34372]
chr1	228629824	228636748	0.277511	0.441174	0.163663	6925	244	955.512	ENST00000362400.1	RNA5S12	ENSG00000199270	rRNA	RNA, 5S ribosomal 12 [Source:HGNC Symbol;Acc:HGNC:34373]
chr1	228636824	228641357	0.197045	0.352568	0.155523	4534	162	706.58	ENST00000365656.1	RNA5S13	ENSG00000202526	rRNA	RNA, 5S ribosomal 13 [Source:HGNC Symbol;Acc:HGNC:34374]
chr1	228636824	228641357	0.197045	0.352568	0.155523	4534	162	706.58	ENST00000364485.1	RNA5S14	ENSG00000201355	rRNA	RNA, 5S ribosomal 14 [Source:HGNC Symbol;Acc:HGNC:34375]
chr17	81122983	81127145	0.443574	0.192106	-0.251469	4163	109	-548.455	ENST00000390137.4	MIR3065	ENSG00000211563	miRNA	microRNA 3065 [Source:HGNC Symbol;Acc:HGNC:38234]
chr17	81122983	81127145	0.443574	0.192106	-0.251469	4163	109	-548.455	ENST00000573441.1	AATK	ENSG00000181409	protein_coding	apoptosis associated tyrosine kinase [Source:HGNC Symbol;Acc:HGNC:21]
chr17	81122983	81127145	0.443574	0.192106	-0.251469	4163	109	-548.455	ENST00000385003.1	MIR657	ENSG00000207736	miRNA	microRNA 657 [Source:HGNC Symbol;Acc:HGNC:32913]
chr17	81122983	81127145	0.443574	0.192106	-0.251469	4163	109	-548.455	ENST00000636369.1	MIR338	ENSG00000283604	miRNA	microRNA 338 [Source:HGNC Symbol;Acc:HGNC:31775]
chr1	145166919	145170911	0.609434	0.426316	-0.183118	3993	123	-514.895	ENST00000621562.1	NA	ENSG00000277678	snRNA	RNA, U1 small nuclear 153, pseudogene [Source:HGNC Symbol;Acc:HGNC:54435]
chr1	145166919	145170911	0.609434	0.426316	-0.183118	3993	123	-514.895	ENST00000578899.5	LINC01145	ENSG00000290867	lncRNA	long intergenic non-protein coding RNA 1145 [Source:NCBI gene (formerly Entrezgene);Acc:103091866]
chr1	145166919	145170911	0.609434	0.426316	-0.183118	3993	123	-514.895	ENST00000621033.1	NA	ENSG00000290867	lncRNA	long intergenic non-protein coding RNA 1145 [Source:NCBI gene (formerly Entrezgene);Acc:103091866]
chr1	228642809	228646094	0.155791	0.270482	0.114691	3286	119	457.884	ENST00000365387.1	RNA5S16	ENSG00000202257	rRNA	RNA, 5S ribosomal 16 [Source:HGNC Symbol;Acc:HGNC:34377]
chr8	140097681	140100800	0.484485	0.620532	0.136047	3120	116	424.602	ENST00000698173.1	PEG13	ENSG00000282164	lncRNA	paternally expressed 13 [Source:HGNC Symbol;Acc:HGNC:19969]
chr8	140097681	140100800	0.484485	0.620532	0.136047	3120	116	424.602	ENST00000631594.3	PEG13	ENSG00000282164	lncRNA	paternally expressed 13 [Source:HGNC Symbol;Acc:HGNC:19969]
chr16	18342456	18344432	0.698211	0.371259	-0.326952	1977	68	-393.834	ENST00000648391.1	PKD1P4-NPIPA8	ENSG00000285628	lncRNA	novel transcript
chr16	18342456	18344432	0.698211	0.371259	-0.326952	1977	68	-393.834	ENST00000545152.1	PKD1P4-NPIPA8	ENSG00000290386	lncRNA	novel transcript
chr16	18342456	18344432	0.698211	0.371259	-0.326952	1977	68	-393.834	ENST00000538220.1	PKD1P4-NPIPA8	ENSG00000290386	lncRNA	novel transcript
chr16	18342456	18344432	0.698211	0.371259	-0.326952	1977	68	-393.834	ENST00000433020.2	PKD1P4-NPIPA8	ENSG00000290386	lncRNA	novel transcript
chr16	18342456	18344432	0.698211	0.371259	-0.326952	1977	68	-393.834	ENST00000615860.1	MIR6511A4	ENSG00000273613	miRNA	microRNA 6511a-4 [Source:HGNC Symbol;Acc:HGNC:50188]
chr16	982587	986410	0.419877	0.257383	-0.162494	3824	111	-362.741	ENST00000568394.1	CEROX1	ENSG00000260807	lncRNA	cytoplasmic endogenous regulator of oxidative phosphorylation 1 [Source:HGNC Symbol;Acc:HGNC:53928]
chr16	982587	986410	0.419877	0.257383	-0.162494	3824	111	-362.741	ENST00000565467.1	CEROX1	ENSG00000260807	lncRNA	cytoplasmic endogenous regulator of oxidative phosphorylation 1 [Source:HGNC Symbol;Acc:HGNC:53928]
chr7	767661	769346	0.390426	0.614134	0.223708	1686	65	344.609	ENST00000403952.3	DNAAF5	ENSG00000164818	protein_coding	dynein axonemal assembly factor 5 [Source:HGNC Symbol;Acc:HGNC:26013]
chr20	25790914	25792911	0.538218	0.899422	0.361204	1998	54	329.502	ENST00000659462.1	NA	ENSG00000175170	lncRNA	family with sequence similarity 182 member B [Source:HGNC Symbol;Acc:HGNC:34503]
chr20	64163483	64167777	0.485156	0.246619	-0.238536	4295	71	-327.74	ENST00000328439.6	MYT1	ENSG00000196132	protein_coding	myelin transcription factor 1 [Source:HGNC Symbol;Acc:HGNC:7622]
chr20	64163483	64167777	0.485156	0.246619	-0.238536	4295	71	-327.74	ENST00000622439.4	MYT1	ENSG00000196132	protein_coding	myelin transcription factor 1 [Source:HGNC Symbol;Acc:HGNC:7622]
chr20	64163483	64167777	0.485156	0.246619	-0.238536	4295	71	-327.74	ENST00000536311.5	MYT1	ENSG00000196132	protein_coding	myelin transcription factor 1 [Source:HGNC Symbol;Acc:HGNC:7622]
chr20	64163483	64167777	0.485156	0.246619	-0.238536	4295	71	-327.74	ENST00000650655.1	MYT1	ENSG00000196132	protein_coding	myelin transcription factor 1 [Source:HGNC Symbol;Acc:HGNC:7622]
chr20	64163483	64167777	0.485156	0.246619	-0.238536	4295	71	-327.74	ENST00000610671.1	MYT1	ENSG00000196132	protein_coding	myelin transcription factor 1 [Source:HGNC Symbol;Acc:HGNC:7622]
chr20	43513583	43515520	0.59587	0.355074	-0.240797	1938	55	-309.675	ENST00000647860.1	L3MBTL1	ENSG00000185513	protein_coding	L3MBTL histone methyl-lysine binding protein 1 [Source:HGNC Symbol;Acc:HGNC:15905]
chr20	43513583	43515520	0.59587	0.355074	-0.240797	1938	55	-309.675	ENST00000649698.1	L3MBTL1	ENSG00000185513	protein_coding	L3MBTL histone methyl-lysine binding protein 1 [Source:HGNC Symbol;Acc:HGNC:15905]
chr20	43513583	43515520	0.59587	0.355074	-0.240797	1938	55	-309.675	ENST00000422861.3	L3MBTL1	ENSG00000185513	protein_coding	L3MBTL histone methyl-lysine binding protein 1 [Source:HGNC Symbol;Acc:HGNC:15905]
chr20	43513583	43515520	0.59587	0.355074	-0.240797	1938	55	-309.675	ENST00000473289.2	L3MBTL1	ENSG00000185513	protein_coding	L3MBTL histone methyl-lysine binding protein 1 [Source:HGNC Symbol;Acc:HGNC:15905]
chr20	43513583	43515520	0.59587	0.355074	-0.240797	1938	55	-309.675	ENST00000468336.5	L3MBTL1	ENSG00000185513	protein_coding	L3MBTL histone methyl-lysine binding protein 1 [Source:HGNC Symbol;Acc:HGNC:15905]
chr20	43513583	43515520	0.59587	0.355074	-0.240797	1938	55	-309.675	ENST00000648786.1	L3MBTL1	ENSG00000185513	protein_coding	L3MBTL histone methyl-lysine binding protein 1 [Source:HGNC Symbol;Acc:HGNC:15905]
chr20	43513583	43515520	0.59587	0.355074	-0.240797	1938	55	-309.675	ENST00000648715.1	L3MBTL1	ENSG00000185513	protein_coding	L3MBTL histone methyl-lysine binding protein 1 [Source:HGNC Symbol;Acc:HGNC:15905]
chr20	43513583	43515520	0.59587	0.355074	-0.240797	1938	55	-309.675	ENST00000648570.1	L3MBTL1	ENSG00000185513	protein_coding	L3MBTL histone methyl-lysine binding protein 1 [Source:HGNC Symbol;Acc:HGNC:15905]
chr20	43513583	43515520	0.59587	0.355074	-0.240797	1938	55	-309.675	ENST00000650071.1	L3MBTL1	ENSG00000185513	protein_coding	L3MBTL histone methyl-lysine binding protein 1 [Source:HGNC Symbol;Acc:HGNC:15905]
chr20	43513583	43515520	0.59587	0.355074	-0.240797	1938	55	-309.675	ENST00000650484.1	L3MBTL1	ENSG00000185513	protein_coding	L3MBTL histone methyl-lysine binding protein 1 [Source:HGNC Symbol;Acc:HGNC:15905]
chr20	43513583	43515520	0.59587	0.355074	-0.240797	1938	55	-309.675	ENST00000648421.1	L3MBTL1	ENSG00000185513	protein_coding	L3MBTL histone methyl-lysine binding protein 1 [Source:HGNC Symbol;Acc:HGNC:15905]
chr20	43513583	43515520	0.59587	0.355074	-0.240797	1938	55	-309.675	ENST00000373135.8	L3MBTL1	ENSG00000185513	protein_coding	L3MBTL histone methyl-lysine binding protein 1 [Source:HGNC Symbol;Acc:HGNC:15905]
chr20	43513583	43515520	0.59587	0.355074	-0.240797	1938	55	-309.675	ENST00000373134.5	L3MBTL1	ENSG00000185513	protein_coding	L3MBTL histone methyl-lysine binding protein 1 [Source:HGNC Symbol;Acc:HGNC:15905]
chr20	43513583	43515520	0.59587	0.355074	-0.240797	1938	55	-309.675	ENST00000430781.7	L3MBTL1	ENSG00000185513	protein_coding	L3MBTL histone methyl-lysine binding protein 1 [Source:HGNC Symbol;Acc:HGNC:15905]
chr20	43513583	43515520	0.59587	0.355074	-0.240797	1938	55	-309.675	ENST00000457824.5	L3MBTL1	ENSG00000185513	protein_coding	L3MBTL histone methyl-lysine binding protein 1 [Source:HGNC Symbol;Acc:HGNC:15905]
chr20	43513583	43515520	0.59587	0.355074	-0.240797	1938	55	-309.675	ENST00000473981.2	L3MBTL1	ENSG00000185513	protein_coding	L3MBTL histone methyl-lysine binding protein 1 [Source:HGNC Symbol;Acc:HGNC:15905]
chr20	43513583	43515520	0.59587	0.355074	-0.240797	1938	55	-309.675	ENST00000647827.1	L3MBTL1	ENSG00000185513	protein_coding	L3MBTL histone methyl-lysine binding protein 1 [Source:HGNC Symbol;Acc:HGNC:15905]
chr20	43513583	43515520	0.59587	0.355074	-0.240797	1938	55	-309.675	ENST00000445228.6	L3MBTL1	ENSG00000185513	protein_coding	L3MBTL histone methyl-lysine binding protein 1 [Source:HGNC Symbol;Acc:HGNC:15905]
chr20	43513583	43515520	0.59587	0.355074	-0.240797	1938	55	-309.675	ENST00000648774.1	L3MBTL1	ENSG00000185513	protein_coding	L3MBTL histone methyl-lysine binding protein 1 [Source:HGNC Symbol;Acc:HGNC:15905]
chr20	43513583	43515520	0.59587	0.355074	-0.240797	1938	55	-309.675	ENST00000497347.6	L3MBTL1	ENSG00000185513	protein_coding	L3MBTL histone methyl-lysine binding protein 1 [Source:HGNC Symbol;Acc:HGNC:15905]
chr20	25857952	25860740	0.166966	0.294293	0.127328	2789	83	307.829	ENST00000584356.1	FAM182B	ENSG00000175170	lncRNA	family with sequence similarity 182 member B [Source:HGNC Symbol;Acc:HGNC:34503]
chr19	14161640	14164752	0.757301	0.578964	-0.178337	3113	78	-292.311	ENST00000589616.1	ADGRL1	ENSG00000072071	protein_coding	adhesion G protein-coupled receptor L1 [Source:HGNC Symbol;Acc:HGNC:20973]
chr19	53537255	53539439	0.34062	0.526712	0.186092	2185	65	282.415	ENST00000514374.5	ZNF331	ENSG00000130844	protein_coding	zinc finger protein 331 [Source:HGNC Symbol;Acc:HGNC:15489]
chr19	53537255	53539439	0.34062	0.526712	0.186092	2185	65	282.415	ENST00000511154.5	ZNF331	ENSG00000130844	protein_coding	zinc finger protein 331 [Source:HGNC Symbol;Acc:HGNC:15489]
chr19	53537255	53539439	0.34062	0.526712	0.186092	2185	65	282.415	ENST00000509069.1	ZNF331	ENSG00000130844	protein_coding	zinc finger protein 331 [Source:HGNC Symbol;Acc:HGNC:15489]
chr19	53537255	53539439	0.34062	0.526712	0.186092	2185	65	282.415	ENST00000449416.6	ZNF331	ENSG00000130844	protein_coding	zinc finger protein 331 [Source:HGNC Symbol;Acc:HGNC:15489]
chr19	53537255	53539439	0.34062	0.526712	0.186092	2185	65	282.415	ENST00000509585.5	ZNF331	ENSG00000130844	protein_coding	zinc finger protein 331 [Source:HGNC Symbol;Acc:HGNC:15489]
chr19	53537255	53539439	0.34062	0.526712	0.186092	2185	65	282.415	ENST00000504940.1	ZNF331	ENSG00000130844	protein_coding	zinc finger protein 331 [Source:HGNC Symbol;Acc:HGNC:15489]
chr19	53537255	53539439	0.34062	0.526712	0.186092	2185	65	282.415	ENST00000648122.1	ZNF331	ENSG00000130844	protein_coding	zinc finger protein 331 [Source:HGNC Symbol;Acc:HGNC:15489]
chr19	53537255	53539439	0.34062	0.526712	0.186092	2185	65	282.415	ENST00000513999.5	ZNF331	ENSG00000130844	protein_coding	zinc finger protein 331 [Source:HGNC Symbol;Acc:HGNC:15489]
chr1	228621357	228623456	0.523798	0.71833	0.194533	2100	76	280.465	ENST00000363754.1	RNA5S6	ENSG00000200624	rRNA	RNA, 5S ribosomal 6 [Source:HGNC Symbol;Acc:HGNC:34367]
chr13	99955706	99957849	0.268084	0.140982	-0.127101	2144	71	-269.558	ENST00000670575.1	CLYBL-AS3	ENSG00000286757	lncRNA	novel transcript, antisense to CLYBL
chr13	99955706	99957849	0.268084	0.140982	-0.127101	2144	71	-269.558	ENST00000661077.1	NA	ENSG00000286757	lncRNA	novel transcript, antisense to CLYBL
chr13	99955706	99957849	0.268084	0.140982	-0.127101	2144	71	-269.558	ENST00000659729.1	NA	ENSG00000286757	lncRNA	novel transcript, antisense to CLYBL
chr13	99955706	99957849	0.268084	0.140982	-0.127101	2144	71	-269.558	ENST00000656974.1	NA	ENSG00000286757	lncRNA	novel transcript, antisense to CLYBL
chr13	99955706	99957849	0.268084	0.140982	-0.127101	2144	71	-269.558	ENST00000671519.1	CLYBL-AS3	ENSG00000286757	lncRNA	novel transcript, antisense to CLYBL
chr13	99955706	99957849	0.268084	0.140982	-0.127101	2144	71	-269.558	ENST00000689473.2	NA	ENSG00000286757	lncRNA	novel transcript, antisense to CLYBL
chr21	8205592	8208502	0.238524	0.118029	-0.120495	2911	79	-260.392	ENST00000610482.1	NA	ENSG00000275664	misc_RNA
chr21	8205592	8208502	0.238524	0.118029	-0.120495	2911	79	-260.392	ENST00000615959.1	MIR3648-1	ENSG00000275708	miRNA	microRNA 3648-1 [Source:HGNC Symbol;Acc:HGNC:38941]
chr21	8205592	8208502	0.238524	0.118029	-0.120495	2911	79	-260.392	ENST00000614492.1	RNA45SN2	ENSG00000277437	miRNA
chr7	6169505	6171733	0.752122	0.605039	-0.147083	2229	72	-259.736	ENST00000465320.1	CYTH3	ENSG00000008256	protein_coding	cytohesin 3 [Source:HGNC Symbol;Acc:HGNC:9504]
chr7	6169505	6171733	0.752122	0.605039	-0.147083	2229	72	-259.736	ENST00000495176.5	CYTH3	ENSG00000008256	protein_coding	cytohesin 3 [Source:HGNC Symbol;Acc:HGNC:9504]
chrX	100407348	100409839	0.131439	0.233244	0.101806	2492	89	258.077	ENST00000420881.6	PCDH19	ENSG00000165194	protein_coding	protocadherin 19 [Source:HGNC Symbol;Acc:HGNC:14270]
chrX	100407348	100409839	0.131439	0.233244	0.101806	2492	89	258.077	ENST00000255531.8	PCDH19	ENSG00000165194	protein_coding	protocadherin 19 [Source:HGNC Symbol;Acc:HGNC:14270]
chrX	100407348	100409839	0.131439	0.233244	0.101806	2492	89	258.077	ENST00000636150.1	PCDH19	ENSG00000165194	protein_coding	protocadherin 19 [Source:HGNC Symbol;Acc:HGNC:14270]
chrX	152637417	152639101	0.168862	0.37045	0.201587	1685	54	246.693	ENST00000598523.3	GABRQ	ENSG00000268089	protein_coding	gamma-aminobutyric acid type A receptor subunit theta [Source:HGNC Symbol;Acc:HGNC:14454]
chr7	130491543	130493448	0.391477	0.56128	0.169803	1906	61	241.06	ENST00000223215.10	MEST	ENSG00000106484	protein_coding	mesoderm specific transcript [Source:HGNC Symbol;Acc:HGNC:7028]
chr7	130491543	130493448	0.391477	0.56128	0.169803	1906	61	241.06	ENST00000437945.6	MEST	ENSG00000106484	protein_coding	mesoderm specific transcript [Source:HGNC Symbol;Acc:HGNC:7028]
chr7	130491543	130493448	0.391477	0.56128	0.169803	1906	61	241.06	ENST00000462132.6	MEST	ENSG00000106484	protein_coding	mesoderm specific transcript [Source:HGNC Symbol;Acc:HGNC:7028]
chr7	130491543	130493448	0.391477	0.56128	0.169803	1906	61	241.06	ENST00000437637.6	MEST	ENSG00000106484	protein_coding	mesoderm specific transcript [Source:HGNC Symbol;Acc:HGNC:7028]
chr7	130491543	130493448	0.391477	0.56128	0.169803	1906	61	241.06	ENST00000648778.1	MESTIT1	ENSG00000272701	lncRNA	MEST intronic transcript 1, antisense RNA [Source:HGNC Symbol;Acc:HGNC:17991]
chr7	130491543	130493448	0.391477	0.56128	0.169803	1906	61	241.06	ENST00000610046.2	MESTIT1	ENSG00000272701	lncRNA	MEST intronic transcript 1, antisense RNA [Source:HGNC Symbol;Acc:HGNC:17991]
chr3	147386700	147388773	0.2362	0.496612	0.260411	2074	42	236.043	ENST00000462168.1	ZIC4-AS1	ENSG00000241202	lncRNA	ZIC4 antisense RNA 1 [Source:HGNC Symbol;Acc:HGNC:40920]
chr16	920123	922354	0.618313	0.455348	-0.162965	2232	64	-232.479	ENST00000567820.1	LMF1-AS1	ENSG00000260439	lncRNA	LMF1 antisense RNA 1 [Source:HGNC Symbol;Acc:HGNC:50469]
chr16	920123	922354	0.618313	0.455348	-0.162965	2232	64	-232.479	ENST00000569574.1	LMF1-AS1	ENSG00000260439	lncRNA	LMF1 antisense RNA 1 [Source:HGNC Symbol;Acc:HGNC:50469]
chrX	155381445	155383268	0.46521	0.231271	-0.233939	1824	52	-231.244	ENST00000369505.5	F8A2	ENSG00000288709	protein_coding	coagulation factor VIII associated 2 [Source:HGNC Symbol;Acc:HGNC:31849]
chrX	155381445	155383268	0.46521	0.231271	-0.233939	1824	52	-231.244	ENST00000408263.1	MIR1184-2	ENSG00000221190	miRNA	microRNA 1184-2 [Source:HGNC Symbol;Acc:HGNC:38211]
chr17	65536837	65538542	0.58226	0.737867	0.155606	1706	63	227.738	ENST00000578251.1	AXIN2	ENSG00000168646	protein_coding	axin 2 [Source:HGNC Symbol;Acc:HGNC:904]
chr22	21383597	21385118	0.0938793	0.315766	0.221886	1522	57	226.831	ENST00000620804.2	RIMBP3B	ENSG00000274600	protein_coding	RIMS binding protein 3B [Source:HGNC Symbol;Acc:HGNC:33891]
chr17	81127427	81129812	0.400927	0.206891	-0.194036	2386	59	-224.82	ENST00000573469.1	AATK	ENSG00000181409	protein_coding	apoptosis associated tyrosine kinase [Source:HGNC Symbol;Acc:HGNC:21]
chr17	81127427	81129812	0.400927	0.206891	-0.194036	2386	59	-224.82	ENST00000650574.1	AATK	ENSG00000181409	protein_coding	apoptosis associated tyrosine kinase [Source:HGNC Symbol;Acc:HGNC:21]
chr17	81127427	81129812	0.400927	0.206891	-0.194036	2386	59	-224.82	ENST00000572339.5	AATK	ENSG00000181409	protein_coding	apoptosis associated tyrosine kinase [Source:HGNC Symbol;Acc:HGNC:21]
chr17	81127427	81129812	0.400927	0.206891	-0.194036	2386	59	-224.82	ENST00000576053.1	AATK	ENSG00000181409	protein_coding	apoptosis associated tyrosine kinase [Source:HGNC Symbol;Acc:HGNC:21]
chrX	154096092	154098377	0.194544	0.344748	0.150204	2286	64	219.413	ENST00000303391.11	MECP2	ENSG00000169057	protein_coding	methyl-CpG binding protein 2 [Source:HGNC Symbol;Acc:HGNC:6990]
chrX	154096092	154098377	0.194544	0.344748	0.150204	2286	64	219.413	ENST00000453960.7	MECP2	ENSG00000169057	protein_coding	methyl-CpG binding protein 2 [Source:HGNC Symbol;Acc:HGNC:6990]
chrX	154096092	154098377	0.194544	0.344748	0.150204	2286	64	219.413	ENST00000628176.2	MECP2	ENSG00000169057	protein_coding	methyl-CpG binding protein 2 [Source:HGNC Symbol;Acc:HGNC:6990]
chrX	154096092	154098377	0.194544	0.344748	0.150204	2286	64	219.413	ENST00000407218.5	MECP2	ENSG00000169057	protein_coding	methyl-CpG binding protein 2 [Source:HGNC Symbol;Acc:HGNC:6990]
chrX	154096092	154098377	0.194544	0.344748	0.150204	2286	64	219.413	ENST00000369957.5	MECP2	ENSG00000169057	protein_coding	methyl-CpG binding protein 2 [Source:HGNC Symbol;Acc:HGNC:6990]
chrX	154096092	154098377	0.194544	0.344748	0.150204	2286	64	219.413	ENST00000496908.5	MECP2	ENSG00000169057	protein_coding	methyl-CpG binding protein 2 [Source:HGNC Symbol;Acc:HGNC:6990]
chrX	154096092	154098377	0.194544	0.344748	0.150204	2286	64	219.413	ENST00000415944.3	MECP2	ENSG00000169057	protein_coding	methyl-CpG binding protein 2 [Source:HGNC Symbol;Acc:HGNC:6990]
chrX	154096092	154098377	0.194544	0.344748	0.150204	2286	64	219.413	ENST00000676382.1	MECP2	ENSG00000169057	protein_coding	methyl-CpG binding protein 2 [Source:HGNC Symbol;Acc:HGNC:6990]
chrX	154096092	154098377	0.194544	0.344748	0.150204	2286	64	219.413	ENST00000637533.1	MECP2	ENSG00000169057	protein_coding	methyl-CpG binding protein 2 [Source:HGNC Symbol;Acc:HGNC:6990]
chrX	154096092	154098377	0.194544	0.344748	0.150204	2286	64	219.413	ENST00000700484.1	MECP2	ENSG00000169057	protein_coding	methyl-CpG binding protein 2 [Source:HGNC Symbol;Acc:HGNC:6990]
chrX	154096092	154098377	0.194544	0.344748	0.150204	2286	64	219.413	ENST00000627864.1	MECP2	ENSG00000169057	protein_coding	methyl-CpG binding protein 2 [Source:HGNC Symbol;Acc:HGNC:6990]
chrX	154096092	154098377	0.194544	0.344748	0.150204	2286	64	219.413	ENST00000629277.1	NA	ENSG00000169057	protein_coding	methyl-CpG binding protein 2 [Source:HGNC Symbol;Acc:HGNC:6990]
chr7	138663892	138665108	0.417653	0.253735	-0.163918	1217	47	-215.154	ENST00000288513.9	SVOPL	ENSG00000157703	protein_coding	SVOP like [Source:HGNC Symbol;Acc:HGNC:27034]
chr7	138663892	138665108	0.417653	0.253735	-0.163918	1217	47	-215.154	ENST00000441685.5	SVOPL	ENSG00000157703	protein_coding	SVOP like [Source:HGNC Symbol;Acc:HGNC:27034]
chr7	138663892	138665108	0.417653	0.253735	-0.163918	1217	47	-215.154	ENST00000436657.5	SVOPL	ENSG00000157703	protein_coding	SVOP like [Source:HGNC Symbol;Acc:HGNC:27034]
chr19	45814900	45816354	0.210541	0.427365	0.216824	1455	44	214.849	ENST00000221538.8	RSPH6A	ENSG00000104941	protein_coding	radial spoke head 6 homolog A [Source:HGNC Symbol;Acc:HGNC:14241]
chr19	45814900	45816354	0.210541	0.427365	0.216824	1455	44	214.849	ENST00000597055.1	RSPH6A	ENSG00000104941	protein_coding	radial spoke head 6 homolog A [Source:HGNC Symbol;Acc:HGNC:14241]
chr5	28927401	28928624	0.559341	0.805716	0.246375	1224	42	213.799	ENST00000614250.1	LOC124901178	ENSG00000277878	processed_pseudogene	ankyrin repeat domain 36C (ANKRD36C) pseudogene
chr15	65395513	65397144	0.392867	0.607929	0.215062	1632	49	209.641	ENST00000559327.1	IGDCC4	ENSG00000103742	protein_coding	immunoglobulin superfamily DCC subclass member 4 [Source:HGNC Symbol;Acc:HGNC:13770]
chr22	20430689	20432638	0.218073	0.357481	0.139407	1950	57	209.44	ENST00000494535.1	SCARF2	ENSG00000244486	protein_coding	scavenger receptor class F member 2 [Source:HGNC Symbol;Acc:HGNC:19869]
chr4	190064858	190066840	0.280883	0.447187	0.166304	1983	56	206.657	ENST00000616429.1	DBET	ENSG00000277162	unprocessed_pseudogene	double homeobox 4 like 30
chr17	21573806	21574823	0.247499	0.473092	0.225593	1018	35	204.904	ENST00000654263.1	LOC124903950	ENSG00000212719	lncRNA	long intergenic non-protein coding RNA 2693 [Source:HGNC Symbol;Acc:HGNC:27904]
chr17	21573806	21574823	0.247499	0.473092	0.225593	1018	35	204.904	ENST00000661785.2	LOC124903950	ENSG00000212719	lncRNA	long intergenic non-protein coding RNA 2693 [Source:HGNC Symbol;Acc:HGNC:27904]
chr17	21573806	21574823	0.247499	0.473092	0.225593	1018	35	204.904	ENST00000686062.2	LOC124903950	ENSG00000212719	lncRNA	long intergenic non-protein coding RNA 2693 [Source:HGNC Symbol;Acc:HGNC:27904]
chr17	21573806	21574823	0.247499	0.473092	0.225593	1018	35	204.904	ENST00000686415.1	LOC124903950	ENSG00000212719	lncRNA	long intergenic non-protein coding RNA 2693 [Source:HGNC Symbol;Acc:HGNC:27904]
chr17	21573806	21574823	0.247499	0.473092	0.225593	1018	35	204.904	ENST00000701171.1	LOC124903950	ENSG00000212719	lncRNA	long intergenic non-protein coding RNA 2693 [Source:HGNC Symbol;Acc:HGNC:27904]
chr17	21573806	21574823	0.247499	0.473092	0.225593	1018	35	204.904	ENST00000649041.1	LOC124903953	ENSG00000212719	lncRNA	long intergenic non-protein coding RNA 2693 [Source:HGNC Symbol;Acc:HGNC:27904]
chr17	21573806	21574823	0.247499	0.473092	0.225593	1018	35	204.904	ENST00000659175.1	LINC02693	ENSG00000212719	lncRNA	long intergenic non-protein coding RNA 2693 [Source:HGNC Symbol;Acc:HGNC:27904]
chr17	21573806	21574823	0.247499	0.473092	0.225593	1018	35	204.904	ENST00000650318.1	LOC124903953	ENSG00000212719	lncRNA	long intergenic non-protein coding RNA 2693 [Source:HGNC Symbol;Acc:HGNC:27904]
chr17	21573806	21574823	0.247499	0.473092	0.225593	1018	35	204.904	ENST00000656879.1	LINC02693	ENSG00000212719	lncRNA	long intergenic non-protein coding RNA 2693 [Source:HGNC Symbol;Acc:HGNC:27904]
chr17	21573806	21574823	0.247499	0.473092	0.225593	1018	35	204.904	ENST00000692999.1	LOC124903953	ENSG00000212719	lncRNA	long intergenic non-protein coding RNA 2693 [Source:HGNC Symbol;Acc:HGNC:27904]
chr17	21573806	21574823	0.247499	0.473092	0.225593	1018	35	204.904	ENST00000652925.1	LINC02693	ENSG00000212719	lncRNA	long intergenic non-protein coding RNA 2693 [Source:HGNC Symbol;Acc:HGNC:27904]
chr17	21573806	21574823	0.247499	0.473092	0.225593	1018	35	204.904	ENST00000655246.1	LINC02693	ENSG00000212719	lncRNA	long intergenic non-protein coding RNA 2693 [Source:HGNC Symbol;Acc:HGNC:27904]
chr17	21573806	21574823	0.247499	0.473092	0.225593	1018	35	204.904	ENST00000426261.6	LINC02693	ENSG00000212719	lncRNA	long intergenic non-protein coding RNA 2693 [Source:HGNC Symbol;Acc:HGNC:27904]
chr17	21573806	21574823	0.247499	0.473092	0.225593	1018	35	204.904	ENST00000468381.2	LINC02693	ENSG00000212719	lncRNA	long intergenic non-protein coding RNA 2693 [Source:HGNC Symbol;Acc:HGNC:27904]
chr17	21573806	21574823	0.247499	0.473092	0.225593	1018	35	204.904	ENST00000535846.1	LINC02693	ENSG00000212719	lncRNA	long intergenic non-protein coding RNA 2693 [Source:HGNC Symbol;Acc:HGNC:27904]
chr17	21573806	21574823	0.247499	0.473092	0.225593	1018	35	204.904	ENST00000536958.2	LOC124903953	ENSG00000212719	lncRNA	long intergenic non-protein coding RNA 2693 [Source:HGNC Symbol;Acc:HGNC:27904]
chr17	21573806	21574823	0.247499	0.473092	0.225593	1018	35	204.904	ENST00000658783.1	LOC124903953	ENSG00000212719	lncRNA	long intergenic non-protein coding RNA 2693 [Source:HGNC Symbol;Acc:HGNC:27904]
chr17	21573806	21574823	0.247499	0.473092	0.225593	1018	35	204.904	ENST00000582941.1	NA	ENSG00000266050	transcribed_processed_pseudogene	family with sequence similarity 27-like (FAM27L) pseudogene
chr9	42724954	42726444	0.415624	0.753079	0.337456	1491	35	199.564	ENST00000656473.1	XLOC_007697	ENSG00000291170	lncRNA	novel transcript
chr9	42724954	42726444	0.415624	0.753079	0.337456	1491	35	199.564	ENST00000662676.1	NA	ENSG00000291170	lncRNA	novel transcript
chr16	32084547	32086002	0.173818	0.2975	0.123682	1456	65	193.059	ENST00000566806.1	NA	ENSG00000261727	transcribed_processed_pseudogene	kinase suppressor of ras 1 (KSR1) pseudogene
chr16	32084547	32086002	0.173818	0.2975	0.123682	1456	65	193.059	ENST00000563973.1	NA	ENSG00000261727	transcribed_processed_pseudogene	kinase suppressor of ras 1 (KSR1) pseudogene
chrX	38326701	38328138	0.200303	0.427969	0.227666	1438	37	186.804	ENST00000642395.2	RPGR	ENSG00000156313	protein_coding	retinitis pigmentosa GTPase regulator [Source:HGNC Symbol;Acc:HGNC:10295]
chrX	38326701	38328138	0.200303	0.427969	0.227666	1438	37	186.804	ENST00000339363.7	RPGR	ENSG00000156313	protein_coding	retinitis pigmentosa GTPase regulator [Source:HGNC Symbol;Acc:HGNC:10295]
chrX	38326701	38328138	0.200303	0.427969	0.227666	1438	37	186.804	ENST00000482855.5	RPGR	ENSG00000156313	protein_coding	retinitis pigmentosa GTPase regulator [Source:HGNC Symbol;Acc:HGNC:10295]
chrX	38326701	38328138	0.200303	0.427969	0.227666	1438	37	186.804	ENST00000642170.1	RPGR	ENSG00000156313	protein_coding	retinitis pigmentosa GTPase regulator [Source:HGNC Symbol;Acc:HGNC:10295]
chrX	38326701	38328138	0.200303	0.427969	0.227666	1438	37	186.804	ENST00000644238.1	RPGR	ENSG00000156313	protein_coding	retinitis pigmentosa GTPase regulator [Source:HGNC Symbol;Acc:HGNC:10295]
chrX	38326701	38328138	0.200303	0.427969	0.227666	1438	37	186.804	ENST00000642739.1	RPGR	ENSG00000156313	protein_coding	retinitis pigmentosa GTPase regulator [Source:HGNC Symbol;Acc:HGNC:10295]
chrX	38326701	38328138	0.200303	0.427969	0.227666	1438	37	186.804	ENST00000645124.1	RPGR	ENSG00000156313	protein_coding	retinitis pigmentosa GTPase regulator [Source:HGNC Symbol;Acc:HGNC:10295]
chrX	38326701	38328138	0.200303	0.427969	0.227666	1438	37	186.804	ENST00000644337.1	RPGR	ENSG00000156313	protein_coding	retinitis pigmentosa GTPase regulator [Source:HGNC Symbol;Acc:HGNC:10295]
chrX	38326701	38328138	0.200303	0.427969	0.227666	1438	37	186.804	ENST00000474584.5	RPGR	ENSG00000156313	protein_coding	retinitis pigmentosa GTPase regulator [Source:HGNC Symbol;Acc:HGNC:10295]
chrX	38326701	38328138	0.200303	0.427969	0.227666	1438	37	186.804	ENST00000646020.1	RPGR	ENSG00000156313	protein_coding	retinitis pigmentosa GTPase regulator [Source:HGNC Symbol;Acc:HGNC:10295]
chrX	38326701	38328138	0.200303	0.427969	0.227666	1438	37	186.804	ENST00000645032.1	RPGR	ENSG00000156313	protein_coding	retinitis pigmentosa GTPase regulator [Source:HGNC Symbol;Acc:HGNC:10295]
chrX	38326701	38328138	0.200303	0.427969	0.227666	1438	37	186.804	ENST00000642558.1	RPGR	ENSG00000156313	protein_coding	retinitis pigmentosa GTPase regulator [Source:HGNC Symbol;Acc:HGNC:10295]
chrX	38326701	38328138	0.200303	0.427969	0.227666	1438	37	186.804	ENST00000647261.1	RPGR	ENSG00000156313	protein_coding	retinitis pigmentosa GTPase regulator [Source:HGNC Symbol;Acc:HGNC:10295]
chrX	38326701	38328138	0.200303	0.427969	0.227666	1438	37	186.804	ENST00000642373.1	RPGR	ENSG00000156313	protein_coding	retinitis pigmentosa GTPase regulator [Source:HGNC Symbol;Acc:HGNC:10295]
chr5	8456897	8458395	0.264296	0.452095	0.1878	1499	43	185.734	ENST00000669668.1	MIR4458HG	ENSG00000247516	lncRNA	MIR4458 host gene [Source:HGNC Symbol;Acc:HGNC:49008]
chr5	8456897	8458395	0.264296	0.452095	0.1878	1499	43	185.734	ENST00000502001.2	MIR4458HG	ENSG00000247516	lncRNA	MIR4458 host gene [Source:HGNC Symbol;Acc:HGNC:49008]
chr5	8456897	8458395	0.264296	0.452095	0.1878	1499	43	185.734	ENST00000664641.2	MIR4458HG	ENSG00000247516	lncRNA	MIR4458 host gene [Source:HGNC Symbol;Acc:HGNC:49008]
chr5	8456897	8458395	0.264296	0.452095	0.1878	1499	43	185.734	ENST00000606459.1	MIR4458HG	ENSG00000247516	lncRNA	MIR4458 host gene [Source:HGNC Symbol;Acc:HGNC:49008]
chr5	8456897	8458395	0.264296	0.452095	0.1878	1499	43	185.734	ENST00000670196.1	MIR4458HG	ENSG00000247516	lncRNA	MIR4458 host gene [Source:HGNC Symbol;Acc:HGNC:49008]
chr5	8456897	8458395	0.264296	0.452095	0.1878	1499	43	185.734	ENST00000652260.1	MIR4458HG	ENSG00000247516	lncRNA	MIR4458 host gene [Source:HGNC Symbol;Acc:HGNC:49008]
chr5	8456897	8458395	0.264296	0.452095	0.1878	1499	43	185.734	ENST00000624785.1	NA	ENSG00000279075	TEC	TEC
chr5	8456897	8458395	0.264296	0.452095	0.1878	1499	43	185.734	ENST00000501071.2	LINC02226	ENSG00000245729	lncRNA	long intergenic non-protein coding RNA 2226 [Source:HGNC Symbol;Acc:HGNC:53095]
chr5	8456897	8458395	0.264296	0.452095	0.1878	1499	43	185.734	ENST00000512406.5	LINC02226	ENSG00000249159	lncRNA	novel transcript
chr5	8456897	8458395	0.264296	0.452095	0.1878	1499	43	185.734	ENST00000607662.1	LINC02226	ENSG00000249159	lncRNA	novel transcript
chr5	8456897	8458395	0.264296	0.452095	0.1878	1499	43	185.734	ENST00000512324.1	NA	ENSG00000250037	unprocessed_pseudogene	FAST kinase domains 3 (FASTKD3) pseudogene
chr20	25852828	25854623	0.294222	0.439303	0.145081	1796	52	183.684	ENST00000665932.1	FAM182B	ENSG00000175170	lncRNA	family with sequence similarity 182 member B [Source:HGNC Symbol;Acc:HGNC:34503]
chr20	25852828	25854623	0.294222	0.439303	0.145081	1796	52	183.684	ENST00000666588.1	LOC101926935	ENSG00000175170	lncRNA	family with sequence similarity 182 member B [Source:HGNC Symbol;Acc:HGNC:34503]
chr20	25852828	25854623	0.294222	0.439303	0.145081	1796	52	183.684	ENST00000663313.1	LOC101926935	ENSG00000175170	lncRNA	family with sequence similarity 182 member B [Source:HGNC Symbol;Acc:HGNC:34503]
chr20	25852828	25854623	0.294222	0.439303	0.145081	1796	52	183.684	ENST00000670112.1	LOC101926935	ENSG00000175170	lncRNA	family with sequence similarity 182 member B [Source:HGNC Symbol;Acc:HGNC:34503]
chr20	25852828	25854623	0.294222	0.439303	0.145081	1796	52	183.684	ENST00000662668.1	LOC101926935	ENSG00000175170	lncRNA	family with sequence similarity 182 member B [Source:HGNC Symbol;Acc:HGNC:34503]
chr2	113235116	113236306	0.571295	0.772525	0.20123	1191	44	183.245	ENST00000556070.6	PAX8-AS1	ENSG00000189223	lncRNA	PAX8 antisense RNA 1 [Source:HGNC Symbol;Acc:HGNC:49271]
chr2	113235116	113236306	0.571295	0.772525	0.20123	1191	44	183.245	ENST00000623306.3	PAX8-AS1	ENSG00000189223	lncRNA	PAX8 antisense RNA 1 [Source:HGNC Symbol;Acc:HGNC:49271]
chr2	113235116	113236306	0.571295	0.772525	0.20123	1191	44	183.245	ENST00000451179.6	PAX8-AS1	ENSG00000189223	lncRNA	PAX8 antisense RNA 1 [Source:HGNC Symbol;Acc:HGNC:49271]
chr2	113235116	113236306	0.571295	0.772525	0.20123	1191	44	183.245	ENST00000437551.6	PAX8-AS1	ENSG00000189223	lncRNA	PAX8 antisense RNA 1 [Source:HGNC Symbol;Acc:HGNC:49271]
chr2	113235116	113236306	0.571295	0.772525	0.20123	1191	44	183.245	ENST00000653055.1	PAX8-AS1	ENSG00000189223	lncRNA	PAX8 antisense RNA 1 [Source:HGNC Symbol;Acc:HGNC:49271]
chr2	113235116	113236306	0.571295	0.772525	0.20123	1191	44	183.245	ENST00000665814.1	PAX8-AS1	ENSG00000189223	lncRNA	PAX8 antisense RNA 1 [Source:HGNC Symbol;Acc:HGNC:49271]
chr2	113235116	113236306	0.571295	0.772525	0.20123	1191	44	183.245	ENST00000669027.1	PAX8-AS1	ENSG00000189223	lncRNA	PAX8 antisense RNA 1 [Source:HGNC Symbol;Acc:HGNC:49271]
chr2	113235116	113236306	0.571295	0.772525	0.20123	1191	44	183.245	ENST00000617509.4	PAX8-AS1	ENSG00000189223	lncRNA	PAX8 antisense RNA 1 [Source:HGNC Symbol;Acc:HGNC:49271]
chr2	113235116	113236306	0.571295	0.772525	0.20123	1191	44	183.245	ENST00000616073.5	PAX8-AS1	ENSG00000189223	lncRNA	PAX8 antisense RNA 1 [Source:HGNC Symbol;Acc:HGNC:49271]
chr2	113235116	113236306	0.571295	0.772525	0.20123	1191	44	183.245	ENST00000662286.1	PAX8-AS1	ENSG00000189223	lncRNA	PAX8 antisense RNA 1 [Source:HGNC Symbol;Acc:HGNC:49271]
chr2	113235116	113236306	0.571295	0.772525	0.20123	1191	44	183.245	ENST00000617278.2	PAX8-AS1	ENSG00000189223	lncRNA	PAX8 antisense RNA 1 [Source:HGNC Symbol;Acc:HGNC:49271]
chr2	113235116	113236306	0.571295	0.772525	0.20123	1191	44	183.245	ENST00000661674.1	PAX8-AS1	ENSG00000189223	lncRNA	PAX8 antisense RNA 1 [Source:HGNC Symbol;Acc:HGNC:49271]
chr2	113235116	113236306	0.571295	0.772525	0.20123	1191	44	183.245	ENST00000422956.6	PAX8-AS1	ENSG00000189223	lncRNA	PAX8 antisense RNA 1 [Source:HGNC Symbol;Acc:HGNC:49271]
chr2	113235116	113236306	0.571295	0.772525	0.20123	1191	44	183.245	ENST00000333145.9	PAX8-AS1	ENSG00000189223	lncRNA	PAX8 antisense RNA 1 [Source:HGNC Symbol;Acc:HGNC:49271]
chr2	113235116	113236306	0.571295	0.772525	0.20123	1191	44	183.245	ENST00000654203.1	PAX8-AS1	ENSG00000189223	lncRNA	PAX8 antisense RNA 1 [Source:HGNC Symbol;Acc:HGNC:49271]
chr2	113235116	113236306	0.571295	0.772525	0.20123	1191	44	183.245	ENST00000663248.1	PAX8-AS1	ENSG00000189223	lncRNA	PAX8 antisense RNA 1 [Source:HGNC Symbol;Acc:HGNC:49271]
chr2	113235116	113236306	0.571295	0.772525	0.20123	1191	44	183.245	ENST00000624706.3	PAX8-AS1	ENSG00000189223	lncRNA	PAX8 antisense RNA 1 [Source:HGNC Symbol;Acc:HGNC:49271]
chr2	113235116	113236306	0.571295	0.772525	0.20123	1191	44	183.245	ENST00000665717.1	PAX8-AS1	ENSG00000189223	lncRNA	PAX8 antisense RNA 1 [Source:HGNC Symbol;Acc:HGNC:49271]
chr2	113235116	113236306	0.571295	0.772525	0.20123	1191	44	183.245	ENST00000553869.7	PAX8-AS1	ENSG00000189223	lncRNA	PAX8 antisense RNA 1 [Source:HGNC Symbol;Acc:HGNC:49271]
chr2	113235116	113236306	0.571295	0.772525	0.20123	1191	44	183.245	ENST00000445745.6	PAX8-AS1	ENSG00000189223	lncRNA	PAX8 antisense RNA 1 [Source:HGNC Symbol;Acc:HGNC:49271]
chr2	113235116	113236306	0.571295	0.772525	0.20123	1191	44	183.245	ENST00000436293.6	PAX8-AS1	ENSG00000189223	lncRNA	PAX8 antisense RNA 1 [Source:HGNC Symbol;Acc:HGNC:49271]
chr2	113235116	113236306	0.571295	0.772525	0.20123	1191	44	183.245	ENST00000661255.1	PAX8-AS1	ENSG00000189223	lncRNA	PAX8 antisense RNA 1 [Source:HGNC Symbol;Acc:HGNC:49271]
chr2	113235116	113236306	0.571295	0.772525	0.20123	1191	44	183.245	ENST00000465084.1	PAX8	ENSG00000125618	protein_coding	paired box 8 [Source:HGNC Symbol;Acc:HGNC:8622]
chr10	93060352	93062335	0.366129	0.525878	0.159749	1984	55	181.901	ENST00000651965.1	CYP26C1	ENSG00000187553	protein_coding	cytochrome P450 family 26 subfamily C member 1 [Source:HGNC Symbol;Acc:HGNC:20577]
chr10	93060352	93062335	0.366129	0.525878	0.159749	1984	55	181.901	ENST00000624358.3	CYP26C1	ENSG00000187553	protein_coding	cytochrome P450 family 26 subfamily C member 1 [Source:HGNC Symbol;Acc:HGNC:20577]
chr10	93060352	93062335	0.366129	0.525878	0.159749	1984	55	181.901	ENST00000444965.1	NA	ENSG00000226425	lncRNA	CYP26C1 divergent transcript [Source:HGNC Symbol;Acc:HGNC:55836]
chr16	1532816	1534673	0.64254	0.808998	0.166458	1858	47	179.213	ENST00000566264.2	TMEM204	ENSG00000131634	protein_coding	transmembrane protein 204 [Source:HGNC Symbol;Acc:HGNC:14158]
chr16	1532816	1534673	0.64254	0.808998	0.166458	1858	47	179.213	ENST00000361339.9	IFT140	ENSG00000187535	protein_coding	intraflagellar transport 140 [Source:HGNC Symbol;Acc:HGNC:29077]
chr1	228625921	228627482	0.385574	0.54915	0.163576	1562	57	178.639	ENST00000363473.1	RNA5S8	ENSG00000200343	rRNA	RNA, 5S ribosomal 8 [Source:HGNC Symbol;Acc:HGNC:34369]
chr6	158015729	158018355	0.552834	0.348501	-0.204333	2627	47	-177.883	ENST00000638626.1	SYNJ2	ENSG00000078269	protein_coding	synaptojanin 2 [Source:HGNC Symbol;Acc:HGNC:11504]
chr6	158015729	158018355	0.552834	0.348501	-0.204333	2627	47	-177.883	ENST00000449320.2	SYNJ2	ENSG00000078269	protein_coding	synaptojanin 2 [Source:HGNC Symbol;Acc:HGNC:11504]
chr17	16689779	16690868	0.607284	0.788061	0.180777	1090	40	177.039	ENST00000340621.9	CCDC144A	ENSG00000170160	protein_coding	coiled-coil domain containing 144A [Source:HGNC Symbol;Acc:HGNC:29072]
chr17	16689779	16690868	0.607284	0.788061	0.180777	1090	40	177.039	ENST00000436374.5	CCDC144A	ENSG00000170160	protein_coding	coiled-coil domain containing 144A [Source:HGNC Symbol;Acc:HGNC:29072]
chr17	16689779	16690868	0.607284	0.788061	0.180777	1090	40	177.039	ENST00000399273.5	CCDC144A	ENSG00000170160	protein_coding	coiled-coil domain containing 144A [Source:HGNC Symbol;Acc:HGNC:29072]
chr17	16689779	16690868	0.607284	0.788061	0.180777	1090	40	177.039	ENST00000399264.1	CCDC144A	ENSG00000170160	protein_coding	coiled-coil domain containing 144A [Source:HGNC Symbol;Acc:HGNC:29072]
chr17	16689779	16690868	0.607284	0.788061	0.180777	1090	40	177.039	ENST00000448331.7	CCDC144A	ENSG00000266302	protein_coding	novel transcript
chr17	16689779	16690868	0.607284	0.788061	0.180777	1090	40	177.039	ENST00000360495.9	CCDC144A	ENSG00000170160	protein_coding	coiled-coil domain containing 144A [Source:HGNC Symbol;Acc:HGNC:29072]
chr17	16689779	16690868	0.607284	0.788061	0.180777	1090	40	177.039	ENST00000360524.12	CCDC144A	ENSG00000170160	protein_coding	coiled-coil domain containing 144A [Source:HGNC Symbol;Acc:HGNC:29072]
chr17	16689779	16690868	0.607284	0.788061	0.180777	1090	40	177.039	ENST00000697416.1	CCDC144A	ENSG00000170160	protein_coding	coiled-coil domain containing 144A [Source:HGNC Symbol;Acc:HGNC:29072]
chr17	16689779	16690868	0.607284	0.788061	0.180777	1090	40	177.039	ENST00000420937.5	CCDC144A	ENSG00000170160	protein_coding	coiled-coil domain containing 144A [Source:HGNC Symbol;Acc:HGNC:29072]
chr17	16689779	16690868	0.607284	0.788061	0.180777	1090	40	177.039	ENST00000516637.1	NA	ENSG00000252446	snRNA	RNA, U6 small nuclear 405, pseudogene [Source:HGNC Symbol;Acc:HGNC:47368]
chr5	136079233	136081035	0.335135	0.492082	0.156948	1803	48	175.538	ENST00000602301.2	VTRNA2-1	ENSG00000270123	vault_RNA	vault RNA 2-1 [Source:HGNC Symbol;Acc:HGNC:37054]
chr5	136079233	136081035	0.335135	0.492082	0.156948	1803	48	175.538	ENST00000365160.1	VTRNA2-1	ENSG00000278815	misc_RNA	Vault RNA [Source:RFAM;Acc:RF00006]
chrX	134914444	134915628	0.145746	0.311041	0.165295	1185	42	174.329	ENST00000370783.8	MOSPD1	ENSG00000101928	protein_coding	motile sperm domain containing 1 [Source:HGNC Symbol;Acc:HGNC:25235]
chrX	134914444	134915628	0.145746	0.311041	0.165295	1185	42	174.329	ENST00000491609.5	MOSPD1	ENSG00000101928	protein_coding	motile sperm domain containing 1 [Source:HGNC Symbol;Acc:HGNC:25235]
chrX	134914444	134915628	0.145746	0.311041	0.165295	1185	42	174.329	ENST00000370779.8	MOSPD1	ENSG00000101928	protein_coding	motile sperm domain containing 1 [Source:HGNC Symbol;Acc:HGNC:25235]
chrX	134914444	134915628	0.145746	0.311041	0.165295	1185	42	174.329	ENST00000489890.1	MOSPD1	ENSG00000101928	protein_coding	motile sperm domain containing 1 [Source:HGNC Symbol;Acc:HGNC:25235]
chrX	134914444	134915628	0.145746	0.311041	0.165295	1185	42	174.329	ENST00000462060.1	MOSPD1	ENSG00000101928	protein_coding	motile sperm domain containing 1 [Source:HGNC Symbol;Acc:HGNC:25235]
chrX	119604914	119606759	0.34365	0.207496	-0.136154	1846	55	-173.677	ENST00000701196.1	NA	ENSG00000289864	lncRNA	novel transcript
chrX	119604914	119606759	0.34365	0.207496	-0.136154	1846	55	-173.677	ENST00000304449.8	NKRF	ENSG00000186416	protein_coding	NFKB repressing factor [Source:HGNC Symbol;Acc:HGNC:19374]
chrX	119604914	119606759	0.34365	0.207496	-0.136154	1846	55	-173.677	ENST00000542113.3	NKRF	ENSG00000186416	protein_coding	NFKB repressing factor [Source:HGNC Symbol;Acc:HGNC:19374]
chrX	119604914	119606759	0.34365	0.207496	-0.136154	1846	55	-173.677	ENST00000688521.1	NKRF	ENSG00000186416	protein_coding	NFKB repressing factor [Source:HGNC Symbol;Acc:HGNC:19374]
chr19	13153478	13154684	0.0818042	0.210845	0.129041	1207	42	172.981	ENST00000656618.1	NA	ENSG00000287296	lncRNA	novel transcript, antisense to IER2
chr19	13153478	13154684	0.0818042	0.210845	0.129041	1207	42	172.981	ENST00000586483.1	NA	ENSG00000267598	lncRNA	novel transcript, antisense to IER2
chr19	13153478	13154684	0.0818042	0.210845	0.129041	1207	42	172.981	ENST00000592882.1	NA	ENSG00000267598	lncRNA	novel transcript, antisense to IER2
chr1	2303572	2305261	0.5497	0.717359	0.167659	1690	48	172.34	ENST00000507179.1	SKI	ENSG00000157933	protein_coding	SKI proto-oncogene [Source:HGNC Symbol;Acc:HGNC:10896]
chr3	147396833	147398623	0.295844	0.461246	0.165401	1791	51	171.117	ENST00000493664.5	ZIC4	ENSG00000174963	protein_coding	Zic family member 4 [Source:HGNC Symbol;Acc:HGNC:20393]
chr11	70717025	70718796	0.351218	0.197136	-0.154082	1772	46	-169.005	ENST00000659264.1	SHANK2	ENSG00000162105	protein_coding	SH3 and multiple ankyrin repeat domains 2 [Source:HGNC Symbol;Acc:HGNC:14295]
chr17	18624808	18625783	0.181878	0.367529	0.185651	976	33	166.38	ENST00000618081.6	CCDC144BP	ENSG00000291090	lncRNA	coiled-coil domain containing 144B, pseudogene [Source:HGNC Symbol;Acc:HGNC:26704]
chr17	18624808	18625783	0.181878	0.367529	0.185651	976	33	166.38	ENST00000285176.13	CCDC144BP	ENSG00000154874	transcribed_unprocessed_pseudogene	coiled-coil domain containing 144B, pseudogene [Source:HGNC Symbol;Acc:HGNC:26704]
chr17	18624808	18625783	0.181878	0.367529	0.185651	976	33	166.38	ENST00000702028.1	CCDC144BP	ENSG00000291090	lncRNA	coiled-coil domain containing 144B, pseudogene [Source:HGNC Symbol;Acc:HGNC:26704]
chr17	18624808	18625783	0.181878	0.367529	0.185651	976	33	166.38	ENST00000701957.1	CCDC144BP	ENSG00000291090	lncRNA	coiled-coil domain containing 144B, pseudogene [Source:HGNC Symbol;Acc:HGNC:26704]
chr17	18624808	18625783	0.181878	0.367529	0.185651	976	33	166.38	ENST00000687755.1	CCDC144BP	ENSG00000291090	lncRNA	coiled-coil domain containing 144B, pseudogene [Source:HGNC Symbol;Acc:HGNC:26704]
chr17	18624808	18625783	0.181878	0.367529	0.185651	976	33	166.38	ENST00000702230.1	CCDC144BP	ENSG00000291090	lncRNA	coiled-coil domain containing 144B, pseudogene [Source:HGNC Symbol;Acc:HGNC:26704]
chr17	18624808	18625783	0.181878	0.367529	0.185651	976	33	166.38	ENST00000701781.1	CCDC144BP	ENSG00000291090	lncRNA	coiled-coil domain containing 144B, pseudogene [Source:HGNC Symbol;Acc:HGNC:26704]
chr17	18624808	18625783	0.181878	0.367529	0.185651	976	33	166.38	ENST00000689807.1	CCDC144BP	ENSG00000291090	lncRNA	coiled-coil domain containing 144B, pseudogene [Source:HGNC Symbol;Acc:HGNC:26704]
chr17	18624808	18625783	0.181878	0.367529	0.185651	976	33	166.38	ENST00000684795.2	CCDC144BP	ENSG00000291090	lncRNA	coiled-coil domain containing 144B, pseudogene [Source:HGNC Symbol;Acc:HGNC:26704]
chr17	18624808	18625783	0.181878	0.367529	0.185651	976	33	166.38	ENST00000689092.1	CCDC144BP	ENSG00000291090	lncRNA	coiled-coil domain containing 144B, pseudogene [Source:HGNC Symbol;Acc:HGNC:26704]
chr17	18624808	18625783	0.181878	0.367529	0.185651	976	33	166.38	ENST00000455629.6	CCDC144BP	ENSG00000291090	lncRNA	coiled-coil domain containing 144B, pseudogene [Source:HGNC Symbol;Acc:HGNC:26704]
chr17	18624808	18625783	0.181878	0.367529	0.185651	976	33	166.38	ENST00000445752.5	CCDC144BP	ENSG00000291090	lncRNA	coiled-coil domain containing 144B, pseudogene [Source:HGNC Symbol;Acc:HGNC:26704]
chr17	18624808	18625783	0.181878	0.367529	0.185651	976	33	166.38	ENST00000450277.3	CCDC144BP	ENSG00000291090	lncRNA	coiled-coil domain containing 144B, pseudogene [Source:HGNC Symbol;Acc:HGNC:26704]
chr17	18624808	18625783	0.181878	0.367529	0.185651	976	33	166.38	ENST00000700961.1	NA	ENSG00000291090	lncRNA	coiled-coil domain containing 144B, pseudogene [Source:HGNC Symbol;Acc:HGNC:26704]
chr6	39847110	39850887	0.583702	0.355688	-0.228014	3778	45	-165.021	ENST00000405961.3	DAAM2	ENSG00000146122	protein_coding	dishevelled associated activator of morphogenesis 2 [Source:HGNC Symbol;Acc:HGNC:18143]
chr17	76137758	76139268	0.387302	0.222033	-0.165268	1511	42	-164.52	ENST00000662723.1	RNF157-AS1	ENSG00000267128	lncRNA	RNF157 antisense RNA 1 [Source:HGNC Symbol;Acc:HGNC:44127]
chr16	1449060	1450687	0.887039	0.754919	-0.13212	1628	47	-163.969	ENST00000565092.6	CLCN7	ENSG00000103249	protein_coding	chloride voltage-gated channel 7 [Source:HGNC Symbol;Acc:HGNC:2025]
chr16	1449060	1450687	0.887039	0.754919	-0.13212	1628	47	-163.969	ENST00000567836.2	CLCN7	ENSG00000103249	protein_coding	chloride voltage-gated channel 7 [Source:HGNC Symbol;Acc:HGNC:2025]
chr16	1449060	1450687	0.887039	0.754919	-0.13212	1628	47	-163.969	ENST00000567789.1	CLCN7	ENSG00000103249	protein_coding	chloride voltage-gated channel 7 [Source:HGNC Symbol;Acc:HGNC:2025]
chr1	205849533	205850520	0.337601	0.571802	0.234201	988	30	163.458	ENST00000367136.5	PM20D1	ENSG00000162877	protein_coding	peptidase M20 domain containing 1 [Source:HGNC Symbol;Acc:HGNC:26518]
chr1	205849533	205850520	0.337601	0.571802	0.234201	988	30	163.458	ENST00000460624.5	PM20D1	ENSG00000162877	protein_coding	peptidase M20 domain containing 1 [Source:HGNC Symbol;Acc:HGNC:26518]
chr20	63446767	63448804	0.467154	0.611784	0.14463	2038	57	162.264	ENST00000436263.1	KCNQ2-AS1	ENSG00000226390	lncRNA	KCNQ2 antisense RNA 1 [Source:HGNC Symbol;Acc:HGNC:40321]
chr20	63446767	63448804	0.467154	0.611784	0.14463	2038	57	162.264	ENST00000357249.6	KCNQ2	ENSG00000075043	protein_coding	potassium voltage-gated channel subfamily Q member 2 [Source:HGNC Symbol;Acc:HGNC:6296]
chr20	63446767	63448804	0.467154	0.611784	0.14463	2038	57	162.264	ENST00000636846.1	KCNQ2	ENSG00000075043	protein_coding	potassium voltage-gated channel subfamily Q member 2 [Source:HGNC Symbol;Acc:HGNC:6296]
chr20	63446767	63448804	0.467154	0.611784	0.14463	2038	57	162.264	ENST00000637704.1	KCNQ2	ENSG00000075043	protein_coding	potassium voltage-gated channel subfamily Q member 2 [Source:HGNC Symbol;Acc:HGNC:6296]
chr20	63446767	63448804	0.467154	0.611784	0.14463	2038	57	162.264	ENST00000636042.1	KCNQ2	ENSG00000075043	protein_coding	potassium voltage-gated channel subfamily Q member 2 [Source:HGNC Symbol;Acc:HGNC:6296]
chr2	219283972	219286600	0.571691	0.408871	-0.16282	2629	50	-159.081	ENST00000470530.1	DNAJB2	ENSG00000135924	protein_coding	DnaJ heat shock protein family (Hsp40) member B2 [Source:HGNC Symbol;Acc:HGNC:5228]
chr7	4792117	4793165	0.156537	0.304734	0.148197	1049	39	156.663	ENST00000656625.1	NA	ENSG00000287541	transcribed_unprocessed_pseudogene	Ras association and DIL domains (RADIL) pseudogene
chr1	51728977	51730237	0.100008	0.222832	0.122824	1261	41	155.343	ENST00000534040.5	OSBPL9	ENSG00000117859	protein_coding	oxysterol binding protein like 9 [Source:HGNC Symbol;Acc:HGNC:16386]
chr1	51728977	51730237	0.100008	0.222832	0.122824	1261	41	155.343	ENST00000532975.5	OSBPL9	ENSG00000117859	protein_coding	oxysterol binding protein like 9 [Source:HGNC Symbol;Acc:HGNC:16386]
chr1	51728977	51730237	0.100008	0.222832	0.122824	1261	41	155.343	ENST00000527631.5	OSBPL9	ENSG00000117859	protein_coding	oxysterol binding protein like 9 [Source:HGNC Symbol;Acc:HGNC:16386]
chr1	51728977	51730237	0.100008	0.222832	0.122824	1261	41	155.343	ENST00000531828.5	OSBPL9	ENSG00000117859	protein_coding	oxysterol binding protein like 9 [Source:HGNC Symbol;Acc:HGNC:16386]
chr1	51728977	51730237	0.100008	0.222832	0.122824	1261	41	155.343	ENST00000361556.9	OSBPL9	ENSG00000117859	protein_coding	oxysterol binding protein like 9 [Source:HGNC Symbol;Acc:HGNC:16386]
chr1	51728977	51730237	0.100008	0.222832	0.122824	1261	41	155.343	ENST00000473207.6	OSBPL9	ENSG00000117859	protein_coding	oxysterol binding protein like 9 [Source:HGNC Symbol;Acc:HGNC:16386]
chr1	51728977	51730237	0.100008	0.222832	0.122824	1261	41	155.343	ENST00000533884.5	OSBPL9	ENSG00000117859	protein_coding	oxysterol binding protein like 9 [Source:HGNC Symbol;Acc:HGNC:16386]
chr1	51728977	51730237	0.100008	0.222832	0.122824	1261	41	155.343	ENST00000481937.5	OSBPL9	ENSG00000117859	protein_coding	oxysterol binding protein like 9 [Source:HGNC Symbol;Acc:HGNC:16386]
chr1	51728977	51730237	0.100008	0.222832	0.122824	1261	41	155.343	ENST00000526917.5	OSBPL9	ENSG00000117859	protein_coding	oxysterol binding protein like 9 [Source:HGNC Symbol;Acc:HGNC:16386]
chr1	51728977	51730237	0.100008	0.222832	0.122824	1261	41	155.343	ENST00000462759.5	OSBPL9	ENSG00000117859	protein_coding	oxysterol binding protein like 9 [Source:HGNC Symbol;Acc:HGNC:16386]
chr1	51728977	51730237	0.100008	0.222832	0.122824	1261	41	155.343	ENST00000486942.5	OSBPL9	ENSG00000117859	protein_coding	oxysterol binding protein like 9 [Source:HGNC Symbol;Acc:HGNC:16386]
chr19	2394238	2395346	0.52684	0.743573	0.216733	1109	31	154.442	ENST00000592650.1	TMPRSS9	ENSG00000178297	protein_coding	transmembrane serine protease 9 [Source:HGNC Symbol;Acc:HGNC:30079]
chr16	625535	626984	0.728807	0.862989	0.134182	1450	45	154.193	ENST00000561781.1	RAB40C	ENSG00000197562	protein_coding	RAB40C, member RAS oncogene family [Source:HGNC Symbol;Acc:HGNC:18285]
chr16	18390813	18391893	0.565618	0.860402	0.294785	1081	37	153.974	ENST00000542593.5	PKD1P5-LOC105376752	ENSG00000291270	lncRNA	novel transcript
chr16	18390813	18391893	0.565618	0.860402	0.294785	1081	37	153.974	ENST00000545970.1	PKD1P5-LOC105376752	ENSG00000291270	lncRNA	novel transcript
chr16	997176	998366	0.395718	0.635228	0.23951	1191	32	148.742	ENST00000565401.1	NA	ENSG00000260496	lncRNA	novel transcript
chrX	120244444	120245540	0.22256	0.383262	0.160702	1097	40	148.486	ENST00000703667.1	RHOXF1	ENSG00000101883	protein_coding	Rhox homeobox family member 1 [Source:HGNC Symbol;Acc:HGNC:29993]
chrX	120244444	120245540	0.22256	0.383262	0.160702	1097	40	148.486	ENST00000555168.1	NKAPP1	ENSG00000101883	protein_coding	Rhox homeobox family member 1 [Source:HGNC Symbol;Acc:HGNC:29993]
chrX	120244444	120245540	0.22256	0.383262	0.160702	1097	40	148.486	ENST00000701130.2	NKAPP1	ENSG00000101883	protein_coding	Rhox homeobox family member 1 [Source:HGNC Symbol;Acc:HGNC:29993]
chrX	120244444	120245540	0.22256	0.383262	0.160702	1097	40	148.486	ENST00000701644.1	NKAPP1	ENSG00000101883	protein_coding	Rhox homeobox family member 1 [Source:HGNC Symbol;Acc:HGNC:29993]
chrX	120244444	120245540	0.22256	0.383262	0.160702	1097	40	148.486	ENST00000554109.1	NKAPP1	ENSG00000233382	transcribed_processed_pseudogene	NFKB activating protein pseudogene 1 [Source:HGNC Symbol;Acc:HGNC:26706]
chrX	120244444	120245540	0.22256	0.383262	0.160702	1097	40	148.486	ENST00000692735.1	NKAPP1	ENSG00000233382	transcribed_processed_pseudogene	NFKB activating protein pseudogene 1 [Source:HGNC Symbol;Acc:HGNC:26706]
chrX	120244444	120245540	0.22256	0.383262	0.160702	1097	40	148.486	ENST00000701155.1	NKAPP1	ENSG00000233382	transcribed_processed_pseudogene	NFKB activating protein pseudogene 1 [Source:HGNC Symbol;Acc:HGNC:26706]
chrX	120244444	120245540	0.22256	0.383262	0.160702	1097	40	148.486	ENST00000688620.1	NKAPP1	ENSG00000233382	transcribed_processed_pseudogene	NFKB activating protein pseudogene 1 [Source:HGNC Symbol;Acc:HGNC:26706]
chrX	120244444	120245540	0.22256	0.383262	0.160702	1097	40	148.486	ENST00000536487.2	NKAPP1	ENSG00000233382	transcribed_processed_pseudogene	NFKB activating protein pseudogene 1 [Source:HGNC Symbol;Acc:HGNC:26706]
chrX	120244444	120245540	0.22256	0.383262	0.160702	1097	40	148.486	ENST00000452254.4	NKAPP1	ENSG00000233382	transcribed_processed_pseudogene	NFKB activating protein pseudogene 1 [Source:HGNC Symbol;Acc:HGNC:26706]
chrX	120244444	120245540	0.22256	0.383262	0.160702	1097	40	148.486	ENST00000692583.2	NKAPP1	ENSG00000233382	transcribed_processed_pseudogene	NFKB activating protein pseudogene 1 [Source:HGNC Symbol;Acc:HGNC:26706]
chrX	120244444	120245540	0.22256	0.383262	0.160702	1097	40	148.486	ENST00000585790.2	NA	ENSG00000233382	transcribed_processed_pseudogene	NFKB activating protein pseudogene 1 [Source:HGNC Symbol;Acc:HGNC:26706]
chrX	120244444	120245540	0.22256	0.383262	0.160702	1097	40	148.486	ENST00000650818.2	NKAPP1	ENSG00000233382	transcribed_processed_pseudogene	NFKB activating protein pseudogene 1 [Source:HGNC Symbol;Acc:HGNC:26706]
chrX	120244444	120245540	0.22256	0.383262	0.160702	1097	40	148.486	ENST00000689109.1	NKAPP1	ENSG00000233382	transcribed_processed_pseudogene	NFKB activating protein pseudogene 1 [Source:HGNC Symbol;Acc:HGNC:26706]
chr12	57726165	57727411	0.0989126	0.205094	0.106182	1247	41	147.68	ENST00000542466.2	AGAP2-AS1	ENSG00000255737	lncRNA	AGAP2 antisense RNA 1 [Source:HGNC Symbol;Acc:HGNC:48633]
chr19	58356176	58357439	0.497202	0.648543	0.151341	1264	42	145.852	ENST00000599952.1	NA	ENSG00000268049	lncRNA	novel transcript, antisense to ZNF497
chr19	58356176	58357439	0.497202	0.648543	0.151341	1264	42	145.852	ENST00000600123.5	A1BG	ENSG00000268230	lncRNA	novel transcript
chr19	58356176	58357439	0.497202	0.648543	0.151341	1264	42	145.852	ENST00000596636.1	A1BG	ENSG00000268230	lncRNA	novel transcript
chr19	3178997	3180440	0.827486	0.714504	-0.112982	1444	50	-144.403	ENST00000687895.2	NA	ENSG00000289471	lncRNA	novel transcript
chr9	62375650	62377328	0.444662	0.117496	-0.327166	1679	30	-143.763	ENST00000377614.7	FGF7P6	ENSG00000291011	lncRNA	novel transcript
chr9	62375650	62377328	0.444662	0.117496	-0.327166	1679	30	-143.763	ENST00000452826.2	FGF7P6	ENSG00000291011	lncRNA	novel transcript
chr9	62375650	62377328	0.444662	0.117496	-0.327166	1679	30	-143.763	ENST00000377518.3	FAM88C	ENSG00000204802	lncRNA	family with sequence similarity 88 member C [Source:HGNC Symbol;Acc:HGNC:56159]
chr9	62375650	62377328	0.444662	0.117496	-0.327166	1679	30	-143.763	ENST00000429818.1	FAM88C	ENSG00000204802	lncRNA	family with sequence similarity 88 member C [Source:HGNC Symbol;Acc:HGNC:56159]
chr9	62375650	62377328	0.444662	0.117496	-0.327166	1679	30	-143.763	ENST00000412631.1	NA	ENSG00000204802	lncRNA	family with sequence similarity 88 member C [Source:HGNC Symbol;Acc:HGNC:56159]
chr9	62375650	62377328	0.444662	0.117496	-0.327166	1679	30	-143.763	ENST00000430302.1	NA	ENSG00000204802	lncRNA	family with sequence similarity 88 member C [Source:HGNC Symbol;Acc:HGNC:56159]
chr3	9946748	9947895	0.0994707	0.201085	0.101614	1148	40	143.505	ENST00000431558.1	PRRT3-AS1	ENSG00000230082	lncRNA	PRRT3 antisense RNA 1 [Source:HGNC Symbol;Acc:HGNC:41151]
chr3	9946748	9947895	0.0994707	0.201085	0.101614	1148	40	143.505	ENST00000707135.1	PRRT3	ENSG00000163704	protein_coding	proline rich transmembrane protein 3 [Source:HGNC Symbol;Acc:HGNC:26591]
chr17	78458188	78459466	0.510328	0.300146	-0.210181	1279	32	-143.029	ENST00000592152.1	DNAH17	ENSG00000187775	protein_coding	dynein axonemal heavy chain 17 [Source:HGNC Symbol;Acc:HGNC:2946]
chr17	3512247	3513942	0.482143	0.267879	-0.214264	1696	35	-142.893	ENST00000541913.5	SPATA22	ENSG00000141255	protein_coding	spermatogenesis associated 22 [Source:HGNC Symbol;Acc:HGNC:30705]
chr17	3512247	3513942	0.482143	0.267879	-0.214264	1696	35	-142.893	ENST00000570318.1	SPATA22	ENSG00000141255	protein_coding	spermatogenesis associated 22 [Source:HGNC Symbol;Acc:HGNC:30705]
chr5	1064869	1066249	0.768895	0.906016	0.137121	1381	40	142.161	ENST00000514994.1	SLC12A7	ENSG00000113504	protein_coding	solute carrier family 12 member 7 [Source:HGNC Symbol;Acc:HGNC:10915]
chr16	19871983	19873457	0.476799	0.317263	-0.159536	1475	41	-142.097	ENST00000535671.5	GPRC5B	ENSG00000167191	protein_coding	G protein-coupled receptor class C group 5 member B [Source:HGNC Symbol;Acc:HGNC:13308]
chr14	105477707	105478909	0.493869	0.665034	0.171166	1203	41	141.034	ENST00000551738.1	CRIP2	ENSG00000182809	protein_coding	cysteine rich protein 2 [Source:HGNC Symbol;Acc:HGNC:2361]
chr19	578619	579786	0.552218	0.705532	0.153314	1168	43	140.459	ENST00000571735.3	BSG	ENSG00000172270	protein_coding	basigin (Ok blood group) [Source:HGNC Symbol;Acc:HGNC:1116]
chr19	578619	579786	0.552218	0.705532	0.153314	1168	43	140.459	ENST00000680551.1	BSG	ENSG00000172270	protein_coding	basigin (Ok blood group) [Source:HGNC Symbol;Acc:HGNC:1116]
chr2	219451353	219453351	0.415321	0.589103	0.173782	1999	42	139.338	ENST00000463218.5	SPEG	ENSG00000072195	protein_coding	striated muscle enriched protein kinase [Source:HGNC Symbol;Acc:HGNC:16901]
chr7	4226149	4228176	0.636141	0.43888	-0.197261	2028	39	-139.322	ENST00000466611.1	SDK1	ENSG00000146555	protein_coding	sidekick cell adhesion molecule 1 [Source:HGNC Symbol;Acc:HGNC:19307]
chrX	71067364	71069059	0.294589	0.148423	-0.146167	1696	41	-139.292	ENST00000622259.4	SNX12	ENSG00000147164	protein_coding	sorting nexin 12 [Source:HGNC Symbol;Acc:HGNC:14976]
chrX	71067364	71069059	0.294589	0.148423	-0.146167	1696	41	-139.292	ENST00000374274.8	SNX12	ENSG00000147164	protein_coding	sorting nexin 12 [Source:HGNC Symbol;Acc:HGNC:14976]
chrX	71067364	71069059	0.294589	0.148423	-0.146167	1696	41	-139.292	ENST00000490561.6	SNX12	ENSG00000147164	protein_coding	sorting nexin 12 [Source:HGNC Symbol;Acc:HGNC:14976]
chrX	71067364	71069059	0.294589	0.148423	-0.146167	1696	41	-139.292	ENST00000465030.1	SNX12	ENSG00000147164	protein_coding	sorting nexin 12 [Source:HGNC Symbol;Acc:HGNC:14976]
chrX	71067364	71069059	0.294589	0.148423	-0.146167	1696	41	-139.292	ENST00000276105.3	SNX12	ENSG00000147164	protein_coding	sorting nexin 12 [Source:HGNC Symbol;Acc:HGNC:14976]
chrX	154370218	154371586	0.147999	0.280014	0.132015	1369	43	138.935	ENST00000420627.5	FLNA	ENSG00000196924	protein_coding	filamin A [Source:HGNC Symbol;Acc:HGNC:3754]
chrX	154370218	154371586	0.147999	0.280014	0.132015	1369	43	138.935	ENST00000360319.9	FLNA	ENSG00000196924	protein_coding	filamin A [Source:HGNC Symbol;Acc:HGNC:3754]
chrX	154370218	154371586	0.147999	0.280014	0.132015	1369	43	138.935	ENST00000422373.6	FLNA	ENSG00000196924	protein_coding	filamin A [Source:HGNC Symbol;Acc:HGNC:3754]
chrX	154370218	154371586	0.147999	0.280014	0.132015	1369	43	138.935	ENST00000369856.8	FLNA	ENSG00000196924	protein_coding	filamin A [Source:HGNC Symbol;Acc:HGNC:3754]
chrX	154370218	154371586	0.147999	0.280014	0.132015	1369	43	138.935	ENST00000610817.5	FLNA	ENSG00000196924	protein_coding	filamin A [Source:HGNC Symbol;Acc:HGNC:3754]
chrX	154370218	154371586	0.147999	0.280014	0.132015	1369	43	138.935	ENST00000676696.1	FLNA	ENSG00000196924	protein_coding	filamin A [Source:HGNC Symbol;Acc:HGNC:3754]
chr19	3119732	3120644	0.65499	0.379209	-0.275781	913	25	-138.494	ENST00000587701.1	NA	ENSG00000267139	lncRNA	novel transcript, antisense to GNA11
chr6	29658393	29660786	0.562187	0.357514	-0.204673	2394	37	-137.612	ENST00000485211.5	MOG	ENSG00000204655	protein_coding	myelin oligodendrocyte glycoprotein [Source:HGNC Symbol;Acc:HGNC:7197]
chr6	29658393	29660786	0.562187	0.357514	-0.204673	2394	37	-137.612	ENST00000376889.3	MOG	ENSG00000204655	protein_coding	myelin oligodendrocyte glycoprotein [Source:HGNC Symbol;Acc:HGNC:7197]
chr2	97723609	97724693	0.739273	0.577483	-0.161789	1085	37	-137.041	ENST00000698509.1	ZAP70	ENSG00000115085	protein_coding	zeta chain of T cell receptor associated protein kinase 70 [Source:HGNC Symbol;Acc:HGNC:12858]
chr2	97723609	97724693	0.739273	0.577483	-0.161789	1085	37	-137.041	ENST00000463643.5	ZAP70	ENSG00000115085	protein_coding	zeta chain of T cell receptor associated protein kinase 70 [Source:HGNC Symbol;Acc:HGNC:12858]
chr17	64781017	64782111	0.424949	0.619024	0.194075	1095	34	136.984	ENST00000578492.5	ARHGAP27P1-BPTFP1-KPNA2P3	ENSG00000215769	lncRNA	ARHGAP27P1-BPTFP1-KPNA2P3 readthrough, transcribed pseudogene [Source:HGNC Symbol;Acc:HGNC:52873]
chr17	64781017	64782111	0.424949	0.619024	0.194075	1095	34	136.984	ENST00000579125.1	ARHGAP27P1-BPTFP1-KPNA2P3	ENSG00000215769	lncRNA	ARHGAP27P1-BPTFP1-KPNA2P3 readthrough, transcribed pseudogene [Source:HGNC Symbol;Acc:HGNC:52873]
chr8	143695690	143696444	0.778779	0.901484	0.122704	755	34	136.814	ENST00000531565.1	LINC02878	ENSG00000181097	lncRNA	long intergenic non-protein coding RNA 2878 [Source:HGNC Symbol;Acc:HGNC:54524]
chr19	3649405	3650444	0.352554	0.218554	-0.133999	1040	38	-136.241	ENST00000592530.1	PIP5K1C	ENSG00000186111	protein_coding	phosphatidylinositol-4-phosphate 5-kinase type 1 gamma [Source:HGNC Symbol;Acc:HGNC:8996]
chrX	133414330	133415785	0.132063	0.245417	0.113354	1456	45	135.88	ENST00000370828.4	GPC4	ENSG00000076716	protein_coding	glypican 4 [Source:HGNC Symbol;Acc:HGNC:4452]
chr15	40290862	40291864	0.291937	0.158654	-0.133283	1003	35	-135.394	ENST00000559671.5	PLCB2	ENSG00000137841	protein_coding	phospholipase C beta 2 [Source:HGNC Symbol;Acc:HGNC:9055]
chr15	40290862	40291864	0.291937	0.158654	-0.133283	1003	35	-135.394	ENST00000559381.5	PLCB2	ENSG00000137841	protein_coding	phospholipase C beta 2 [Source:HGNC Symbol;Acc:HGNC:9055]
chr15	40290862	40291864	0.291937	0.158654	-0.133283	1003	35	-135.394	ENST00000558505.5	PLCB2	ENSG00000137841	protein_coding	phospholipase C beta 2 [Source:HGNC Symbol;Acc:HGNC:9055]
chr15	40290862	40291864	0.291937	0.158654	-0.133283	1003	35	-135.394	ENST00000560701.1	PLCB2	ENSG00000137841	protein_coding	phospholipase C beta 2 [Source:HGNC Symbol;Acc:HGNC:9055]
chr1	156907952	156909130	0.527328	0.36244	-0.164888	1179	37	-135.271	ENST00000482505.1	PEAR1	ENSG00000187800	protein_coding	platelet endothelial aggregation receptor 1 [Source:HGNC Symbol;Acc:HGNC:33631]
chr12	8227144	8228512	0.317194	0.496385	0.179191	1369	36	135.21	ENST00000437882.3	NA	ENSG00000254016	unprocessed_pseudogene	ALG1 like 10, pseudogene [Source:HGNC Symbol;Acc:HGNC:44379]
chr12	8227144	8228512	0.317194	0.496385	0.179191	1369	36	135.21	ENST00000307435.10	FAM90A1	ENSG00000171847	protein_coding	family with sequence similarity 90 member A1 [Source:HGNC Symbol;Acc:HGNC:25526]
chr12	8227144	8228512	0.317194	0.496385	0.179191	1369	36	135.21	ENST00000538603.6	FAM90A1	ENSG00000171847	protein_coding	family with sequence similarity 90 member A1 [Source:HGNC Symbol;Acc:HGNC:25526]
chr12	8227144	8228512	0.317194	0.496385	0.179191	1369	36	135.21	ENST00000442295.2	FAM90A1	ENSG00000171847	protein_coding	family with sequence similarity 90 member A1 [Source:HGNC Symbol;Acc:HGNC:25526]
chr17	83091171	83092405	0.661298	0.803768	0.14247	1235	39	134.528	ENST00000571940.1	METRNL	ENSG00000176845	protein_coding	meteorin like, glial cell differentiation regulator [Source:HGNC Symbol;Acc:HGNC:27584]
chr1	50420531	50421804	0.174067	0.300353	0.126285	1274	40	134.386	ENST00000418121.5	DMRTA2	ENSG00000142700	protein_coding	DMRT like family A2 [Source:HGNC Symbol;Acc:HGNC:13908]
chr1	228623535	228624908	0.469472	0.628141	0.158669	1374	47	134.251	ENST00000365651.1	RNA5S7	ENSG00000202521	rRNA	RNA, 5S ribosomal 7 [Source:HGNC Symbol;Acc:HGNC:34368]
chr12	133235284	133236540	0.384919	0.559876	0.174957	1257	42	133.945	ENST00000419717.3	ANHX	ENSG00000227059	protein_coding	anomalous homeobox [Source:HGNC Symbol;Acc:HGNC:40024]
chr12	133235284	133236540	0.384919	0.559876	0.174957	1257	42	133.945	ENST00000545940.6	ANHX	ENSG00000227059	protein_coding	anomalous homeobox [Source:HGNC Symbol;Acc:HGNC:40024]
chr4	190082270	190083636	0.506571	0.6417	0.135129	1367	46	133.864	ENST00000627662.1	NA	ENSG00000280757	unprocessed_pseudogene	double homeobox 4 like 1 (pseudogene) [Source:HGNC Symbol;Acc:HGNC:3082]
chr5	93598167	93599335	0.506628	0.762725	0.256097	1169	25	132.186	ENST00000685538.1	NA	ENSG00000289274	lncRNA	novel transcript
chr5	93598167	93599335	0.506628	0.762725	0.256097	1169	25	132.186	ENST00000691565.2	NA	ENSG00000289274	lncRNA	novel transcript
chr16	87836990	87838401	0.826608	0.588212	-0.238396	1412	28	-132.099	ENST00000563489.1	SLC7A5	ENSG00000103257	protein_coding	solute carrier family 7 member 5 [Source:HGNC Symbol;Acc:HGNC:11063]
chr4	8394572	8396397	0.582468	0.404464	-0.178004	1826	40	-130.598	ENST00000508302.1	ACOX3	ENSG00000087008	protein_coding	acyl-CoA oxidase 3, pristanoyl [Source:HGNC Symbol;Acc:HGNC:121]
chrX	40007173	40008471	0.546936	0.377559	-0.169377	1299	39	-129.688	ENST00000689886.1	NA	ENSG00000289122	lncRNA	novel transcript
chrX	40007173	40008471	0.546936	0.377559	-0.169377	1299	39	-129.688	ENST00000447651.1	LINC03053	ENSG00000223486	lncRNA	long intergenic non-protein coding RNA 3053 [Source:HGNC Symbol;Acc:HGNC:56342]
chr17	44914053	44915742	0.542294	0.366307	-0.175986	1690	34	-128.736	ENST00000588735.3	GFAP	ENSG00000131095	protein_coding	glial fibrillary acidic protein [Source:HGNC Symbol;Acc:HGNC:4235]
chr17	44914053	44915742	0.542294	0.366307	-0.175986	1690	34	-128.736	ENST00000639277.1	GFAP	ENSG00000131095	protein_coding	glial fibrillary acidic protein [Source:HGNC Symbol;Acc:HGNC:4235]
chr17	44914053	44915742	0.542294	0.366307	-0.175986	1690	34	-128.736	ENST00000253408.11	GFAP	ENSG00000131095	protein_coding	glial fibrillary acidic protein [Source:HGNC Symbol;Acc:HGNC:4235]
chr17	44914053	44915742	0.542294	0.366307	-0.175986	1690	34	-128.736	ENST00000638618.1	GFAP	ENSG00000131095	protein_coding	glial fibrillary acidic protein [Source:HGNC Symbol;Acc:HGNC:4235]
chr17	44914053	44915742	0.542294	0.366307	-0.175986	1690	34	-128.736	ENST00000640552.1	GFAP	ENSG00000131095	protein_coding	glial fibrillary acidic protein [Source:HGNC Symbol;Acc:HGNC:4235]
chr17	44914053	44915742	0.542294	0.366307	-0.175986	1690	34	-128.736	ENST00000435360.8	GFAP	ENSG00000131095	protein_coding	glial fibrillary acidic protein [Source:HGNC Symbol;Acc:HGNC:4235]
chr17	44914053	44915742	0.542294	0.366307	-0.175986	1690	34	-128.736	ENST00000591327.2	GFAP	ENSG00000131095	protein_coding	glial fibrillary acidic protein [Source:HGNC Symbol;Acc:HGNC:4235]
chr17	44914053	44915742	0.542294	0.366307	-0.175986	1690	34	-128.736	ENST00000638281.1	GFAP	ENSG00000131095	protein_coding	glial fibrillary acidic protein [Source:HGNC Symbol;Acc:HGNC:4235]
chr17	44914053	44915742	0.542294	0.366307	-0.175986	1690	34	-128.736	ENST00000592320.6	GFAP	ENSG00000131095	protein_coding	glial fibrillary acidic protein [Source:HGNC Symbol;Acc:HGNC:4235]
chr17	44914053	44915742	0.542294	0.366307	-0.175986	1690	34	-128.736	ENST00000586127.6	GFAP	ENSG00000131095	protein_coding	glial fibrillary acidic protein [Source:HGNC Symbol;Acc:HGNC:4235]
chr17	44914053	44915742	0.542294	0.366307	-0.175986	1690	34	-128.736	ENST00000586793.6	GFAP	ENSG00000131095	protein_coding	glial fibrillary acidic protein [Source:HGNC Symbol;Acc:HGNC:4235]
chr17	44914053	44915742	0.542294	0.366307	-0.175986	1690	34	-128.736	ENST00000587997.6	GFAP	ENSG00000131095	protein_coding	glial fibrillary acidic protein [Source:HGNC Symbol;Acc:HGNC:4235]
chr17	44914053	44915742	0.542294	0.366307	-0.175986	1690	34	-128.736	ENST00000376990.8	GFAP	ENSG00000131095	protein_coding	glial fibrillary acidic protein [Source:HGNC Symbol;Acc:HGNC:4235]
chr17	44914053	44915742	0.542294	0.366307	-0.175986	1690	34	-128.736	ENST00000590922.1	GFAP	ENSG00000131095	protein_coding	glial fibrillary acidic protein [Source:HGNC Symbol;Acc:HGNC:4235]
chr17	44914053	44915742	0.542294	0.366307	-0.175986	1690	34	-128.736	ENST00000588316.1	GFAP	ENSG00000131095	protein_coding	glial fibrillary acidic protein [Source:HGNC Symbol;Acc:HGNC:4235]
chr17	44914053	44915742	0.542294	0.366307	-0.175986	1690	34	-128.736	ENST00000585728.5	GFAP	ENSG00000131095	protein_coding	glial fibrillary acidic protein [Source:HGNC Symbol;Acc:HGNC:4235]
chr17	44914053	44915742	0.542294	0.366307	-0.175986	1690	34	-128.736	ENST00000588037.1	GFAP	ENSG00000131095	protein_coding	glial fibrillary acidic protein [Source:HGNC Symbol;Acc:HGNC:4235]
chrX	100409929	100411291	0.0743284	0.186264	0.111935	1363	40	128.608	ENST00000373034.8	PCDH19	ENSG00000165194	protein_coding	protocadherin 19 [Source:HGNC Symbol;Acc:HGNC:14270]
chr6	167996892	167997904	0.423046	0.580045	0.156999	1013	36	128.384	ENST00000643607.3	KIF25	ENSG00000125337	protein_coding	kinesin family member 25 [Source:HGNC Symbol;Acc:HGNC:6390]
chr6	167996892	167997904	0.423046	0.580045	0.156999	1013	36	128.384	ENST00000456585.5	KIF25-AS1	ENSG00000229921	lncRNA	KIF25 antisense RNA 1 [Source:HGNC Symbol;Acc:HGNC:20953]
chr6	167996892	167997904	0.423046	0.580045	0.156999	1013	36	128.384	ENST00000663121.1	KIF25-AS1	ENSG00000229921	lncRNA	KIF25 antisense RNA 1 [Source:HGNC Symbol;Acc:HGNC:20953]
chr6	167996892	167997904	0.423046	0.580045	0.156999	1013	36	128.384	ENST00000414364.1	KIF25-AS1	ENSG00000229921	lncRNA	KIF25 antisense RNA 1 [Source:HGNC Symbol;Acc:HGNC:20953]
chr11	118608984	118610348	0.233987	0.12654	-0.107447	1365	41	-127.997	ENST00000532639.3	PHLDB1	ENSG00000019144	protein_coding	pleckstrin homology like domain family B member 1 [Source:HGNC Symbol;Acc:HGNC:23697]
chrX	57591814	57592928	0.105262	0.211921	0.106659	1115	40	127.724	ENST00000374888.3	ZXDB	ENSG00000198455	protein_coding	zinc finger X-linked duplicated B [Source:HGNC Symbol;Acc:HGNC:13199]
chr16	79210287	79213295	0.646035	0.468849	-0.177187	3009	43	-127.718	ENST00000649926.1	MAF	ENSG00000285918	lncRNA	novel transcript, antisense to WWOX
chr18	76976951	76979120	0.492584	0.314681	-0.177903	2170	40	-127.462	ENST00000577364.1	NA	ENSG00000266844	lncRNA	novel transcript, antisense to MBP
chr18	76976951	76979120	0.492584	0.314681	-0.177903	2170	40	-127.462	ENST00000582763.1	LOC105372217	ENSG00000266844	lncRNA	novel transcript, antisense to MBP
chr19	871215	872434	0.557118	0.362486	-0.194631	1220	36	-127.306	ENST00000621073.4	MED16	ENSG00000175221	protein_coding	mediator complex subunit 16 [Source:HGNC Symbol;Acc:HGNC:17556]
chr1	247639161	247640364	0.409839	0.595779	0.185941	1204	32	127.06	ENST00000655877.1	NA	ENSG00000235749	lncRNA	novel transcript, antisense to OR13G1, OR6F1 and OR14A2
chr1	247639161	247640364	0.409839	0.595779	0.185941	1204	32	127.06	ENST00000668726.1	NA	ENSG00000235749	lncRNA	novel transcript, antisense to OR13G1, OR6F1 and OR14A2
chr1	247639161	247640364	0.409839	0.595779	0.185941	1204	32	127.06	ENST00000659428.1	NA	ENSG00000235749	lncRNA	novel transcript, antisense to OR13G1, OR6F1 and OR14A2
chr1	247639161	247640364	0.409839	0.595779	0.185941	1204	32	127.06	ENST00000449298.1	NA	ENSG00000235749	lncRNA	novel transcript, antisense to OR13G1, OR6F1 and OR14A2
chr1	247639161	247640364	0.409839	0.595779	0.185941	1204	32	127.06	ENST00000668652.1	NA	ENSG00000235749	lncRNA	novel transcript, antisense to OR13G1, OR6F1 and OR14A2
chr1	247639161	247640364	0.409839	0.595779	0.185941	1204	32	127.06	ENST00000662798.1	NA	ENSG00000235749	lncRNA	novel transcript, antisense to OR13G1, OR6F1 and OR14A2
chr1	247639161	247640364	0.409839	0.595779	0.185941	1204	32	127.06	ENST00000662484.1	NA	ENSG00000235749	lncRNA	novel transcript, antisense to OR13G1, OR6F1 and OR14A2
chr1	247639161	247640364	0.409839	0.595779	0.185941	1204	32	127.06	ENST00000582218.1	NA	ENSG00000235749	lncRNA	novel transcript, antisense to OR13G1, OR6F1 and OR14A2
chr1	247639161	247640364	0.409839	0.595779	0.185941	1204	32	127.06	ENST00000446347.1	LOC102724446	ENSG00000236817	lncRNA	novel transcript
chr17	77321588	77322941	0.507725	0.375921	-0.131804	1354	42	-126.231	ENST00000588690.6	SEPTIN9	ENSG00000184640	protein_coding	septin 9 [Source:HGNC Symbol;Acc:HGNC:7323]
chr17	77321588	77322941	0.507725	0.375921	-0.131804	1354	42	-126.231	ENST00000592098.1	SEPTIN9	ENSG00000184640	protein_coding	septin 9 [Source:HGNC Symbol;Acc:HGNC:7323]
chr8	66493169	66494823	0.293052	0.114842	-0.178209	1655	31	-126.178	ENST00000521495.5	VXN	ENSG00000169085	protein_coding	vexin [Source:HGNC Symbol;Acc:HGNC:28498]
chr8	66493169	66494823	0.293052	0.114842	-0.178209	1655	31	-126.178	ENST00000521813.5	VXN	ENSG00000169085	protein_coding	vexin [Source:HGNC Symbol;Acc:HGNC:28498]
chr8	66493169	66494823	0.293052	0.114842	-0.178209	1655	31	-126.178	ENST00000460144.5	VXN	ENSG00000169085	protein_coding	vexin [Source:HGNC Symbol;Acc:HGNC:28498]
chr8	66493169	66494823	0.293052	0.114842	-0.178209	1655	31	-126.178	ENST00000450307.7	VXN	ENSG00000169085	protein_coding	vexin [Source:HGNC Symbol;Acc:HGNC:28498]
chr8	66493169	66494823	0.293052	0.114842	-0.178209	1655	31	-126.178	ENST00000305454.8	VXN	ENSG00000169085	protein_coding	vexin [Source:HGNC Symbol;Acc:HGNC:28498]
chr8	66493169	66494823	0.293052	0.114842	-0.178209	1655	31	-126.178	ENST00000484919.5	VXN	ENSG00000169085	protein_coding	vexin [Source:HGNC Symbol;Acc:HGNC:28498]
chr8	66493169	66494823	0.293052	0.114842	-0.178209	1655	31	-126.178	ENST00000522977.5	VXN	ENSG00000169085	protein_coding	vexin [Source:HGNC Symbol;Acc:HGNC:28498]
chr8	66493169	66494823	0.293052	0.114842	-0.178209	1655	31	-126.178	ENST00000480005.1	VXN	ENSG00000169085	protein_coding	vexin [Source:HGNC Symbol;Acc:HGNC:28498]
chr8	66493169	66494823	0.293052	0.114842	-0.178209	1655	31	-126.178	ENST00000485639.1	VXN	ENSG00000169085	protein_coding	vexin [Source:HGNC Symbol;Acc:HGNC:28498]
chr8	66493169	66494823	0.293052	0.114842	-0.178209	1655	31	-126.178	ENST00000488582.1	VXN	ENSG00000169085	protein_coding	vexin [Source:HGNC Symbol;Acc:HGNC:28498]
chr10	8058242	8059602	0.276377	0.422577	0.1462	1361	39	125.189	ENST00000461472.1	GATA3	ENSG00000107485	protein_coding	GATA binding protein 3 [Source:HGNC Symbol;Acc:HGNC:4172]
chr5	160466845	160468436	0.435151	0.618469	0.183319	1592	34	125.043	ENST00000517927.1	MIR3142HG	ENSG00000253522	lncRNA	MIR3142 host gene [Source:HGNC Symbol;Acc:HGNC:51944]
chrX	135021832	135022778	0.164821	0.301076	0.136255	947	37	124.005	ENST00000391440.3	RTL8B	ENSG00000212747	protein_coding	retrotransposon Gag like 8B [Source:HGNC Symbol;Acc:HGNC:33156]
chr14	50769535	50771971	0.559985	0.733275	0.17329	2437	41	123.945	ENST00000706711.1	NIN	ENSG00000100503	protein_coding	ninein [Source:HGNC Symbol;Acc:HGNC:14906]
chr16	30184288	30186392	0.337103	0.503303	0.1662	2105	40	123.522	ENST00000569970.1	CORO1A	ENSG00000102879	protein_coding	coronin 1A [Source:HGNC Symbol;Acc:HGNC:2252]
chr16	30184288	30186392	0.337103	0.503303	0.1662	2105	40	123.522	ENST00000567034.5	CORO1A	ENSG00000102879	protein_coding	coronin 1A [Source:HGNC Symbol;Acc:HGNC:2252]
chr16	30184288	30186392	0.337103	0.503303	0.1662	2105	40	123.522	ENST00000696217.1	CORO1A	ENSG00000102879	protein_coding	coronin 1A [Source:HGNC Symbol;Acc:HGNC:2252]
chr16	30184288	30186392	0.337103	0.503303	0.1662	2105	40	123.522	ENST00000564768.1	CORO1A	ENSG00000102879	protein_coding	coronin 1A [Source:HGNC Symbol;Acc:HGNC:2252]
chr16	30184288	30186392	0.337103	0.503303	0.1662	2105	40	123.522	ENST00000568506.1	NA	ENSG00000261416	lncRNA	CORO1A antisense RNA 1 [Source:HGNC Symbol;Acc:HGNC:55367]
chr16	30184288	30186392	0.337103	0.503303	0.1662	2105	40	123.522	ENST00000566144.1	NA	ENSG00000261416	lncRNA	CORO1A antisense RNA 1 [Source:HGNC Symbol;Acc:HGNC:55367]
chr16	30184288	30186392	0.337103	0.503303	0.1662	2105	40	123.522	ENST00000567153.1	NA	ENSG00000261416	lncRNA	CORO1A antisense RNA 1 [Source:HGNC Symbol;Acc:HGNC:55367]
chr7	926201	927310	0.511762	0.317207	-0.194555	1110	33	-123.469	ENST00000449296.6	ADAP1	ENSG00000105963	protein_coding	ArfGAP with dual PH domains 1 [Source:HGNC Symbol;Acc:HGNC:16486]
chr7	926201	927310	0.511762	0.317207	-0.194555	1110	33	-123.469	ENST00000446141.5	ADAP1	ENSG00000105963	protein_coding	ArfGAP with dual PH domains 1 [Source:HGNC Symbol;Acc:HGNC:16486]
chr7	926201	927310	0.511762	0.317207	-0.194555	1110	33	-123.469	ENST00000495686.1	ADAP1	ENSG00000105963	protein_coding	ArfGAP with dual PH domains 1 [Source:HGNC Symbol;Acc:HGNC:16486]
chr21	44914176	44915563	0.6389	0.815811	0.176912	1388	32	123.413	ENST00000522931.5	ITGB2	ENSG00000160255	protein_coding	integrin subunit beta 2 [Source:HGNC Symbol;Acc:HGNC:6155]
chr8	22096286	22097784	0.585374	0.732753	0.147379	1499	41	123.288	ENST00000464226.2	FHIP2B	ENSG00000158863	protein_coding	FHF complex subunit HOOK interacting protein 2B [Source:HGNC Symbol;Acc:HGNC:16492]
chr8	22096286	22097784	0.585374	0.732753	0.147379	1499	41	123.288	ENST00000474579.1	FHIP2B	ENSG00000158863	protein_coding	FHF complex subunit HOOK interacting protein 2B [Source:HGNC Symbol;Acc:HGNC:16492]
chr19	1907677	1908708	0.528634	0.298232	-0.230402	1032	26	-122.745	ENST00000454697.1	ADAT3	ENSG00000213638	protein_coding	adenosine deaminase tRNA specific 3 [Source:HGNC Symbol;Acc:HGNC:25151]
chr19	1907677	1908708	0.528634	0.298232	-0.230402	1032	26	-122.745	ENST00000411971.5	SCAMP4	ENSG00000227500	protein_coding	secretory carrier membrane protein 4 [Source:HGNC Symbol;Acc:HGNC:30385]
chr19	1907677	1908708	0.528634	0.298232	-0.230402	1032	26	-122.745	ENST00000588907.2	SCAMP4	ENSG00000227500	protein_coding	secretory carrier membrane protein 4 [Source:HGNC Symbol;Acc:HGNC:30385]
chr19	15263760	15264926	0.256202	0.476646	0.220445	1167	27	122.322	ENST00000602230.1	BRD4	ENSG00000141867	protein_coding	bromodomain containing 4 [Source:HGNC Symbol;Acc:HGNC:13575]
chr19	15263760	15264926	0.256202	0.476646	0.220445	1167	27	122.322	ENST00000678800.1	BRD4	ENSG00000141867	protein_coding	bromodomain containing 4 [Source:HGNC Symbol;Acc:HGNC:13575]
chr2	91723013	91723830	0.797401	0.600486	-0.196915	818	27	-120.905	ENST00000605371.1	NA	ENSG00000271627	processed_pseudogene	NKAIN1 pseudogene 2 [Source:HGNC Symbol;Acc:HGNC:54726]
chr4	183986658	183987942	0.261378	0.405406	0.144027	1285	35	120.372	ENST00000505025.2	STOX2	ENSG00000248206	lncRNA	novel transcript
chr2	240519809	240520626	0.302831	0.501052	0.198222	818	28	119.809	ENST00000391988.3	ANKMY1	ENSG00000144504	protein_coding	ankyrin repeat and MYND domain containing 1 [Source:HGNC Symbol;Acc:HGNC:20987]
chr1	213985163	213986592	0.319982	0.454922	0.134941	1430	40	119.704	ENST00000630124.2	PROX1-AS1	ENSG00000230461	lncRNA	PROX1 antisense RNA 1 [Source:HGNC Symbol;Acc:HGNC:43656]
chr1	213985163	213986592	0.319982	0.454922	0.134941	1430	40	119.704	ENST00000627855.2	PROX1-AS1	ENSG00000230461	lncRNA	PROX1 antisense RNA 1 [Source:HGNC Symbol;Acc:HGNC:43656]
chr1	213985163	213986592	0.319982	0.454922	0.134941	1430	40	119.704	ENST00000630095.2	PROX1-AS1	ENSG00000230461	lncRNA	PROX1 antisense RNA 1 [Source:HGNC Symbol;Acc:HGNC:43656]
chr1	213985163	213986592	0.319982	0.454922	0.134941	1430	40	119.704	ENST00000628999.2	PROX1-AS1	ENSG00000230461	lncRNA	PROX1 antisense RNA 1 [Source:HGNC Symbol;Acc:HGNC:43656]
chr1	213985163	213986592	0.319982	0.454922	0.134941	1430	40	119.704	ENST00000451396.2	PROX1-AS1	ENSG00000230461	lncRNA	PROX1 antisense RNA 1 [Source:HGNC Symbol;Acc:HGNC:43656]
chr1	213985163	213986592	0.319982	0.454922	0.134941	1430	40	119.704	ENST00000610409.1	NA	ENSG00000274895	lncRNA	novel transcript, antisense to PROX1
chr21	46183725	46185259	0.154455	0.268048	0.113593	1535	42	119.683	ENST00000415026.1	LOC124905045	ENSG00000228404	lncRNA	novel transcript
chr21	46183725	46185259	0.154455	0.268048	0.113593	1535	42	119.683	ENST00000330205.10	SPATC1L	ENSG00000160284	protein_coding	spermatogenesis and centriole associated 1 like [Source:HGNC Symbol;Acc:HGNC:1298]
chr21	46183725	46185259	0.154455	0.268048	0.113593	1535	42	119.683	ENST00000291672.6	SPATC1L	ENSG00000160284	protein_coding	spermatogenesis and centriole associated 1 like [Source:HGNC Symbol;Acc:HGNC:1298]
chr1	1086920	1088008	0.644987	0.77981	0.134823	1089	37	119.504	ENST00000487177.5	C1orf159	ENSG00000131591	protein_coding	chromosome 1 open reading frame 159 [Source:HGNC Symbol;Acc:HGNC:26062]
chr12	113160512	113162079	0.674836	0.522968	-0.151867	1568	40	-119.231	ENST00000549271.1	DDX54	ENSG00000123064	protein_coding	DEAD-box helicase 54 [Source:HGNC Symbol;Acc:HGNC:20084]
chr12	113160512	113162079	0.674836	0.522968	-0.151867	1568	40	-119.231	ENST00000551912.1	DDX54	ENSG00000123064	protein_coding	DEAD-box helicase 54 [Source:HGNC Symbol;Acc:HGNC:20084]
chr21	45992857	45993842	0.58717	0.772216	0.185047	986	29	118.576	ENST00000683550.1	COL6A1	ENSG00000142156	protein_coding	collagen type VI alpha 1 chain [Source:HGNC Symbol;Acc:HGNC:2211]
chr17	62704733	62706852	0.333946	0.19371	-0.140236	2120	40	-118.071	ENST00000582564.1	LOC105371855	ENSG00000265702	lncRNA	novel transcript, antisense to MARCH10
chr17	62704733	62706852	0.333946	0.19371	-0.140236	2120	40	-118.071	ENST00000660412.1	LOC105371855	ENSG00000265702	lncRNA	novel transcript, antisense to MARCH10
chr17	62704733	62706852	0.333946	0.19371	-0.140236	2120	40	-118.071	ENST00000577270.1	LOC105371855	ENSG00000265702	lncRNA	novel transcript, antisense to MARCH10
chr17	62704733	62706852	0.333946	0.19371	-0.140236	2120	40	-118.071	ENST00000579201.1	LOC105371855	ENSG00000265702	lncRNA	novel transcript, antisense to MARCH10
chr17	62704733	62706852	0.333946	0.19371	-0.140236	2120	40	-118.071	ENST00000663932.1	LOC105371855	ENSG00000265702	lncRNA	novel transcript, antisense to MARCH10
chr2	237859959	237861216	0.277314	0.153093	-0.124221	1258	36	-117.674	ENST00000403885.1	RAMP1	ENSG00000132329	protein_coding	receptor activity modifying protein 1 [Source:HGNC Symbol;Acc:HGNC:9843]
chrX	118495586	118496706	0.122453	0.248635	0.126182	1121	34	117.642	ENST00000276202.9	DOCK11	ENSG00000147251	protein_coding	dedicator of cytokinesis 11 [Source:HGNC Symbol;Acc:HGNC:23483]
chrX	118495586	118496706	0.122453	0.248635	0.126182	1121	34	117.642	ENST00000276204.10	DOCK11	ENSG00000147251	protein_coding	dedicator of cytokinesis 11 [Source:HGNC Symbol;Acc:HGNC:23483]
chr15	100544137	100544923	0.346917	0.51892	0.172003	787	31	116.735	ENST00000284382.8	CERS3	ENSG00000154227	protein_coding	ceramide synthase 3 [Source:HGNC Symbol;Acc:HGNC:23752]
chr15	100544137	100544923	0.346917	0.51892	0.172003	787	31	116.735	ENST00000538112.6	CERS3	ENSG00000154227	protein_coding	ceramide synthase 3 [Source:HGNC Symbol;Acc:HGNC:23752]
chr15	100544137	100544923	0.346917	0.51892	0.172003	787	31	116.735	ENST00000394113.5	CERS3	ENSG00000154227	protein_coding	ceramide synthase 3 [Source:HGNC Symbol;Acc:HGNC:23752]
chr15	100544137	100544923	0.346917	0.51892	0.172003	787	31	116.735	ENST00000558884.6	CERS3	ENSG00000154227	protein_coding	ceramide synthase 3 [Source:HGNC Symbol;Acc:HGNC:23752]
chr15	100544137	100544923	0.346917	0.51892	0.172003	787	31	116.735	ENST00000559639.1	CERS3	ENSG00000154227	protein_coding	ceramide synthase 3 [Source:HGNC Symbol;Acc:HGNC:23752]
chr19	1920819	1921983	0.689293	0.820948	0.131655	1165	35	116.341	ENST00000472442.2	SCAMP4	ENSG00000227500	protein_coding	secretory carrier membrane protein 4 [Source:HGNC Symbol;Acc:HGNC:30385]
chr8	144109056	144110253	0.629042	0.780067	0.151025	1198	37	116.3	ENST00000525150.5	WDR97	ENSG00000179698	protein_coding	WD repeat domain 97 [Source:HGNC Symbol;Acc:HGNC:26959]
chr8	144109056	144110253	0.629042	0.780067	0.151025	1198	37	116.3	ENST00000533108.1	WDR97	ENSG00000179698	protein_coding	WD repeat domain 97 [Source:HGNC Symbol;Acc:HGNC:26959]
chr8	144109056	144110253	0.629042	0.780067	0.151025	1198	37	116.3	ENST00000528691.5	WDR97	ENSG00000179698	protein_coding	WD repeat domain 97 [Source:HGNC Symbol;Acc:HGNC:26959]
chr8	144109056	144110253	0.629042	0.780067	0.151025	1198	37	116.3	ENST00000533184.1	SHARPIN	ENSG00000179526	protein_coding	SHANK associated RH domain interactor [Source:HGNC Symbol;Acc:HGNC:25321]
chr17	42684333	42685659	0.414887	0.582846	0.167958	1327	34	115.225	ENST00000591568.1	CCR10	ENSG00000184451	protein_coding	C-C motif chemokine receptor 10 [Source:HGNC Symbol;Acc:HGNC:4474]
chr16	89305946	89306907	0.739425	0.852117	0.112692	962	36	114.904	ENST00000646345.1	ANKRD11	ENSG00000167522	protein_coding	ankyrin repeat domain containing 11 [Source:HGNC Symbol;Acc:HGNC:21316]
chr16	3364564	3365516	0.166032	0.298655	0.132623	953	31	114.219	ENST00000576906.1	LOC105371059	ENSG00000285329	protein_coding	novel protein
chr16	3364564	3365516	0.166032	0.298655	0.132623	953	31	114.219	ENST00000575785.2	NAA60	ENSG00000285329	protein_coding	novel protein
chrX	54182380	54183216	0.174532	0.349124	0.174592	837	30	113.401	ENST00000497680.1	FAM120C	ENSG00000184083	protein_coding	family with sequence similarity 120C [Source:HGNC Symbol;Acc:HGNC:16949]
chr6	17015596	17016751	0.328177	0.512384	0.184206	1156	30	112.569	ENST00000654964.1	LOC105374951	ENSG00000286631	lncRNA	novel transcript
chr22	32202883	32203772	0.214663	0.342039	0.127376	890	34	112.18	ENST00000248983.8	RFPL2	ENSG00000128253	protein_coding	ret finger protein like 2 [Source:HGNC Symbol;Acc:HGNC:9979]
chr22	32202883	32203772	0.214663	0.342039	0.127376	890	34	112.18	ENST00000626996.2	RFPL2	ENSG00000128253	protein_coding	ret finger protein like 2 [Source:HGNC Symbol;Acc:HGNC:9979]
chr22	32202883	32203772	0.214663	0.342039	0.127376	890	34	112.18	ENST00000400237.2	RFPL2	ENSG00000128253	protein_coding	ret finger protein like 2 [Source:HGNC Symbol;Acc:HGNC:9979]
chr22	32202883	32203772	0.214663	0.342039	0.127376	890	34	112.18	ENST00000628378.1	RFPL2	ENSG00000128253	protein_coding	ret finger protein like 2 [Source:HGNC Symbol;Acc:HGNC:9979]
chr21	8204532	8205480	0.369306	0.219136	-0.150169	949	31	-112.134	ENST00000616420.1	MIR6724-1	ENSG00000275950	miRNA	microRNA 6724-1 [Source:HGNC Symbol;Acc:HGNC:50837]
chr21	8204532	8205480	0.369306	0.219136	-0.150169	949	31	-112.134	ENST00000610482.1	NA	ENSG00000275664	misc_RNA
chr9	42568528	42569282	0.148127	0.499529	0.351402	755	21	111.93	ENST00000540551.2	NA	ENSG00000212952	processed_pseudogene	novel pseudogene
chrX	14872814	14874111	0.155666	0.279854	0.124189	1298	37	111.637	ENST00000380492.8	MOSPD2	ENSG00000130150	protein_coding	motile sperm domain containing 2 [Source:HGNC Symbol;Acc:HGNC:28381]
chrX	14872814	14874111	0.155666	0.279854	0.124189	1298	37	111.637	ENST00000482354.5	MOSPD2	ENSG00000130150	protein_coding	motile sperm domain containing 2 [Source:HGNC Symbol;Acc:HGNC:28381]
chrX	14872814	14874111	0.155666	0.279854	0.124189	1298	37	111.637	ENST00000461777.1	MOSPD2	ENSG00000130150	protein_coding	motile sperm domain containing 2 [Source:HGNC Symbol;Acc:HGNC:28381]
chrX	14872814	14874111	0.155666	0.279854	0.124189	1298	37	111.637	ENST00000497603.2	MOSPD2	ENSG00000130150	protein_coding	motile sperm domain containing 2 [Source:HGNC Symbol;Acc:HGNC:28381]
chrX	14872814	14874111	0.155666	0.279854	0.124189	1298	37	111.637	ENST00000696351.1	FANCB	ENSG00000181544	protein_coding	FA complementation group B [Source:HGNC Symbol;Acc:HGNC:3583]
chrX	14872814	14874111	0.155666	0.279854	0.124189	1298	37	111.637	ENST00000696352.1	FANCB	ENSG00000181544	protein_coding	FA complementation group B [Source:HGNC Symbol;Acc:HGNC:3583]
chrX	14872814	14874111	0.155666	0.279854	0.124189	1298	37	111.637	ENST00000696353.1	FANCB	ENSG00000181544	protein_coding	FA complementation group B [Source:HGNC Symbol;Acc:HGNC:3583]
chrX	14872814	14874111	0.155666	0.279854	0.124189	1298	37	111.637	ENST00000696354.1	FANCB	ENSG00000181544	protein_coding	FA complementation group B [Source:HGNC Symbol;Acc:HGNC:3583]
chrX	14872814	14874111	0.155666	0.279854	0.124189	1298	37	111.637	ENST00000452869.2	FANCB	ENSG00000181544	protein_coding	FA complementation group B [Source:HGNC Symbol;Acc:HGNC:3583]
chrX	14872814	14874111	0.155666	0.279854	0.124189	1298	37	111.637	ENST00000643728.2	FANCB	ENSG00000181544	protein_coding	FA complementation group B [Source:HGNC Symbol;Acc:HGNC:3583]
chrX	14872814	14874111	0.155666	0.279854	0.124189	1298	37	111.637	ENST00000696311.1	FANCB	ENSG00000181544	protein_coding	FA complementation group B [Source:HGNC Symbol;Acc:HGNC:3583]
chrX	14872814	14874111	0.155666	0.279854	0.124189	1298	37	111.637	ENST00000696355.1	FANCB	ENSG00000181544	protein_coding	FA complementation group B [Source:HGNC Symbol;Acc:HGNC:3583]
chrX	14872814	14874111	0.155666	0.279854	0.124189	1298	37	111.637	ENST00000696312.1	FANCB	ENSG00000181544	protein_coding	FA complementation group B [Source:HGNC Symbol;Acc:HGNC:3583]
chrX	14872814	14874111	0.155666	0.279854	0.124189	1298	37	111.637	ENST00000696356.1	FANCB	ENSG00000181544	protein_coding	FA complementation group B [Source:HGNC Symbol;Acc:HGNC:3583]
chrX	14872814	14874111	0.155666	0.279854	0.124189	1298	37	111.637	ENST00000650831.1	FANCB	ENSG00000181544	protein_coding	FA complementation group B [Source:HGNC Symbol;Acc:HGNC:3583]
chrX	14872814	14874111	0.155666	0.279854	0.124189	1298	37	111.637	ENST00000324138.7	FANCB	ENSG00000181544	protein_coding	FA complementation group B [Source:HGNC Symbol;Acc:HGNC:3583]
chrX	14872814	14874111	0.155666	0.279854	0.124189	1298	37	111.637	ENST00000696357.1	FANCB	ENSG00000181544	protein_coding	FA complementation group B [Source:HGNC Symbol;Acc:HGNC:3583]
chrX	14872814	14874111	0.155666	0.279854	0.124189	1298	37	111.637	ENST00000696323.1	FANCB	ENSG00000181544	protein_coding	FA complementation group B [Source:HGNC Symbol;Acc:HGNC:3583]
chrX	14872814	14874111	0.155666	0.279854	0.124189	1298	37	111.637	ENST00000696313.1	FANCB	ENSG00000181544	protein_coding	FA complementation group B [Source:HGNC Symbol;Acc:HGNC:3583]
chr7	1022433	1023684	0.572179	0.767514	0.195336	1252	29	111.231	ENST00000362153.3	MIR339	ENSG00000199023	miRNA	microRNA 339 [Source:HGNC Symbol;Acc:HGNC:31776]
chr9	97306860	97308287	0.156624	0.28835	0.131726	1428	35	111.073	ENST00000472746.2	CCDC180	ENSG00000197816	protein_coding	coiled-coil domain containing 180 [Source:HGNC Symbol;Acc:HGNC:29303]
chr9	97306860	97308287	0.156624	0.28835	0.131726	1428	35	111.073	ENST00000494917.6	CCDC180	ENSG00000197816	protein_coding	coiled-coil domain containing 180 [Source:HGNC Symbol;Acc:HGNC:29303]
chr9	97306860	97308287	0.156624	0.28835	0.131726	1428	35	111.073	ENST00000460482.6	CCDC180	ENSG00000197816	protein_coding	coiled-coil domain containing 180 [Source:HGNC Symbol;Acc:HGNC:29303]
chr9	97306860	97308287	0.156624	0.28835	0.131726	1428	35	111.073	ENST00000529487.3	CCDC180	ENSG00000197816	protein_coding	coiled-coil domain containing 180 [Source:HGNC Symbol;Acc:HGNC:29303]
chrX	48675862	48676990	0.225701	0.37419	0.148489	1129	34	110.111	ENST00000450772.5	WAS	ENSG00000015285	protein_coding	WASP actin nucleation promoting factor [Source:HGNC Symbol;Acc:HGNC:12731]
chrX	48675862	48676990	0.225701	0.37419	0.148489	1129	34	110.111	ENST00000698625.1	WAS	ENSG00000015285	protein_coding	WASP actin nucleation promoting factor [Source:HGNC Symbol;Acc:HGNC:12731]
chrX	129957055	129958134	0.206372	0.358933	0.152561	1080	33	109.698	ENST00000432062.1	LOC105373335	ENSG00000235189	lncRNA	novel transcript
chr1	41919266	41920407	0.252119	0.473749	0.221629	1142	25	109.538	ENST00000372584.5	HIVEP3	ENSG00000127124	protein_coding	HIVEP zinc finger 3 [Source:HGNC Symbol;Acc:HGNC:13561]
chr1	41919266	41920407	0.252119	0.473749	0.221629	1142	25	109.538	ENST00000372583.6	HIVEP3	ENSG00000127124	protein_coding	HIVEP zinc finger 3 [Source:HGNC Symbol;Acc:HGNC:13561]
chr1	41919266	41920407	0.252119	0.473749	0.221629	1142	25	109.538	ENST00000491442.5	HIVEP3	ENSG00000127124	protein_coding	HIVEP zinc finger 3 [Source:HGNC Symbol;Acc:HGNC:13561]
chr5	180618422	180619514	0.212112	0.0853134	-0.126799	1093	29	-109.33	ENST00000514810.1	FLT4	ENSG00000037280	protein_coding	fms related receptor tyrosine kinase 4 [Source:HGNC Symbol;Acc:HGNC:3767]
chr5	180618422	180619514	0.212112	0.0853134	-0.126799	1093	29	-109.33	ENST00000512795.1	FLT4	ENSG00000037280	protein_coding	fms related receptor tyrosine kinase 4 [Source:HGNC Symbol;Acc:HGNC:3767]
chr1	1927869	1928897	0.695183	0.519628	-0.175556	1029	31	-109.088	ENST00000464311.5	CFAP74	ENSG00000142609	protein_coding	cilia and flagella associated protein 74 [Source:HGNC Symbol;Acc:HGNC:29368]
chr1	1927869	1928897	0.695183	0.519628	-0.175556	1029	31	-109.088	ENST00000412120.2	CFAP74	ENSG00000142609	protein_coding	cilia and flagella associated protein 74 [Source:HGNC Symbol;Acc:HGNC:29368]
chr16	2056023	2057285	0.568729	0.395029	-0.1737	1263	33	-108.916	ENST00000467949.2	TSC2	ENSG00000103197	protein_coding	TSC complex subunit 2 [Source:HGNC Symbol;Acc:HGNC:12363]
chr12	130339124	130340466	0.441249	0.317048	-0.124201	1343	40	-108.737	ENST00000539995.5	PIWIL1	ENSG00000125207	protein_coding	piwi like RNA-mediated gene silencing 1 [Source:HGNC Symbol;Acc:HGNC:9007]
chr12	130339124	130340466	0.441249	0.317048	-0.124201	1343	40	-108.737	ENST00000535956.5	PIWIL1	ENSG00000125207	protein_coding	piwi like RNA-mediated gene silencing 1 [Source:HGNC Symbol;Acc:HGNC:9007]
chr11	1410974	1412306	0.646907	0.496473	-0.150434	1333	33	-108.203	ENST00000382179.5	BRSK2	ENSG00000174672	protein_coding	BR serine/threonine kinase 2 [Source:HGNC Symbol;Acc:HGNC:11405]
chr16	81644992	81645723	0.392293	0.639742	0.247449	732	22	107.864	ENST00000398040.8	CMIP	ENSG00000153815	protein_coding	c-Maf inducing protein [Source:HGNC Symbol;Acc:HGNC:24319]
chr16	81644992	81645723	0.392293	0.639742	0.247449	732	22	107.864	ENST00000564666.1	CMIP	ENSG00000153815	protein_coding	c-Maf inducing protein [Source:HGNC Symbol;Acc:HGNC:24319]
chr11	6630045	6631021	0.707646	0.872432	0.164787	977	25	107.553	ENST00000656961.1	NA	ENSG00000255410	lncRNA	novel transcript
chr11	6630045	6631021	0.707646	0.872432	0.164787	977	25	107.553	ENST00000526633.1	NA	ENSG00000255410	lncRNA	novel transcript
chr19	44908272	44909316	0.751568	0.852772	0.101203	1045	38	107.141	ENST00000623895.1	NA	ENSG00000280087	TEC	TEC
chr2	27378269	27379006	0.674703	0.474509	-0.200194	738	25	-106.955	ENST00000491924.1	ZNF513	ENSG00000163795	protein_coding	zinc finger protein 513 [Source:HGNC Symbol;Acc:HGNC:26498]
chr12	131621071	131622594	0.346727	0.191995	-0.154732	1524	33	-106.841	ENST00000624871.1	NA	ENSG00000279455	TEC	novel transcript
chr16	32675297	32676381	0.377692	0.612804	0.235112	1085	33	106.792	ENST00000565622.5	TP53TG3	ENSG00000183632	protein_coding	TP53 target 3 [Source:HGNC Symbol;Acc:HGNC:30759]
chr16	32675297	32676381	0.377692	0.612804	0.235112	1085	33	106.792	ENST00000398682.5	TP53TG3	ENSG00000183632	protein_coding	TP53 target 3 [Source:HGNC Symbol;Acc:HGNC:30759]
chr16	32675297	32676381	0.377692	0.612804	0.235112	1085	33	106.792	ENST00000563102.1	TP53TG3	ENSG00000183632	protein_coding	TP53 target 3 [Source:HGNC Symbol;Acc:HGNC:30759]
chr16	32675297	32676381	0.377692	0.612804	0.235112	1085	33	106.792	ENST00000569420.1	TP53TG3	ENSG00000183632	protein_coding	TP53 target 3 [Source:HGNC Symbol;Acc:HGNC:30759]
chr16	32675297	32676381	0.377692	0.612804	0.235112	1085	33	106.792	ENST00000563658.5	TP53TG3	ENSG00000183632	protein_coding	TP53 target 3 [Source:HGNC Symbol;Acc:HGNC:30759]
chr16	32675297	32676381	0.377692	0.612804	0.235112	1085	33	106.792	ENST00000568854.1	TP53TG3	ENSG00000183632	protein_coding	TP53 target 3 [Source:HGNC Symbol;Acc:HGNC:30759]
chr16	32675297	32676381	0.377692	0.612804	0.235112	1085	33	106.792	ENST00000562021.1	TP53TG3	ENSG00000183632	protein_coding	TP53 target 3 [Source:HGNC Symbol;Acc:HGNC:30759]
chr16	32675297	32676381	0.377692	0.612804	0.235112	1085	33	106.792	ENST00000564154.1	TP53TG3	ENSG00000183632	protein_coding	TP53 target 3 [Source:HGNC Symbol;Acc:HGNC:30759]
chr22	37978056	37980551	0.549812	0.394383	-0.15543	2496	37	-105.896	ENST00000651746.1	SOX10	ENSG00000100146	protein_coding	SRY-box transcription factor 10 [Source:HGNC Symbol;Acc:HGNC:11190]
chr2	131802095	131802970	0.151018	0.332272	0.181254	876	22	105.463	ENST00000623129.1	CDRT15P3	ENSG00000290618	lncRNA	CDRT15 pseudogene 3 [Source:HGNC Symbol;Acc:HGNC:33824]
chr2	419955	420969	0.854914	0.931455	0.0765417	1015	37	105.103	ENST00000449119.1	LOC124905962	ENSG00000226277	lncRNA	novel transcript
chr2	419955	420969	0.854914	0.931455	0.0765417	1015	37	105.103	ENST00000449621.1	LOC124905962	ENSG00000226277	lncRNA	novel transcript
chr2	419955	420969	0.854914	0.931455	0.0765417	1015	37	105.103	ENST00000662862.1	LOC124905962	ENSG00000226277	lncRNA	novel transcript
chrY	6520259	6520881	0.893149	0.608767	-0.284382	623	24	-104.807	ENST00000450329.1	NA	ENSG00000232620	unprocessed_pseudogene	testis specific protein Y-linked 17, pseudogene [Source:HGNC Symbol;Acc:HGNC:37713]
chr8	140539750	140540849	0.753597	0.580188	-0.173409	1100	30	-104.507	ENST00000519347.1	AGO2	ENSG00000123908	protein_coding	argonaute RISC catalytic component 2 [Source:HGNC Symbol;Acc:HGNC:3263]
chr17	15749220	15750349	0.558958	0.387875	-0.171083	1130	33	-104.473	ENST00000580194.1	NA	ENSG00000233002	lncRNA	TBC1D26 antisense RNA 1 [Source:HGNC Symbol;Acc:HGNC:41211]
chr17	15749220	15750349	0.558958	0.387875	-0.171083	1130	33	-104.473	ENST00000587972.1	NA	ENSG00000267227	processed_pseudogene	NIMA (never in mitosis gene a)-related kinase 4 (NEK4) pseudogene
chr3	125990114	125991382	0.162922	0.291292	0.12837	1269	36	104.434	ENST00000692801.1	ALG1L1P	ENSG00000291096	lncRNA	novel transcript
chr3	125990114	125991382	0.162922	0.291292	0.12837	1269	36	104.434	ENST00000701061.1	ALG1L1P	ENSG00000291096	lncRNA	novel transcript
chr3	125990114	125991382	0.162922	0.291292	0.12837	1269	36	104.434	ENST00000683534.2	ALG1L1P	ENSG00000291096	lncRNA	novel transcript
chr3	125990114	125991382	0.162922	0.291292	0.12837	1269	36	104.434	ENST00000687460.1	ALG1L1P	ENSG00000291096	lncRNA	novel transcript
chr3	125990114	125991382	0.162922	0.291292	0.12837	1269	36	104.434	ENST00000688098.1	ALG1L1P	ENSG00000291096	lncRNA	novel transcript
chr3	125990114	125991382	0.162922	0.291292	0.12837	1269	36	104.434	ENST00000689775.2	ALG1L1P	ENSG00000291096	lncRNA	novel transcript
chr3	125990114	125991382	0.162922	0.291292	0.12837	1269	36	104.434	ENST00000686881.2	ALG1L1P	ENSG00000291096	lncRNA	novel transcript
chr3	125990114	125991382	0.162922	0.291292	0.12837	1269	36	104.434	ENST00000688157.1	ALG1L1P	ENSG00000291096	lncRNA	novel transcript
chr3	125990114	125991382	0.162922	0.291292	0.12837	1269	36	104.434	ENST00000687245.1	ALG1L1P	ENSG00000291096	lncRNA	novel transcript
chr3	125990114	125991382	0.162922	0.291292	0.12837	1269	36	104.434	ENST00000685849.1	ALG1L1P	ENSG00000291096	lncRNA	novel transcript
chr3	125990114	125991382	0.162922	0.291292	0.12837	1269	36	104.434	ENST00000687048.1	ALG1L1P	ENSG00000291096	lncRNA	novel transcript
chr3	125990114	125991382	0.162922	0.291292	0.12837	1269	36	104.434	ENST00000692036.1	ALG1L1P	ENSG00000291096	lncRNA	novel transcript
chr3	125990114	125991382	0.162922	0.291292	0.12837	1269	36	104.434	ENST00000611639.4	ALG1L1P	ENSG00000189366	transcribed_unprocessed_pseudogene	ALG1 like 1, pseudogene [Source:HGNC Symbol;Acc:HGNC:33721]
chr3	125990114	125991382	0.162922	0.291292	0.12837	1269	36	104.434	ENST00000686211.1	ALG1L1P	ENSG00000291096	lncRNA	novel transcript
chr3	125990114	125991382	0.162922	0.291292	0.12837	1269	36	104.434	ENST00000682163.2	ALG1L1P	ENSG00000291096	lncRNA	novel transcript
chr3	125990114	125991382	0.162922	0.291292	0.12837	1269	36	104.434	ENST00000685081.1	ALG1L1P	ENSG00000291096	lncRNA	novel transcript
chr3	125990114	125991382	0.162922	0.291292	0.12837	1269	36	104.434	ENST00000693330.1	ALG1L1P	ENSG00000291096	lncRNA	novel transcript
chr3	125990114	125991382	0.162922	0.291292	0.12837	1269	36	104.434	ENST00000702064.1	ALG1L1P	ENSG00000291096	lncRNA	novel transcript
chr3	125990114	125991382	0.162922	0.291292	0.12837	1269	36	104.434	ENST00000692424.1	ALG1L1P	ENSG00000291096	lncRNA	novel transcript
chr3	125990114	125991382	0.162922	0.291292	0.12837	1269	36	104.434	ENST00000702240.1	ALG1L1P	ENSG00000291096	lncRNA	novel transcript
chr3	125990114	125991382	0.162922	0.291292	0.12837	1269	36	104.434	ENST00000690016.1	ALG1L1P	ENSG00000291096	lncRNA	novel transcript
chr3	125990114	125991382	0.162922	0.291292	0.12837	1269	36	104.434	ENST00000702325.1	ALG1L1P	ENSG00000291096	lncRNA	novel transcript
chr19	54965972	54966979	0.601758	0.78388	0.182122	1008	27	103.392	ENST00000537859.5	NLRP2	ENSG00000022556	protein_coding	NLR family pyrin domain containing 2 [Source:HGNC Symbol;Acc:HGNC:22948]
chr19	54965972	54966979	0.601758	0.78388	0.182122	1008	27	103.392	ENST00000585500.5	NLRP2	ENSG00000022556	protein_coding	NLR family pyrin domain containing 2 [Source:HGNC Symbol;Acc:HGNC:22948]
chr19	54965972	54966979	0.601758	0.78388	0.182122	1008	27	103.392	ENST00000427260.6	NLRP2	ENSG00000022556	protein_coding	NLR family pyrin domain containing 2 [Source:HGNC Symbol;Acc:HGNC:22948]
chr19	54965972	54966979	0.601758	0.78388	0.182122	1008	27	103.392	ENST00000448584.7	NLRP2	ENSG00000022556	protein_coding	NLR family pyrin domain containing 2 [Source:HGNC Symbol;Acc:HGNC:22948]
chr19	54965972	54966979	0.601758	0.78388	0.182122	1008	27	103.392	ENST00000263437.10	NLRP2	ENSG00000022556	protein_coding	NLR family pyrin domain containing 2 [Source:HGNC Symbol;Acc:HGNC:22948]
chr19	54965972	54966979	0.601758	0.78388	0.182122	1008	27	103.392	ENST00000588756.5	NLRP7	ENSG00000167634	protein_coding	NLR family pyrin domain containing 7 [Source:HGNC Symbol;Acc:HGNC:22947]
chr19	54965972	54966979	0.601758	0.78388	0.182122	1008	27	103.392	ENST00000587844.1	NLRP7	ENSG00000167634	protein_coding	NLR family pyrin domain containing 7 [Source:HGNC Symbol;Acc:HGNC:22947]
chr19	54965972	54966979	0.601758	0.78388	0.182122	1008	27	103.392	ENST00000587103.5	NLRP7	ENSG00000167634	protein_coding	NLR family pyrin domain containing 7 [Source:HGNC Symbol;Acc:HGNC:22947]
chr19	54965972	54966979	0.601758	0.78388	0.182122	1008	27	103.392	ENST00000590659.1	NLRP7	ENSG00000167634	protein_coding	NLR family pyrin domain containing 7 [Source:HGNC Symbol;Acc:HGNC:22947]
chr11	50169554	50170663	0.824189	0.695974	-0.128216	1110	32	-103.344	ENST00000533593.1	NA	ENSG00000255442	unprocessed_pseudogene	glutamyl aminopeptidase (aminopeptidase A) (ENPEP) pseudogene
chr1	44103171	44103952	0.754898	0.587023	-0.167875	782	28	-103.13	ENST00000630008.2	NA	ENSG00000230615	lncRNA	novel transcript
chr1	44103171	44103952	0.754898	0.587023	-0.167875	782	28	-103.13	ENST00000627824.2	NA	ENSG00000230615	lncRNA	novel transcript
chr1	44103171	44103952	0.754898	0.587023	-0.167875	782	28	-103.13	ENST00000625367.2	NA	ENSG00000230615	lncRNA	novel transcript
chr1	44103171	44103952	0.754898	0.587023	-0.167875	782	28	-103.13	ENST00000628123.1	NA	ENSG00000230615	lncRNA	novel transcript
chr1	44103171	44103952	0.754898	0.587023	-0.167875	782	28	-103.13	ENST00000627999.1	NA	ENSG00000230615	lncRNA	novel transcript
chr19	1131596	1132640	0.378453	0.247999	-0.130454	1045	34	-103.049	ENST00000438103.6	SBNO2	ENSG00000064932	protein_coding	strawberry notch homolog 2 [Source:HGNC Symbol;Acc:HGNC:29158]
chr19	1131596	1132640	0.378453	0.247999	-0.130454	1045	34	-103.049	ENST00000592222.5	SBNO2	ENSG00000064932	protein_coding	strawberry notch homolog 2 [Source:HGNC Symbol;Acc:HGNC:29158]
chr19	5932154	5933405	0.691362	0.525814	-0.165548	1252	32	-102.59	ENST00000587411.5	RANBP3	ENSG00000031823	protein_coding	RAN binding protein 3 [Source:HGNC Symbol;Acc:HGNC:9850]
chr10	38355777	38356723	0.100709	0.269871	0.169162	947	22	102.219	ENST00000494540.5	HSD17B7P2	ENSG00000290439	lncRNA	hydroxysteroid 17-beta dehydrogenase 7 pseudogene 2 [Source:HGNC Symbol;Acc:HGNC:28120]
chr10	38355777	38356723	0.100709	0.269871	0.169162	947	22	102.219	ENST00000471365.1	HSD17B7P2	ENSG00000099251	transcribed_unprocessed_pseudogene	hydroxysteroid 17-beta dehydrogenase 7 pseudogene 2 [Source:HGNC Symbol;Acc:HGNC:28120]
chr14	105466338	105467309	0.555458	0.688468	0.13301	972	35	101.666	ENST00000426567.5	MTA1	ENSG00000182979	protein_coding	metastasis associated 1 [Source:HGNC Symbol;Acc:HGNC:7410]
chr17	77318998	77319870	0.296718	0.560259	0.263541	873	20	101.646	ENST00000329047.13	SEPTIN9	ENSG00000184640	protein_coding	septin 9 [Source:HGNC Symbol;Acc:HGNC:7323]
chr17	77318998	77319870	0.296718	0.560259	0.263541	873	20	101.646	ENST00000588575.1	SEPTIN9	ENSG00000184640	protein_coding	septin 9 [Source:HGNC Symbol;Acc:HGNC:7323]
chr17	77318998	77319870	0.296718	0.560259	0.263541	873	20	101.646	ENST00000590595.1	NA	ENSG00000184640	protein_coding	septin 9 [Source:HGNC Symbol;Acc:HGNC:7323]
chr17	77318998	77319870	0.296718	0.560259	0.263541	873	20	101.646	ENST00000590294.6	SEPTIN9	ENSG00000184640	protein_coding	septin 9 [Source:HGNC Symbol;Acc:HGNC:7323]
chr17	77318998	77319870	0.296718	0.560259	0.263541	873	20	101.646	ENST00000591934.1	SEPTIN9	ENSG00000184640	protein_coding	septin 9 [Source:HGNC Symbol;Acc:HGNC:7323]
chr19	42042376	42044265	0.643121	0.801472	0.158351	1890	34	101.335	ENST00000454993.6	GRIK5	ENSG00000105737	protein_coding	glutamate ionotropic receptor kainate type subunit 5 [Source:HGNC Symbol;Acc:HGNC:4583]
chr19	13364603	13366445	0.638434	0.815896	0.177462	1843	30	100.979	ENST00000636974.1	CACNA1A	ENSG00000141837	protein_coding	calcium voltage-gated channel subunit alpha1 A [Source:HGNC Symbol;Acc:HGNC:1388]
chr19	13364603	13366445	0.638434	0.815896	0.177462	1843	30	100.979	ENST00000637952.1	NA	ENSG00000141837	protein_coding	calcium voltage-gated channel subunit alpha1 A [Source:HGNC Symbol;Acc:HGNC:1388]
chr17	77286693	77287856	0.627934	0.40394	-0.223993	1164	23	-100.302	ENST00000449803.6	SEPTIN9	ENSG00000184640	protein_coding	septin 9 [Source:HGNC Symbol;Acc:HGNC:7323]
chr17	77286693	77287856	0.627934	0.40394	-0.223993	1164	23	-100.302	ENST00000431235.6	SEPTIN9	ENSG00000184640	protein_coding	septin 9 [Source:HGNC Symbol;Acc:HGNC:7323]
chr17	77286693	77287856	0.627934	0.40394	-0.223993	1164	23	-100.302	ENST00000587237.1	SEPTIN9	ENSG00000184640	protein_coding	septin 9 [Source:HGNC Symbol;Acc:HGNC:7323]
chr6	158027086	158027936	0.54492	0.347824	-0.197096	851	24	-100.26	ENST00000640569.1	NA	ENSG00000078269	protein_coding	synaptojanin 2 [Source:HGNC Symbol;Acc:HGNC:11504]
chr2	170820109	170821269	0.332538	0.482908	0.15037	1161	34	100.257	ENST00000485013.1	GAD1	ENSG00000128683	protein_coding	glutamate decarboxylase 1 [Source:HGNC Symbol;Acc:HGNC:4092]
chr2	170820109	170821269	0.332538	0.482908	0.15037	1161	34	100.257	ENST00000486850.1	GAD1	ENSG00000128683	protein_coding	glutamate decarboxylase 1 [Source:HGNC Symbol;Acc:HGNC:4092]
chr19	1851333	1852295	0.177163	0.307803	0.13064	963	31	100.039	ENST00000592884.2	NA	ENSG00000267125	lncRNA	novel transcript, antisense to KLF16
chr2	197784865	197785853	0.886053	0.780719	-0.105334	989	33	-99.9633	ENST00000430004.5	BOLL	ENSG00000152430	protein_coding	boule homolog, RNA binding protein [Source:HGNC Symbol;Acc:HGNC:14273]
chr2	197784865	197785853	0.886053	0.780719	-0.105334	989	33	-99.9633	ENST00000392296.9	BOLL	ENSG00000152430	protein_coding	boule homolog, RNA binding protein [Source:HGNC Symbol;Acc:HGNC:14273]
chr2	197784865	197785853	0.886053	0.780719	-0.105334	989	33	-99.9633	ENST00000696103.1	BOLL	ENSG00000152430	protein_coding	boule homolog, RNA binding protein [Source:HGNC Symbol;Acc:HGNC:14273]
chr2	197784865	197785853	0.886053	0.780719	-0.105334	989	33	-99.9633	ENST00000433157.1	BOLL	ENSG00000152430	protein_coding	boule homolog, RNA binding protein [Source:HGNC Symbol;Acc:HGNC:14273]
chr12	130337609	130338372	0.764779	0.62543	-0.139349	764	30	-99.7455	ENST00000245255.7	PIWIL1	ENSG00000125207	protein_coding	piwi like RNA-mediated gene silencing 1 [Source:HGNC Symbol;Acc:HGNC:9007]
chr12	130337609	130338372	0.764779	0.62543	-0.139349	764	30	-99.7455	ENST00000546060.5	PIWIL1	ENSG00000125207	protein_coding	piwi like RNA-mediated gene silencing 1 [Source:HGNC Symbol;Acc:HGNC:9007]
chr12	130337609	130338372	0.764779	0.62543	-0.139349	764	30	-99.7455	ENST00000539400.5	PIWIL1	ENSG00000125207	protein_coding	piwi like RNA-mediated gene silencing 1 [Source:HGNC Symbol;Acc:HGNC:9007]
chr7	74849175	74850217	0.394993	0.193667	-0.201326	1043	30	-99.4404	ENST00000652362.1	GTF2IRD2	ENSG00000196275	protein_coding	GTF2I repeat domain containing 2 [Source:HGNC Symbol;Acc:HGNC:30775]
chr5	124706130	124707901	0.411989	0.190528	-0.22146	1772	23	-99.0595	ENST00000515092.1	NA	ENSG00000249112	lncRNA	novel transcript, antisense to ZNF608
chr12	106584641	106585528	0.221232	0.365384	0.144152	888	28	99.0373	ENST00000539967.6	RFX4	ENSG00000111783	protein_coding	regulatory factor X4 [Source:HGNC Symbol;Acc:HGNC:9985]
chr2	241902012	241902658	0.23792	0.369337	0.131416	647	26	98.9409	ENST00000401641.2	FAM240C	ENSG00000216921	protein_coding	family with sequence similarity 240 member C [Source:HGNC Symbol;Acc:HGNC:54200]
chr15	81133309	81134849	0.33403	0.212302	-0.121728	1541	33	-98.7427	ENST00000286732.5	CFAP161	ENSG00000156206	protein_coding	cilia and flagella associated protein 161 [Source:HGNC Symbol;Acc:HGNC:26782]
chr1	8324166	8324955	0.615557	0.777929	0.162371	790	27	98.4421	ENST00000289877.8	SLC45A1	ENSG00000162426	protein_coding	solute carrier family 45 member 1 [Source:HGNC Symbol;Acc:HGNC:17939]
chrX	107449603	107450526	0.126912	0.25206	0.125148	924	29	98.3637	ENST00000683843.1	FRMPD3	ENSG00000147234	protein_coding	FERM and PDZ domain containing 3 [Source:HGNC Symbol;Acc:HGNC:29382]
chrX	107449603	107450526	0.126912	0.25206	0.125148	924	29	98.3637	ENST00000683424.1	FRMPD3	ENSG00000147234	protein_coding	FERM and PDZ domain containing 3 [Source:HGNC Symbol;Acc:HGNC:29382]
chrX	112380451	112381469	0.816451	0.679259	-0.137193	1019	29	-98.0924	ENST00000605115.1	NA	ENSG00000271400	processed_pseudogene	CCDC121 pseudogene 1 [Source:HGNC Symbol;Acc:HGNC:55052]
chr1	170666546	170667916	0.275285	0.418346	0.143061	1371	33	97.8838	ENST00000606154.1	NA	ENSG00000271811	lncRNA	novel transcript
chr2	131352677	131353762	0.299887	0.461439	0.161552	1086	28	97.7694	ENST00000417338.1	NA	ENSG00000224425	processed_pseudogene	SSBP3 pseudogene 2 [Source:HGNC Symbol;Acc:HGNC:54579]
chr14	102496665	102497803	0.81036	0.675772	-0.134588	1139	31	-97.5081	ENST00000561099.1	TECPR2	ENSG00000196663	protein_coding	tectonin beta-propeller repeat containing 2 [Source:HGNC Symbol;Acc:HGNC:19957]
chr14	102496665	102497803	0.81036	0.675772	-0.134588	1139	31	-97.5081	ENST00000559124.1	TECPR2	ENSG00000196663	protein_coding	tectonin beta-propeller repeat containing 2 [Source:HGNC Symbol;Acc:HGNC:19957]
chr22	37984026	37985463	0.476142	0.310882	-0.165261	1438	27	-97.2917	ENST00000333418.4	POLR2F	ENSG00000100142	protein_coding	RNA polymerase II, I and III subunit F [Source:HGNC Symbol;Acc:HGNC:9193]
chr22	37984026	37985463	0.476142	0.310882	-0.165261	1438	27	-97.2917	ENST00000427034.1	POLR2F	ENSG00000100142	protein_coding	RNA polymerase II, I and III subunit F [Source:HGNC Symbol;Acc:HGNC:9193]
chr22	37984026	37985463	0.476142	0.310882	-0.165261	1438	27	-97.2917	ENST00000446929.5	SOX10	ENSG00000100146	protein_coding	SRY-box transcription factor 10 [Source:HGNC Symbol;Acc:HGNC:11190]
chr22	37984026	37985463	0.476142	0.310882	-0.165261	1438	27	-97.2917	ENST00000396884.8	SOX10	ENSG00000100146	protein_coding	SRY-box transcription factor 10 [Source:HGNC Symbol;Acc:HGNC:11190]
chr22	37984026	37985463	0.476142	0.310882	-0.165261	1438	27	-97.2917	ENST00000690831.1	SOX10	ENSG00000100146	protein_coding	SRY-box transcription factor 10 [Source:HGNC Symbol;Acc:HGNC:11190]
chr22	37984026	37985463	0.476142	0.310882	-0.165261	1438	27	-97.2917	ENST00000427770.1	SOX10	ENSG00000100146	protein_coding	SRY-box transcription factor 10 [Source:HGNC Symbol;Acc:HGNC:11190]
chr22	37984026	37985463	0.476142	0.310882	-0.165261	1438	27	-97.2917	ENST00000470555.1	SOX10	ENSG00000100146	protein_coding	SRY-box transcription factor 10 [Source:HGNC Symbol;Acc:HGNC:11190]
chr22	37984026	37985463	0.476142	0.310882	-0.165261	1438	27	-97.2917	ENST00000652356.1	SOX10	ENSG00000100146	protein_coding	SRY-box transcription factor 10 [Source:HGNC Symbol;Acc:HGNC:11190]
chr10	133424232	133425390	0.101668	0.188776	0.0871085	1159	37	97.2711	ENST00000414069.2	SPRN	ENSG00000203772	protein_coding	shadow of prion protein [Source:HGNC Symbol;Acc:HGNC:16871]
chr10	133424232	133425390	0.101668	0.188776	0.0871085	1159	37	97.2711	ENST00000685335.1	SPRN	ENSG00000203772	protein_coding	shadow of prion protein [Source:HGNC Symbol;Acc:HGNC:16871]
chr2	239304965	239306141	0.648916	0.425837	-0.22308	1177	26	-97.2062	ENST00000578705.1	MIR4269	ENSG00000265215	miRNA	microRNA 4269 [Source:HGNC Symbol;Acc:HGNC:38291]
chr20	25031996	25032886	0.488011	0.318425	-0.169586	891	25	-97.04	ENST00000537502.5	ACSS1	ENSG00000154930	protein_coding	acyl-CoA synthetase short chain family member 1 [Source:HGNC Symbol;Acc:HGNC:16091]
chr12	51204895	51206107	0.663045	0.42155	-0.241495	1213	23	-96.705	ENST00000548692.1	POU6F1	ENSG00000184271	protein_coding	POU class 6 homeobox 1 [Source:HGNC Symbol;Acc:HGNC:9224]
chr6	27738324	27739651	0.58832	0.708944	0.120624	1328	34	96.2981	ENST00000407924.2	NA	ENSG00000216915	processed_pseudogene	G protein-coupled receptor 89 pseudogene [Source:HGNC Symbol;Acc:HGNC:13951]
chr10	80158701	80159780	0.52339	0.736754	0.213364	1080	23	96.2232	ENST00000463340.1	ANXA11	ENSG00000122359	protein_coding	annexin A11 [Source:HGNC Symbol;Acc:HGNC:535]
chr11	1990669	1991960	0.66408	0.220701	-0.443379	1292	19	-95.9859	ENST00000418612.2	LINC01219	ENSG00000232987	lncRNA	long intergenic non-protein coding RNA 1219 [Source:HGNC Symbol;Acc:HGNC:49653]
chr11	1990669	1991960	0.66408	0.220701	-0.443379	1292	19	-95.9859	ENST00000419080.3	MRPL23-AS1	ENSG00000226416	lncRNA	MRPL23 antisense RNA 1 [Source:HGNC Symbol;Acc:HGNC:42812]
chr4	37907280	37909019	0.578829	0.759794	0.180965	1740	27	95.2419	ENST00000698858.1	TBC1D1	ENSG00000065882	protein_coding	TBC1 domain family member 1 [Source:HGNC Symbol;Acc:HGNC:11578]
chr1	154968862	154970682	0.199669	0.336493	0.136825	1821	30	94.7529	ENST00000414115.5	SHC1	ENSG00000160691	protein_coding	SHC adaptor protein 1 [Source:HGNC Symbol;Acc:HGNC:10840]
chr1	154968862	154970682	0.199669	0.336493	0.136825	1821	30	94.7529	ENST00000444179.5	SHC1	ENSG00000160691	protein_coding	SHC adaptor protein 1 [Source:HGNC Symbol;Acc:HGNC:10840]
chrX	130171505	130172389	0.356237	0.225592	-0.130646	885	32	-94.232	ENST00000257017.5	RAB33A	ENSG00000134594	protein_coding	RAB33A, member RAS oncogene family [Source:HGNC Symbol;Acc:HGNC:9773]
chr5	93571300	93572494	0.40066	0.292072	-0.108588	1195	36	-93.7632	ENST00000607797.5	NR2F1-AS1	ENSG00000237187	lncRNA	NR2F1 antisense RNA 1 [Source:HGNC Symbol;Acc:HGNC:48622]
chr5	93571300	93572494	0.40066	0.292072	-0.108588	1195	36	-93.7632	ENST00000656921.1	NR2F1-AS1	ENSG00000237187	lncRNA	NR2F1 antisense RNA 1 [Source:HGNC Symbol;Acc:HGNC:48622]
chr5	93571300	93572494	0.40066	0.292072	-0.108588	1195	36	-93.7632	ENST00000606739.5	NR2F1-AS1	ENSG00000237187	lncRNA	NR2F1 antisense RNA 1 [Source:HGNC Symbol;Acc:HGNC:48622]
chr5	93571300	93572494	0.40066	0.292072	-0.108588	1195	36	-93.7632	ENST00000607831.5	NR2F1-AS1	ENSG00000237187	lncRNA	NR2F1 antisense RNA 1 [Source:HGNC Symbol;Acc:HGNC:48622]
chr5	93571300	93572494	0.40066	0.292072	-0.108588	1195	36	-93.7632	ENST00000670690.1	NR2F1-AS1	ENSG00000237187	lncRNA	NR2F1 antisense RNA 1 [Source:HGNC Symbol;Acc:HGNC:48622]
chr5	93571300	93572494	0.40066	0.292072	-0.108588	1195	36	-93.7632	ENST00000659013.1	NR2F1-AS1	ENSG00000237187	lncRNA	NR2F1 antisense RNA 1 [Source:HGNC Symbol;Acc:HGNC:48622]
chr21	9324844	9325474	0.63451	0.465012	-0.169498	631	26	-93.7505	ENST00000622961.3	LOC101930100	ENSG00000278932	lncRNA	novel transcript
chr21	9324844	9325474	0.63451	0.465012	-0.169498	631	26	-93.7505	ENST00000701076.1	LOC101930100	ENSG00000278932	lncRNA	novel transcript
chr21	9324844	9325474	0.63451	0.465012	-0.169498	631	26	-93.7505	ENST00000691955.1	LOC101930100	ENSG00000278932	lncRNA	novel transcript
chr21	9324844	9325474	0.63451	0.465012	-0.169498	631	26	-93.7505	ENST00000686553.1	LOC101930100	ENSG00000278932	lncRNA	novel transcript
chr21	9324844	9325474	0.63451	0.465012	-0.169498	631	26	-93.7505	ENST00000700846.1	LOC101930100	ENSG00000278932	lncRNA	novel transcript
chr21	9324844	9325474	0.63451	0.465012	-0.169498	631	26	-93.7505	ENST00000622995.3	LOC101930100	ENSG00000278932	lncRNA	novel transcript
chr21	9324844	9325474	0.63451	0.465012	-0.169498	631	26	-93.7505	ENST00000701055.1	LOC101930100	ENSG00000278932	lncRNA	novel transcript
chr21	9324844	9325474	0.63451	0.465012	-0.169498	631	26	-93.7505	ENST00000625153.3	LOC101930100	ENSG00000278932	lncRNA	novel transcript
chr21	9324844	9325474	0.63451	0.465012	-0.169498	631	26	-93.7505	ENST00000692626.1	LOC101930100	ENSG00000278932	lncRNA	novel transcript
chr21	9324844	9325474	0.63451	0.465012	-0.169498	631	26	-93.7505	ENST00000624052.1	LOC101930100	ENSG00000278932	lncRNA	novel transcript
chr21	9324844	9325474	0.63451	0.465012	-0.169498	631	26	-93.7505	ENST00000685951.1	LOC101930100	ENSG00000278932	lncRNA	novel transcript
chr21	9324844	9325474	0.63451	0.465012	-0.169498	631	26	-93.7505	ENST00000690951.2	NA	ENSG00000278932	lncRNA	novel transcript
chr21	9324844	9325474	0.63451	0.465012	-0.169498	631	26	-93.7505	ENST00000623409.1	LOC101930100	ENSG00000278932	lncRNA	novel transcript
chr21	9324844	9325474	0.63451	0.465012	-0.169498	631	26	-93.7505	ENST00000686510.1	LOC101930100	ENSG00000278932	lncRNA	novel transcript
chr21	9324844	9325474	0.63451	0.465012	-0.169498	631	26	-93.7505	ENST00000701280.1	LOC101930100	ENSG00000278932	lncRNA	novel transcript
chr21	9324844	9325474	0.63451	0.465012	-0.169498	631	26	-93.7505	ENST00000692884.1	LOC101930100	ENSG00000278932	lncRNA	novel transcript
chr21	9324844	9325474	0.63451	0.465012	-0.169498	631	26	-93.7505	ENST00000669409.1	LOC101930100	ENSG00000278932	lncRNA	novel transcript
chr21	9324844	9325474	0.63451	0.465012	-0.169498	631	26	-93.7505	ENST00000624162.1	LOC101930100	ENSG00000278932	lncRNA	novel transcript
chrX	100731569	100732396	0.187879	0.3517	0.163821	828	26	93.7254	ENST00000685623.1	SYTL4	ENSG00000102362	protein_coding	synaptotagmin like 4 [Source:HGNC Symbol;Acc:HGNC:15588]
chrX	100731569	100732396	0.187879	0.3517	0.163821	828	26	93.7254	ENST00000372989.6	SYTL4	ENSG00000102362	protein_coding	synaptotagmin like 4 [Source:HGNC Symbol;Acc:HGNC:15588]
chrX	100731569	100732396	0.187879	0.3517	0.163821	828	26	93.7254	ENST00000276141.10	SYTL4	ENSG00000102362	protein_coding	synaptotagmin like 4 [Source:HGNC Symbol;Acc:HGNC:15588]
chrX	100731569	100732396	0.187879	0.3517	0.163821	828	26	93.7254	ENST00000263033.9	SYTL4	ENSG00000102362	protein_coding	synaptotagmin like 4 [Source:HGNC Symbol;Acc:HGNC:15588]
chrX	100731569	100732396	0.187879	0.3517	0.163821	828	26	93.7254	ENST00000372981.1	SYTL4	ENSG00000102362	protein_coding	synaptotagmin like 4 [Source:HGNC Symbol;Acc:HGNC:15588]
chr19	17830981	17831921	0.265763	0.164912	-0.100851	941	32	-93.6427	ENST00000696968.1	JAK3	ENSG00000105639	protein_coding	Janus kinase 3 [Source:HGNC Symbol;Acc:HGNC:6193]
chr7	128454211	128454890	0.47298	0.25391	-0.21907	680	21	-93.6171	ENST00000462662.1	METTL2B	ENSG00000273184	lncRNA	novel transcript, readthrough between HILPDA-METTL2B
chr7	128454211	128454890	0.47298	0.25391	-0.21907	680	21	-93.6171	ENST00000435296.2	HILPDA	ENSG00000135245	protein_coding	hypoxia inducible lipid droplet associated [Source:HGNC Symbol;Acc:HGNC:28859]
chr7	128454211	128454890	0.47298	0.25391	-0.21907	680	21	-93.6171	ENST00000257696.5	HILPDA	ENSG00000135245	protein_coding	hypoxia inducible lipid droplet associated [Source:HGNC Symbol;Acc:HGNC:28859]
chrX	118634188	118635625	0.894675	0.759281	-0.135394	1438	28	-93.6117	ENST00000449447.1	NA	ENSG00000230399	processed_pseudogene	RBBP8 pseudogene 1 [Source:HGNC Symbol;Acc:HGNC:39583]
chr5	175681654	175682930	0.620737	0.809636	0.188899	1277	24	93.4974	ENST00000624694.2	HRH2	ENSG00000113749	protein_coding	histamine receptor H2 [Source:HGNC Symbol;Acc:HGNC:5183]
chr9	121598244	121599064	0.540563	0.371749	-0.168814	821	27	-93.2733	ENST00000489314.1	DAB2IP	ENSG00000136848	protein_coding	DAB2 interacting protein [Source:HGNC Symbol;Acc:HGNC:17294]
chr7	151119746	151120721	0.502706	0.669406	0.1667	976	27	92.7038	ENST00000475145.1	AGAP3	ENSG00000133612	protein_coding	ArfGAP with GTPase domain, ankyrin repeat and PH domain 3 [Source:HGNC Symbol;Acc:HGNC:16923]
chr7	151119746	151120721	0.502706	0.669406	0.1667	976	27	92.7038	ENST00000463179.1	AGAP3	ENSG00000133612	protein_coding	ArfGAP with GTPase domain, ankyrin repeat and PH domain 3 [Source:HGNC Symbol;Acc:HGNC:16923]
chr19	50358276	50359031	0.308816	0.446991	0.138174	756	28	92.6183	ENST00000652203.1	NR1H2	ENSG00000131408	protein_coding	nuclear receptor subfamily 1 group H member 2 [Source:HGNC Symbol;Acc:HGNC:7965]
chr10	3556119	3556994	0.74965	0.885009	0.135359	876	25	92.3113	ENST00000654955.1	NA	ENSG00000236892	lncRNA	novel transcript
chr19	55613497	55614406	0.7251	0.825626	0.100526	910	36	92.3047	ENST00000614815.1	NA	ENSG00000276488	lncRNA	novel transcript, antisense to ZNF865
chrX	153767253	153768170	0.52865	0.38618	-0.142469	918	28	-92.1995	ENST00000434284.1	LOC124905226	ENSG00000232725	lncRNA	PLXNB3 antisense RNA 1 [Source:HGNC Symbol;Acc:HGNC:40454]
chrX	153767253	153768170	0.52865	0.38618	-0.142469	918	28	-92.1995	ENST00000416854.1	PLXNB3-AS1	ENSG00000232725	lncRNA	PLXNB3 antisense RNA 1 [Source:HGNC Symbol;Acc:HGNC:40454]
chr11	122556046	122557250	0.37319	0.593414	0.220225	1205	22	91.7941	ENST00000533109.6	MIR100HG	ENSG00000255248	lncRNA	mir-100-let-7a-2-mir-125b-1 cluster host gene [Source:HGNC Symbol;Acc:HGNC:39522]
chrX	23906875	23908010	0.294173	0.178457	-0.115715	1136	32	-91.5064	ENST00000379211.8	CXorf58	ENSG00000165182	protein_coding	chromosome X open reading frame 58 [Source:HGNC Symbol;Acc:HGNC:26356]
chrX	23906875	23908010	0.294173	0.178457	-0.115715	1136	32	-91.5064	ENST00000648352.1	CXorf58	ENSG00000165182	protein_coding	chromosome X open reading frame 58 [Source:HGNC Symbol;Acc:HGNC:26356]
chrX	23906875	23908010	0.294173	0.178457	-0.115715	1136	32	-91.5064	ENST00000379226.9	APOO	ENSG00000184831	protein_coding	apolipoprotein O [Source:HGNC Symbol;Acc:HGNC:28727]
chrX	23906875	23908010	0.294173	0.178457	-0.115715	1136	32	-91.5064	ENST00000490078.2	APOO	ENSG00000184831	protein_coding	apolipoprotein O [Source:HGNC Symbol;Acc:HGNC:28727]
chr19	28726785	28727824	0.243268	0.367861	0.124594	1040	34	91.4529	ENST00000592347.5	LOC100420587	ENSG00000283403	lncRNA	novel transcript
chr19	28726785	28727824	0.243268	0.367861	0.124594	1040	34	91.4529	ENST00000586528.1	LOC100420587	ENSG00000290606	lncRNA	novel transcript
chr19	4389434	4390830	0.4253	0.600411	0.175112	1397	30	91.1416	ENST00000593591.5	SH3GL1	ENSG00000141985	protein_coding	SH3 domain containing GRB2 like 1, endophilin A2 [Source:HGNC Symbol;Acc:HGNC:10830]
chr14	93787213	93788239	0.382703	0.265306	-0.117397	1027	32	-91.0869	ENST00000393143.5	PRIMA1	ENSG00000175785	protein_coding	proline rich membrane anchor 1 [Source:HGNC Symbol;Acc:HGNC:18319]
chr14	93787213	93788239	0.382703	0.265306	-0.117397	1027	32	-91.0869	ENST00000316227.3	PRIMA1	ENSG00000175785	protein_coding	proline rich membrane anchor 1 [Source:HGNC Symbol;Acc:HGNC:18319]
chr17	77475052	77476494	0.398338	0.5604	0.162062	1443	31	90.8745	ENST00000427180.5	SEPTIN9	ENSG00000184640	protein_coding	septin 9 [Source:HGNC Symbol;Acc:HGNC:7323]
chr5	133583305	133583765	0.300889	0.58065	0.279761	461	17	90.7235	ENST00000510685.1	FSTL4	ENSG00000053108	protein_coding	follistatin like 4 [Source:HGNC Symbol;Acc:HGNC:21389]
chrX	40005946	40006907	0.341793	0.218897	-0.122897	962	32	-90.693	ENST00000689915.1	NA	ENSG00000289122	lncRNA	novel transcript
chrX	40005946	40006907	0.341793	0.218897	-0.122897	962	32	-90.693	ENST00000689886.1	NA	ENSG00000289122	lncRNA	novel transcript
chr21	45895902	45896887	0.759439	0.879647	0.120208	986	30	90.6621	ENST00000400305.5	PCBP3	ENSG00000183570	protein_coding	poly(rC) binding protein 3 [Source:HGNC Symbol;Acc:HGNC:8651]
chr21	45895902	45896887	0.759439	0.879647	0.120208	986	30	90.6621	ENST00000400304.1	PCBP3	ENSG00000183570	protein_coding	poly(rC) binding protein 3 [Source:HGNC Symbol;Acc:HGNC:8651]
chr1	148160741	148161627	0.573886	0.429969	-0.143916	887	27	-90.3543	ENST00000594189.2	NA	ENSG00000232265	lncRNA	long intergenic non-protein coding RNA 2805 [Source:HGNC Symbol;Acc:HGNC:54339]
chr3	122913261	122914005	0.855228	0.730555	-0.124673	745	28	-90.299	ENST00000451541.5	SEMA5B	ENSG00000082684	protein_coding	semaphorin 5B [Source:HGNC Symbol;Acc:HGNC:10737]
chr19	57230502	57231191	0.716023	0.835906	0.119883	690	27	90.1012	ENST00000415300.6	AURKC	ENSG00000105146	protein_coding	aurora kinase C [Source:HGNC Symbol;Acc:HGNC:11391]
chr19	57230502	57231191	0.716023	0.835906	0.119883	690	27	90.1012	ENST00000302804.12	AURKC	ENSG00000105146	protein_coding	aurora kinase C [Source:HGNC Symbol;Acc:HGNC:11391]
chr19	57230502	57231191	0.716023	0.835906	0.119883	690	27	90.1012	ENST00000601799.5	AURKC	ENSG00000105146	protein_coding	aurora kinase C [Source:HGNC Symbol;Acc:HGNC:11391]
chr19	57230502	57231191	0.716023	0.835906	0.119883	690	27	90.1012	ENST00000599062.5	AURKC	ENSG00000105146	protein_coding	aurora kinase C [Source:HGNC Symbol;Acc:HGNC:11391]
chr19	57230502	57231191	0.716023	0.835906	0.119883	690	27	90.1012	ENST00000598785.5	AURKC	ENSG00000105146	protein_coding	aurora kinase C [Source:HGNC Symbol;Acc:HGNC:11391]
chr19	57230502	57231191	0.716023	0.835906	0.119883	690	27	90.1012	ENST00000596375.1	AURKC	ENSG00000105146	protein_coding	aurora kinase C [Source:HGNC Symbol;Acc:HGNC:11391]
chr1	46550248	46551399	0.777807	0.614843	-0.162963	1152	28	-89.9581	ENST00000294445.7	KNCN	ENSG00000162456	protein_coding	kinocilin [Source:HGNC Symbol;Acc:HGNC:26488]
chr1	46550248	46551399	0.777807	0.614843	-0.162963	1152	28	-89.9581	ENST00000524908.1	KNCN	ENSG00000162456	protein_coding	kinocilin [Source:HGNC Symbol;Acc:HGNC:26488]
chr1	46550248	46551399	0.777807	0.614843	-0.162963	1152	28	-89.9581	ENST00000396314.3	KNCN	ENSG00000162456	protein_coding	kinocilin [Source:HGNC Symbol;Acc:HGNC:26488]
chr7	44266915	44268578	0.560212	0.729722	0.16951	1664	28	89.9531	ENST00000700244.1	CAMK2B	ENSG00000058404	protein_coding	calcium/calmodulin dependent protein kinase II beta [Source:HGNC Symbol;Acc:HGNC:1461]
chr7	44266915	44268578	0.560212	0.729722	0.16951	1664	28	89.9531	ENST00000462128.5	CAMK2B	ENSG00000058404	protein_coding	calcium/calmodulin dependent protein kinase II beta [Source:HGNC Symbol;Acc:HGNC:1461]
chrX	102768031	102769539	0.301157	0.420801	0.119644	1509	33	89.945	ENST00000661018.1	LINC00630	ENSG00000223546	lncRNA	long intergenic non-protein coding RNA 630 [Source:HGNC Symbol;Acc:HGNC:44263]
chrX	102768031	102769539	0.301157	0.420801	0.119644	1509	33	89.945	ENST00000664568.1	LINC00630	ENSG00000223546	lncRNA	long intergenic non-protein coding RNA 630 [Source:HGNC Symbol;Acc:HGNC:44263]
chrX	102768031	102769539	0.301157	0.420801	0.119644	1509	33	89.945	ENST00000431616.5	LINC00630	ENSG00000223546	lncRNA	long intergenic non-protein coding RNA 630 [Source:HGNC Symbol;Acc:HGNC:44263]
chrX	102768031	102769539	0.301157	0.420801	0.119644	1509	33	89.945	ENST00000668536.1	LINC00630	ENSG00000223546	lncRNA	long intergenic non-protein coding RNA 630 [Source:HGNC Symbol;Acc:HGNC:44263]
chrX	102768031	102769539	0.301157	0.420801	0.119644	1509	33	89.945	ENST00000688915.1	NA	ENSG00000223546	lncRNA	long intergenic non-protein coding RNA 630 [Source:HGNC Symbol;Acc:HGNC:44263]
chrX	102768031	102769539	0.301157	0.420801	0.119644	1509	33	89.945	ENST00000440496.5	LINC00630	ENSG00000223546	lncRNA	long intergenic non-protein coding RNA 630 [Source:HGNC Symbol;Acc:HGNC:44263]
chrX	102768031	102769539	0.301157	0.420801	0.119644	1509	33	89.945	ENST00000420471.5	LINC00630	ENSG00000223546	lncRNA	long intergenic non-protein coding RNA 630 [Source:HGNC Symbol;Acc:HGNC:44263]
chrX	102768031	102769539	0.301157	0.420801	0.119644	1509	33	89.945	ENST00000663114.1	LINC00630	ENSG00000223546	lncRNA	long intergenic non-protein coding RNA 630 [Source:HGNC Symbol;Acc:HGNC:44263]
chrX	102768031	102769539	0.301157	0.420801	0.119644	1509	33	89.945	ENST00000658813.1	LINC00630	ENSG00000223546	lncRNA	long intergenic non-protein coding RNA 630 [Source:HGNC Symbol;Acc:HGNC:44263]
chrX	102768031	102769539	0.301157	0.420801	0.119644	1509	33	89.945	ENST00000416381.2	LINC00630	ENSG00000223546	lncRNA	long intergenic non-protein coding RNA 630 [Source:HGNC Symbol;Acc:HGNC:44263]
chrX	102768031	102769539	0.301157	0.420801	0.119644	1509	33	89.945	ENST00000435966.1	LINC00630	ENSG00000223546	lncRNA	long intergenic non-protein coding RNA 630 [Source:HGNC Symbol;Acc:HGNC:44263]
chrX	102768031	102769539	0.301157	0.420801	0.119644	1509	33	89.945	ENST00000656628.1	LINC00630	ENSG00000223546	lncRNA	long intergenic non-protein coding RNA 630 [Source:HGNC Symbol;Acc:HGNC:44263]
chr20	30281496	30282117	0.523709	0.743221	0.219512	622	21	89.8867	ENST00000655308.1	NA	ENSG00000286483	lncRNA	novel transcript
chr15	100557485	100558033	0.926886	0.855664	-0.071222	549	30	-89.6207	ENST00000559349.1	LOC102723335	ENSG00000259540	lncRNA	novel transcript, antisense to LINS1
chr15	100557485	100558033	0.926886	0.855664	-0.071222	549	30	-89.6207	ENST00000557839.1	LOC102723335	ENSG00000259540	lncRNA	novel transcript, antisense to LINS1
chr6	26232776	26233636	0.398165	0.203409	-0.194756	861	22	-89.438	ENST00000403259.1	NA	ENSG00000218281	unprocessed_pseudogene	H2A clustered histone 9, pseudogene [Source:HGNC Symbol;Acc:HGNC:18805]
chr19	18008893	18009964	0.716499	0.545567	-0.170932	1072	27	-89.3712	ENST00000594411.1	ARRDC2	ENSG00000105643	protein_coding	arrestin domain containing 2 [Source:HGNC Symbol;Acc:HGNC:25225]
chr19	18008893	18009964	0.716499	0.545567	-0.170932	1072	27	-89.3712	ENST00000624199.1	NA	ENSG00000279172	TEC	TEC
chr9	137054460	137055297	0.441938	0.580657	0.138718	838	30	89.1674	ENST00000355097.7	ENTPD2	ENSG00000054179	protein_coding	ectonucleoside triphosphate diphosphohydrolase 2 [Source:HGNC Symbol;Acc:HGNC:3364]
chr9	137054460	137055297	0.441938	0.580657	0.138718	838	30	89.1674	ENST00000312665.7	ENTPD2	ENSG00000054179	protein_coding	ectonucleoside triphosphate diphosphohydrolase 2 [Source:HGNC Symbol;Acc:HGNC:3364]
chr9	137054460	137055297	0.441938	0.580657	0.138718	838	30	89.1674	ENST00000469106.4	ENTPD2	ENSG00000054179	protein_coding	ectonucleoside triphosphate diphosphohydrolase 2 [Source:HGNC Symbol;Acc:HGNC:3364]
chr15	99731614	99732594	0.51594	0.356306	-0.159635	981	25	-88.9455	ENST00000479791.1	LYSMD4	ENSG00000183060	protein_coding	LysM domain containing 4 [Source:HGNC Symbol;Acc:HGNC:26571]
chr2	74440855	74441707	0.205014	0.11965	-0.085364	853	32	-88.922	ENST00000305557.9	RTKN	ENSG00000114993	protein_coding	rhotekin [Source:HGNC Symbol;Acc:HGNC:10466]
chr2	74440855	74441707	0.205014	0.11965	-0.085364	853	32	-88.922	ENST00000233330.6	RTKN	ENSG00000114993	protein_coding	rhotekin [Source:HGNC Symbol;Acc:HGNC:10466]
chr2	74440855	74441707	0.205014	0.11965	-0.085364	853	32	-88.922	ENST00000464094.2	RTKN	ENSG00000114993	protein_coding	rhotekin [Source:HGNC Symbol;Acc:HGNC:10466]
chr2	74440855	74441707	0.205014	0.11965	-0.085364	853	32	-88.922	ENST00000460968.1	RTKN	ENSG00000114993	protein_coding	rhotekin [Source:HGNC Symbol;Acc:HGNC:10466]
chr3	134366293	134367868	0.429623	0.234677	-0.194946	1576	26	-88.5001	ENST00000506326.1	AMOTL2	ENSG00000114019	protein_coding	angiomotin like 2 [Source:HGNC Symbol;Acc:HGNC:17812]
chr5	139481890	139483137	0.377624	0.557995	0.180371	1248	26	88.3002	ENST00000330794.9	STING1	ENSG00000184584	protein_coding	stimulator of interferon response cGAMP interactor 1 [Source:HGNC Symbol;Acc:HGNC:27962]
chr5	139481890	139483137	0.377624	0.557995	0.180371	1248	26	88.3002	ENST00000507297.5	STING1	ENSG00000184584	protein_coding	stimulator of interferon response cGAMP interactor 1 [Source:HGNC Symbol;Acc:HGNC:27962]
chr5	139481890	139483137	0.377624	0.557995	0.180371	1248	26	88.3002	ENST00000512606.6	STING1	ENSG00000184584	protein_coding	stimulator of interferon response cGAMP interactor 1 [Source:HGNC Symbol;Acc:HGNC:27962]
chr5	139481890	139483137	0.377624	0.557995	0.180371	1248	26	88.3002	ENST00000650883.1	STING1	ENSG00000184584	protein_coding	stimulator of interferon response cGAMP interactor 1 [Source:HGNC Symbol;Acc:HGNC:27962]
chr5	139481890	139483137	0.377624	0.557995	0.180371	1248	26	88.3002	ENST00000502362.2	STING1	ENSG00000184584	protein_coding	stimulator of interferon response cGAMP interactor 1 [Source:HGNC Symbol;Acc:HGNC:27962]
chr5	139481890	139483137	0.377624	0.557995	0.180371	1248	26	88.3002	ENST00000652271.1	STING1	ENSG00000184584	protein_coding	stimulator of interferon response cGAMP interactor 1 [Source:HGNC Symbol;Acc:HGNC:27962]
chr5	139481890	139483137	0.377624	0.557995	0.180371	1248	26	88.3002	ENST00000651565.1	STING1	ENSG00000184584	protein_coding	stimulator of interferon response cGAMP interactor 1 [Source:HGNC Symbol;Acc:HGNC:27962]
chr5	139481890	139483137	0.377624	0.557995	0.180371	1248	26	88.3002	ENST00000651699.1	STING1	ENSG00000184584	protein_coding	stimulator of interferon response cGAMP interactor 1 [Source:HGNC Symbol;Acc:HGNC:27962]
chr5	139481890	139483137	0.377624	0.557995	0.180371	1248	26	88.3002	ENST00000514119.6	STING1	ENSG00000184584	protein_coding	stimulator of interferon response cGAMP interactor 1 [Source:HGNC Symbol;Acc:HGNC:27962]
chr5	139481890	139483137	0.377624	0.557995	0.180371	1248	26	88.3002	ENST00000652110.1	STING1	ENSG00000184584	protein_coding	stimulator of interferon response cGAMP interactor 1 [Source:HGNC Symbol;Acc:HGNC:27962]
chr5	139481890	139483137	0.377624	0.557995	0.180371	1248	26	88.3002	ENST00000652543.1	STING1	ENSG00000184584	protein_coding	stimulator of interferon response cGAMP interactor 1 [Source:HGNC Symbol;Acc:HGNC:27962]
chr5	139481890	139483137	0.377624	0.557995	0.180371	1248	26	88.3002	ENST00000509573.5	STING1	ENSG00000184584	protein_coding	stimulator of interferon response cGAMP interactor 1 [Source:HGNC Symbol;Acc:HGNC:27962]
chr5	139481890	139483137	0.377624	0.557995	0.180371	1248	26	88.3002	ENST00000511886.6	STING1	ENSG00000184584	protein_coding	stimulator of interferon response cGAMP interactor 1 [Source:HGNC Symbol;Acc:HGNC:27962]
chr5	139481890	139483137	0.377624	0.557995	0.180371	1248	26	88.3002	ENST00000503287.5	STING1	ENSG00000184584	protein_coding	stimulator of interferon response cGAMP interactor 1 [Source:HGNC Symbol;Acc:HGNC:27962]
chr5	139481890	139483137	0.377624	0.557995	0.180371	1248	26	88.3002	ENST00000502825.1	STING1	ENSG00000184584	protein_coding	stimulator of interferon response cGAMP interactor 1 [Source:HGNC Symbol;Acc:HGNC:27962]
chr5	139481890	139483137	0.377624	0.557995	0.180371	1248	26	88.3002	ENST00000515507.5	STING1	ENSG00000184584	protein_coding	stimulator of interferon response cGAMP interactor 1 [Source:HGNC Symbol;Acc:HGNC:27962]
chr5	139481890	139483137	0.377624	0.557995	0.180371	1248	26	88.3002	ENST00000511850.1	STING1	ENSG00000184584	protein_coding	stimulator of interferon response cGAMP interactor 1 [Source:HGNC Symbol;Acc:HGNC:27962]
chr5	139481890	139483137	0.377624	0.557995	0.180371	1248	26	88.3002	ENST00000503838.1	STING1	ENSG00000184584	protein_coding	stimulator of interferon response cGAMP interactor 1 [Source:HGNC Symbol;Acc:HGNC:27962]
chr5	139481890	139483137	0.377624	0.557995	0.180371	1248	26	88.3002	ENST00000514348.1	STING1	ENSG00000184584	protein_coding	stimulator of interferon response cGAMP interactor 1 [Source:HGNC Symbol;Acc:HGNC:27962]
chr5	139481890	139483137	0.377624	0.557995	0.180371	1248	26	88.3002	ENST00000514542.1	STING1	ENSG00000184584	protein_coding	stimulator of interferon response cGAMP interactor 1 [Source:HGNC Symbol;Acc:HGNC:27962]
chr11	31804056	31804942	0.427813	0.580736	0.152923	887	28	88.2194	ENST00000639386.2	PAX6	ENSG00000007372	protein_coding	paired box 6 [Source:HGNC Symbol;Acc:HGNC:8620]
chr11	31804056	31804942	0.427813	0.580736	0.152923	887	28	88.2194	ENST00000638629.1	PAX6	ENSG00000007372	protein_coding	paired box 6 [Source:HGNC Symbol;Acc:HGNC:8620]
chr11	31804056	31804942	0.427813	0.580736	0.152923	887	28	88.2194	ENST00000639548.1	PAX6	ENSG00000007372	protein_coding	paired box 6 [Source:HGNC Symbol;Acc:HGNC:8620]
chr11	31804056	31804942	0.427813	0.580736	0.152923	887	28	88.2194	ENST00000640125.1	PAX6	ENSG00000007372	protein_coding	paired box 6 [Source:HGNC Symbol;Acc:HGNC:8620]
chr11	31804056	31804942	0.427813	0.580736	0.152923	887	28	88.2194	ENST00000481563.6	PAX6	ENSG00000007372	protein_coding	paired box 6 [Source:HGNC Symbol;Acc:HGNC:8620]
chr11	31804056	31804942	0.427813	0.580736	0.152923	887	28	88.2194	ENST00000470027.7	PAX6	ENSG00000007372	protein_coding	paired box 6 [Source:HGNC Symbol;Acc:HGNC:8620]
chr11	31804056	31804942	0.427813	0.580736	0.152923	887	28	88.2194	ENST00000639061.1	PAX6	ENSG00000007372	protein_coding	paired box 6 [Source:HGNC Symbol;Acc:HGNC:8620]
chr11	31804056	31804942	0.427813	0.580736	0.152923	887	28	88.2194	ENST00000640872.1	PAX6	ENSG00000007372	protein_coding	paired box 6 [Source:HGNC Symbol;Acc:HGNC:8620]
chr11	31804056	31804942	0.427813	0.580736	0.152923	887	28	88.2194	ENST00000639109.1	PAX6	ENSG00000007372	protein_coding	paired box 6 [Source:HGNC Symbol;Acc:HGNC:8620]
chr11	31804056	31804942	0.427813	0.580736	0.152923	887	28	88.2194	ENST00000638802.1	PAX6	ENSG00000007372	protein_coding	paired box 6 [Source:HGNC Symbol;Acc:HGNC:8620]
chr11	31804056	31804942	0.427813	0.580736	0.152923	887	28	88.2194	ENST00000638346.1	PAX6	ENSG00000007372	protein_coding	paired box 6 [Source:HGNC Symbol;Acc:HGNC:8620]
chr11	31804056	31804942	0.427813	0.580736	0.152923	887	28	88.2194	ENST00000639006.1	PAX6	ENSG00000007372	protein_coding	paired box 6 [Source:HGNC Symbol;Acc:HGNC:8620]
chr11	31804056	31804942	0.427813	0.580736	0.152923	887	28	88.2194	ENST00000638762.1	PAX6	ENSG00000007372	protein_coding	paired box 6 [Source:HGNC Symbol;Acc:HGNC:8620]
chr11	31804056	31804942	0.427813	0.580736	0.152923	887	28	88.2194	ENST00000638878.1	PAX6	ENSG00000007372	protein_coding	paired box 6 [Source:HGNC Symbol;Acc:HGNC:8620]
chr11	31804056	31804942	0.427813	0.580736	0.152923	887	28	88.2194	ENST00000639079.1	PAX6	ENSG00000007372	protein_coding	paired box 6 [Source:HGNC Symbol;Acc:HGNC:8620]
chr11	31804056	31804942	0.427813	0.580736	0.152923	887	28	88.2194	ENST00000530714.6	PAX6	ENSG00000007372	protein_coding	paired box 6 [Source:HGNC Symbol;Acc:HGNC:8620]
chr11	31804056	31804942	0.427813	0.580736	0.152923	887	28	88.2194	ENST00000534353.5	PAX6	ENSG00000007372	protein_coding	paired box 6 [Source:HGNC Symbol;Acc:HGNC:8620]
chr1	151711205	151712316	0.50034	0.68196	0.18162	1112	26	87.8795	ENST00000470688.5	CELF3	ENSG00000159409	protein_coding	CUGBP Elav-like family member 3 [Source:HGNC Symbol;Acc:HGNC:11967]
chr17	75645999	75647639	0.501222	0.338197	-0.163025	1641	30	-87.6654	ENST00000556126.2	SMIM6	ENSG00000259120	protein_coding	small integral membrane protein 6 [Source:HGNC Symbol;Acc:HGNC:40032]
chr17	75645999	75647639	0.501222	0.338197	-0.163025	1641	30	-87.6654	ENST00000579469.2	SMIM6	ENSG00000259120	protein_coding	small integral membrane protein 6 [Source:HGNC Symbol;Acc:HGNC:40032]
chr8	55939384	55940531	0.544494	0.704907	0.160413	1148	27	87.5964	ENST00000520050.1	LYN	ENSG00000254087	protein_coding	LYN proto-oncogene, Src family tyrosine kinase [Source:HGNC Symbol;Acc:HGNC:6735]
chr6	3718242	3720169	0.643461	0.470509	-0.172952	1928	29	-87.5485	ENST00000665760.1	LOC100507336	ENSG00000228793	lncRNA	novel transcript
chr6	3718242	3720169	0.643461	0.470509	-0.172952	1928	29	-87.5485	ENST00000658658.1	LOC100507336	ENSG00000228793	lncRNA	novel transcript
chr6	3718242	3720169	0.643461	0.470509	-0.172952	1928	29	-87.5485	ENST00000668915.1	LOC100507336	ENSG00000228793	lncRNA	novel transcript
chr6	3718242	3720169	0.643461	0.470509	-0.172952	1928	29	-87.5485	ENST00000662974.1	LOC100507336	ENSG00000228793	lncRNA	novel transcript
chr6	3718242	3720169	0.643461	0.470509	-0.172952	1928	29	-87.5485	ENST00000668020.1	LOC100507336	ENSG00000228793	lncRNA	novel transcript
chr6	3718242	3720169	0.643461	0.470509	-0.172952	1928	29	-87.5485	ENST00000661196.1	LOC100507336	ENSG00000228793	lncRNA	novel transcript
chr6	3718242	3720169	0.643461	0.470509	-0.172952	1928	29	-87.5485	ENST00000669421.1	LOC100507336	ENSG00000228793	lncRNA	novel transcript
chr6	3718242	3720169	0.643461	0.470509	-0.172952	1928	29	-87.5485	ENST00000669021.2	LOC100507336	ENSG00000228793	lncRNA	novel transcript
chr6	3718242	3720169	0.643461	0.470509	-0.172952	1928	29	-87.5485	ENST00000666680.2	LOC100507336	ENSG00000228793	lncRNA	novel transcript
chr6	3718242	3720169	0.643461	0.470509	-0.172952	1928	29	-87.5485	ENST00000691980.1	LOC100507336	ENSG00000228793	lncRNA	novel transcript
chr6	3718242	3720169	0.643461	0.470509	-0.172952	1928	29	-87.5485	ENST00000653557.1	LOC100507336	ENSG00000228793	lncRNA	novel transcript
chr6	3718242	3720169	0.643461	0.470509	-0.172952	1928	29	-87.5485	ENST00000660734.1	LOC100507336	ENSG00000228793	lncRNA	novel transcript
chr6	3718242	3720169	0.643461	0.470509	-0.172952	1928	29	-87.5485	ENST00000655328.1	LOC100507336	ENSG00000228793	lncRNA	novel transcript
chr6	3718242	3720169	0.643461	0.470509	-0.172952	1928	29	-87.5485	ENST00000661070.2	LOC100507336	ENSG00000228793	lncRNA	novel transcript
chr6	3718242	3720169	0.643461	0.470509	-0.172952	1928	29	-87.5485	ENST00000659450.1	LOC100507336	ENSG00000228793	lncRNA	novel transcript
chr6	3718242	3720169	0.643461	0.470509	-0.172952	1928	29	-87.5485	ENST00000670704.1	LOC100507336	ENSG00000228793	lncRNA	novel transcript
chr6	3718242	3720169	0.643461	0.470509	-0.172952	1928	29	-87.5485	ENST00000667255.1	LOC100507336	ENSG00000228793	lncRNA	novel transcript
chr6	3718242	3720169	0.643461	0.470509	-0.172952	1928	29	-87.5485	ENST00000661016.1	LOC100507336	ENSG00000228793	lncRNA	novel transcript
chr6	3718242	3720169	0.643461	0.470509	-0.172952	1928	29	-87.5485	ENST00000667691.1	LOC100507336	ENSG00000228793	lncRNA	novel transcript
chr6	3718242	3720169	0.643461	0.470509	-0.172952	1928	29	-87.5485	ENST00000661957.1	LOC100507336	ENSG00000228793	lncRNA	novel transcript
chr6	3718242	3720169	0.643461	0.470509	-0.172952	1928	29	-87.5485	ENST00000663773.1	LOC100507336	ENSG00000228793	lncRNA	novel transcript
chr6	3718242	3720169	0.643461	0.470509	-0.172952	1928	29	-87.5485	ENST00000668872.1	LOC100507336	ENSG00000228793	lncRNA	novel transcript
chr6	3718242	3720169	0.643461	0.470509	-0.172952	1928	29	-87.5485	ENST00000656179.1	LOC100507336	ENSG00000228793	lncRNA	novel transcript
chr6	3718242	3720169	0.643461	0.470509	-0.172952	1928	29	-87.5485	ENST00000657929.1	LOC100507336	ENSG00000228793	lncRNA	novel transcript
chr6	3718242	3720169	0.643461	0.470509	-0.172952	1928	29	-87.5485	ENST00000660793.1	LOC100507336	ENSG00000228793	lncRNA	novel transcript
chr6	3718242	3720169	0.643461	0.470509	-0.172952	1928	29	-87.5485	ENST00000665671.1	LOC100507336	ENSG00000228793	lncRNA	novel transcript
chr6	3718242	3720169	0.643461	0.470509	-0.172952	1928	29	-87.5485	ENST00000662672.1	LOC100507336	ENSG00000228793	lncRNA	novel transcript
chr6	3718242	3720169	0.643461	0.470509	-0.172952	1928	29	-87.5485	ENST00000669829.1	LOC100507336	ENSG00000228793	lncRNA	novel transcript
chr6	3718242	3720169	0.643461	0.470509	-0.172952	1928	29	-87.5485	ENST00000656112.1	LOC100507336	ENSG00000228793	lncRNA	novel transcript
chr6	3718242	3720169	0.643461	0.470509	-0.172952	1928	29	-87.5485	ENST00000655990.1	LOC100507336	ENSG00000228793	lncRNA	novel transcript
chr6	3718242	3720169	0.643461	0.470509	-0.172952	1928	29	-87.5485	ENST00000659072.1	LOC100507336	ENSG00000228793	lncRNA	novel transcript
chr6	3718242	3720169	0.643461	0.470509	-0.172952	1928	29	-87.5485	ENST00000653626.1	LOC124901243	ENSG00000228793	lncRNA	novel transcript
chr6	3718242	3720169	0.643461	0.470509	-0.172952	1928	29	-87.5485	ENST00000689564.1	LOC100507336	ENSG00000228793	lncRNA	novel transcript
chr5	180136895	180137677	0.866256	0.748135	-0.11812	783	28	-87.4562	ENST00000522500.5	RASGEF1C	ENSG00000146090	protein_coding	RasGEF domain family member 1C [Source:HGNC Symbol;Acc:HGNC:27400]
chr5	180136895	180137677	0.866256	0.748135	-0.11812	783	28	-87.4562	ENST00000520209.5	RASGEF1C	ENSG00000146090	protein_coding	RasGEF domain family member 1C [Source:HGNC Symbol;Acc:HGNC:27400]
chr12	107845146	107846038	0.290891	0.179368	-0.111523	893	31	-87.3404	ENST00000651741.1	NA	ENSG00000257398	lncRNA	novel transcript
chr12	107845146	107846038	0.290891	0.179368	-0.111523	893	31	-87.3404	ENST00000656276.1	NA	ENSG00000257398	lncRNA	novel transcript
chr19	40613871	40614753	0.383155	0.541263	0.158108	883	28	87.1423	ENST00000618486.4	LTBP4	ENSG00000090006	protein_coding	latent transforming growth factor beta binding protein 4 [Source:HGNC Symbol;Acc:HGNC:6717]
chr19	40613871	40614753	0.383155	0.541263	0.158108	883	28	87.1423	ENST00000593463.5	LTBP4	ENSG00000090006	protein_coding	latent transforming growth factor beta binding protein 4 [Source:HGNC Symbol;Acc:HGNC:6717]
chr19	40613871	40614753	0.383155	0.541263	0.158108	883	28	87.1423	ENST00000318809.11	LTBP4	ENSG00000090006	protein_coding	latent transforming growth factor beta binding protein 4 [Source:HGNC Symbol;Acc:HGNC:6717]
chr19	40613871	40614753	0.383155	0.541263	0.158108	883	28	87.1423	ENST00000601464.5	LTBP4	ENSG00000090006	protein_coding	latent transforming growth factor beta binding protein 4 [Source:HGNC Symbol;Acc:HGNC:6717]
chr19	40613871	40614753	0.383155	0.541263	0.158108	883	28	87.1423	ENST00000597816.5	LTBP4	ENSG00000090006	protein_coding	latent transforming growth factor beta binding protein 4 [Source:HGNC Symbol;Acc:HGNC:6717]
chr19	40613871	40614753	0.383155	0.541263	0.158108	883	28	87.1423	ENST00000596351.5	LTBP4	ENSG00000090006	protein_coding	latent transforming growth factor beta binding protein 4 [Source:HGNC Symbol;Acc:HGNC:6717]
chr19	40613871	40614753	0.383155	0.541263	0.158108	883	28	87.1423	ENST00000617753.4	LTBP4	ENSG00000090006	protein_coding	latent transforming growth factor beta binding protein 4 [Source:HGNC Symbol;Acc:HGNC:6717]
chr19	40613871	40614753	0.383155	0.541263	0.158108	883	28	87.1423	ENST00000622107.4	LTBP4	ENSG00000090006	protein_coding	latent transforming growth factor beta binding protein 4 [Source:HGNC Symbol;Acc:HGNC:6717]
chr19	40613871	40614753	0.383155	0.541263	0.158108	883	28	87.1423	ENST00000594448.5	LTBP4	ENSG00000090006	protein_coding	latent transforming growth factor beta binding protein 4 [Source:HGNC Symbol;Acc:HGNC:6717]
chr19	40613871	40614753	0.383155	0.541263	0.158108	883	28	87.1423	ENST00000595665.1	LTBP4	ENSG00000090006	protein_coding	latent transforming growth factor beta binding protein 4 [Source:HGNC Symbol;Acc:HGNC:6717]
chr18	77087477	77088279	0.316757	0.434675	0.117918	803	30	87.1405	ENST00000580473.5	MBP	ENSG00000197971	protein_coding	myelin basic protein [Source:HGNC Symbol;Acc:HGNC:6925]
chr18	77087477	77088279	0.316757	0.434675	0.117918	803	30	87.1405	ENST00000495162.5	MBP	ENSG00000197971	protein_coding	myelin basic protein [Source:HGNC Symbol;Acc:HGNC:6925]
chr18	77087477	77088279	0.316757	0.434675	0.117918	803	30	87.1405	ENST00000493247.1	MBP	ENSG00000197971	protein_coding	myelin basic protein [Source:HGNC Symbol;Acc:HGNC:6925]
chr17	4542415	4543694	0.805696	0.669993	-0.135702	1280	30	-87.1213	ENST00000571368.5	MYBBP1A	ENSG00000132382	protein_coding	MYB binding protein 1a [Source:HGNC Symbol;Acc:HGNC:7546]
chr17	4542415	4543694	0.805696	0.669993	-0.135702	1280	30	-87.1213	ENST00000574934.5	MYBBP1A	ENSG00000132382	protein_coding	MYB binding protein 1a [Source:HGNC Symbol;Acc:HGNC:7546]
chr17	4542415	4543694	0.805696	0.669993	-0.135702	1280	30	-87.1213	ENST00000574167.1	MYBBP1A	ENSG00000132382	protein_coding	MYB binding protein 1a [Source:HGNC Symbol;Acc:HGNC:7546]
chr17	4542415	4543694	0.805696	0.669993	-0.135702	1280	30	-87.1213	ENST00000575662.1	MYBBP1A	ENSG00000132382	protein_coding	MYB binding protein 1a [Source:HGNC Symbol;Acc:HGNC:7546]
chr3	46406751	46407682	0.492161	0.668041	0.17588	932	23	86.7316	ENST00000495870.1	CCRL2	ENSG00000121797	protein_coding	C-C motif chemokine receptor like 2 [Source:HGNC Symbol;Acc:HGNC:1612]
chr3	46406751	46407682	0.492161	0.668041	0.17588	932	23	86.7316	ENST00000399036.4	CCRL2	ENSG00000121797	protein_coding	C-C motif chemokine receptor like 2 [Source:HGNC Symbol;Acc:HGNC:1612]
chr3	46406751	46407682	0.492161	0.668041	0.17588	932	23	86.7316	ENST00000357392.4	CCRL2	ENSG00000121797	protein_coding	C-C motif chemokine receptor like 2 [Source:HGNC Symbol;Acc:HGNC:1612]
chr3	46406751	46407682	0.492161	0.668041	0.17588	932	23	86.7316	ENST00000400880.3	CCRL2	ENSG00000121797	protein_coding	C-C motif chemokine receptor like 2 [Source:HGNC Symbol;Acc:HGNC:1612]
chr3	46406751	46407682	0.492161	0.668041	0.17588	932	23	86.7316	ENST00000433848.1	CCRL2	ENSG00000121797	protein_coding	C-C motif chemokine receptor like 2 [Source:HGNC Symbol;Acc:HGNC:1612]
chr3	46406751	46407682	0.492161	0.668041	0.17588	932	23	86.7316	ENST00000400882.2	NA	ENSG00000121797	protein_coding	C-C motif chemokine receptor like 2 [Source:HGNC Symbol;Acc:HGNC:1612]
chr3	46406751	46407682	0.492161	0.668041	0.17588	932	23	86.7316	ENST00000451485.2	CCR5AS	ENSG00000223552	lncRNA	CCR5 antisense RNA [Source:HGNC Symbol;Acc:HGNC:54398]
chr3	46406751	46407682	0.492161	0.668041	0.17588	932	23	86.7316	ENST00000701879.1	CCR5AS	ENSG00000223552	lncRNA	CCR5 antisense RNA [Source:HGNC Symbol;Acc:HGNC:54398]
chr3	46406751	46407682	0.492161	0.668041	0.17588	932	23	86.7316	ENST00000686150.2	CCR5AS	ENSG00000223552	lncRNA	CCR5 antisense RNA [Source:HGNC Symbol;Acc:HGNC:54398]
chr3	46406751	46407682	0.492161	0.668041	0.17588	932	23	86.7316	ENST00000691693.2	CCR5AS	ENSG00000223552	lncRNA	CCR5 antisense RNA [Source:HGNC Symbol;Acc:HGNC:54398]
chr3	46406751	46407682	0.492161	0.668041	0.17588	932	23	86.7316	ENST00000701066.1	NA	ENSG00000223552	lncRNA	CCR5 antisense RNA [Source:HGNC Symbol;Acc:HGNC:54398]
chr3	147388840	147390163	0.280072	0.474733	0.194661	1324	23	86.5334	ENST00000480015.1	ZIC4	ENSG00000174963	protein_coding	Zic family member 4 [Source:HGNC Symbol;Acc:HGNC:20393]
chrX	101550508	101551578	0.297757	0.176759	-0.120999	1071	30	-86.3717	ENST00000372829.8	ARMCX1	ENSG00000126947	protein_coding	armadillo repeat containing X-linked 1 [Source:HGNC Symbol;Acc:HGNC:18073]
chr9	33600411	33601344	0.938621	0.867703	-0.070918	934	31	-86.0439	ENST00000657092.1	NA	ENSG00000226562	lncRNA	cytochrome P450 family 4 subfamily F member 26, pseudogene [Source:HGNC Symbol;Acc:HGNC:39948]
chr9	33600411	33601344	0.938621	0.867703	-0.070918	934	31	-86.0439	ENST00000671504.1	NA	ENSG00000226562	lncRNA	cytochrome P450 family 4 subfamily F member 26, pseudogene [Source:HGNC Symbol;Acc:HGNC:39948]
chr9	33600411	33601344	0.938621	0.867703	-0.070918	934	31	-86.0439	ENST00000659752.1	NA	ENSG00000226562	lncRNA	cytochrome P450 family 4 subfamily F member 26, pseudogene [Source:HGNC Symbol;Acc:HGNC:39948]
chr19	50415373	50415973	0.683011	0.823925	0.140914	601	23	85.8595	ENST00000596648.1	POLD1	ENSG00000062822	protein_coding	DNA polymerase delta 1, catalytic subunit [Source:HGNC Symbol;Acc:HGNC:9175]
chr19	50415373	50415973	0.683011	0.823925	0.140914	601	23	85.8595	ENST00000599632.1	SPIB	ENSG00000142539	protein_coding	novel protein
chr19	50415373	50415973	0.683011	0.823925	0.140914	601	23	85.8595	ENST00000597963.5	POLD1	ENSG00000062822	protein_coding	DNA polymerase delta 1, catalytic subunit [Source:HGNC Symbol;Acc:HGNC:9175]
chr19	50415373	50415973	0.683011	0.823925	0.140914	601	23	85.8595	ENST00000596221.1	POLD1	ENSG00000062822	protein_coding	DNA polymerase delta 1, catalytic subunit [Source:HGNC Symbol;Acc:HGNC:9175]
chr3	170952821	170954110	0.477869	0.307621	-0.170248	1290	26	-85.7146	ENST00000490941.1	NA	ENSG00000240704	processed_pseudogene	Kruppel like factor 7 pseudogene 1 [Source:HGNC Symbol;Acc:HGNC:17207]
chr1	156646608	156647462	0.272143	0.447184	0.175041	855	24	85.5091	ENST00000491823.1	BCAN	ENSG00000132692	protein_coding	brevican [Source:HGNC Symbol;Acc:HGNC:23059]
chr10	132063360	132064709	0.430485	0.282784	-0.147701	1350	29	-85.307	ENST00000669493.1	JAKMIP3	ENSG00000188385	protein_coding	Janus kinase and microtubule interacting protein 3 [Source:HGNC Symbol;Acc:HGNC:23523]
chr10	132063360	132064709	0.430485	0.282784	-0.147701	1350	29	-85.307	ENST00000670120.1	JAKMIP3	ENSG00000188385	protein_coding	Janus kinase and microtubule interacting protein 3 [Source:HGNC Symbol;Acc:HGNC:23523]
chr10	132063360	132064709	0.430485	0.282784	-0.147701	1350	29	-85.307	ENST00000653512.1	JAKMIP3	ENSG00000188385	protein_coding	Janus kinase and microtubule interacting protein 3 [Source:HGNC Symbol;Acc:HGNC:23523]
chr10	132063360	132064709	0.430485	0.282784	-0.147701	1350	29	-85.307	ENST00000659050.1	JAKMIP3	ENSG00000188385	protein_coding	Janus kinase and microtubule interacting protein 3 [Source:HGNC Symbol;Acc:HGNC:23523]
chr10	132063360	132064709	0.430485	0.282784	-0.147701	1350	29	-85.307	ENST00000653623.1	JAKMIP3	ENSG00000188385	protein_coding	Janus kinase and microtubule interacting protein 3 [Source:HGNC Symbol;Acc:HGNC:23523]
chr10	132063360	132064709	0.430485	0.282784	-0.147701	1350	29	-85.307	ENST00000664697.1	JAKMIP3	ENSG00000188385	protein_coding	Janus kinase and microtubule interacting protein 3 [Source:HGNC Symbol;Acc:HGNC:23523]
chr10	132063360	132064709	0.430485	0.282784	-0.147701	1350	29	-85.307	ENST00000660144.1	JAKMIP3	ENSG00000188385	protein_coding	Janus kinase and microtubule interacting protein 3 [Source:HGNC Symbol;Acc:HGNC:23523]
chr10	132063360	132064709	0.430485	0.282784	-0.147701	1350	29	-85.307	ENST00000670443.1	JAKMIP3	ENSG00000188385	protein_coding	Janus kinase and microtubule interacting protein 3 [Source:HGNC Symbol;Acc:HGNC:23523]
chr10	132063360	132064709	0.430485	0.282784	-0.147701	1350	29	-85.307	ENST00000661339.1	JAKMIP3	ENSG00000188385	protein_coding	Janus kinase and microtubule interacting protein 3 [Source:HGNC Symbol;Acc:HGNC:23523]
chr1	2521185	2521846	0.884669	0.770607	-0.114062	662	25	-85.2518	ENST00000505228.5	PANK4	ENSG00000157881	protein_coding	pantothenate kinase 4 (inactive) [Source:HGNC Symbol;Acc:HGNC:19366]
chr15	23561841	23562443	0.257284	0.500623	0.243339	603	16	85.1592	ENST00000584178.1	MIR4508	ENSG00000265673	miRNA	microRNA 4508 [Source:HGNC Symbol;Acc:HGNC:41659]
chr19	51724968	51726553	0.543653	0.372011	-0.171642	1586	29	-84.8841	ENST00000222115.5	HAS1	ENSG00000105509	protein_coding	hyaluronan synthase 1 [Source:HGNC Symbol;Acc:HGNC:4818]
chr19	51724968	51726553	0.543653	0.372011	-0.171642	1586	29	-84.8841	ENST00000540069.7	HAS1	ENSG00000105509	protein_coding	hyaluronan synthase 1 [Source:HGNC Symbol;Acc:HGNC:4818]
chr17	7207280	7208001	0.405253	0.636098	0.230845	722	18	84.8404	ENST00000649971.1	DLG4	ENSG00000132535	protein_coding	discs large MAGUK scaffold protein 4 [Source:HGNC Symbol;Acc:HGNC:2903]
chr17	7207280	7208001	0.405253	0.636098	0.230845	722	18	84.8404	ENST00000648103.2	DLG4	ENSG00000132535	protein_coding	discs large MAGUK scaffold protein 4 [Source:HGNC Symbol;Acc:HGNC:2903]
chr17	7207280	7208001	0.405253	0.636098	0.230845	722	18	84.8404	ENST00000650301.1	DLG4	ENSG00000132535	protein_coding	discs large MAGUK scaffold protein 4 [Source:HGNC Symbol;Acc:HGNC:2903]
chr19	4684075	4684878	0.712096	0.539025	-0.173072	804	23	-84.8198	ENST00000703253.1	DPP9	ENSG00000142002	protein_coding	dipeptidyl peptidase 9 [Source:HGNC Symbol;Acc:HGNC:18648]
chr19	4684075	4684878	0.712096	0.539025	-0.173072	804	23	-84.8198	ENST00000601173.1	DPP9	ENSG00000142002	protein_coding	dipeptidyl peptidase 9 [Source:HGNC Symbol;Acc:HGNC:18648]
chr8	101223884	101224669	0.347628	0.507296	0.159668	786	26	84.7347	ENST00000520123.1	NA	ENSG00000253942	processed_pseudogene	myeloid leukemia factor 2 (MLF2) pseudogene
chr3	195875815	195876793	0.739661	0.584267	-0.155394	979	26	-84.3998	ENST00000672548.1	TNK2	ENSG00000061938	protein_coding	tyrosine kinase non receptor 2 [Source:HGNC Symbol;Acc:HGNC:19297]
chr3	195875815	195876793	0.739661	0.584267	-0.155394	979	26	-84.3998	ENST00000672098.1	TNK2	ENSG00000061938	protein_coding	tyrosine kinase non receptor 2 [Source:HGNC Symbol;Acc:HGNC:19297]
chr3	195875815	195876793	0.739661	0.584267	-0.155394	979	26	-84.3998	ENST00000672669.1	TNK2	ENSG00000061938	protein_coding	tyrosine kinase non receptor 2 [Source:HGNC Symbol;Acc:HGNC:19297]
chr3	195875815	195876793	0.739661	0.584267	-0.155394	979	26	-84.3998	ENST00000672886.1	TNK2	ENSG00000061938	protein_coding	tyrosine kinase non receptor 2 [Source:HGNC Symbol;Acc:HGNC:19297]
chr3	195875815	195876793	0.739661	0.584267	-0.155394	979	26	-84.3998	ENST00000671767.1	TNK2	ENSG00000061938	protein_coding	tyrosine kinase non receptor 2 [Source:HGNC Symbol;Acc:HGNC:19297]
chr5	14404916	14406038	0.73421	0.534447	-0.199763	1123	23	-84.3343	ENST00000512303.1	TRIO	ENSG00000038382	protein_coding	trio Rho guanine nucleotide exchange factor [Source:HGNC Symbol;Acc:HGNC:12303]
chr10	96353318	96355526	0.690912	0.433962	-0.25695	2209	21	-84.2674	ENST00000611913.4	OPALIN	ENSG00000197430	protein_coding	oligodendrocytic myelin paranodal and inner loop protein [Source:HGNC Symbol;Acc:HGNC:20707]
chrX	73562787	73563742	0.146226	0.267371	0.121145	956	28	84.1966	ENST00000373502.10	CHIC1	ENSG00000204116	protein_coding	cysteine rich hydrophobic domain 1 [Source:HGNC Symbol;Acc:HGNC:1934]
chrX	73562787	73563742	0.146226	0.267371	0.121145	956	28	84.1966	ENST00000373504.10	CHIC1	ENSG00000204116	protein_coding	cysteine rich hydrophobic domain 1 [Source:HGNC Symbol;Acc:HGNC:1934]
chrX	73562787	73563742	0.146226	0.267371	0.121145	956	28	84.1966	ENST00000498407.5	CHIC1	ENSG00000204116	protein_coding	cysteine rich hydrophobic domain 1 [Source:HGNC Symbol;Acc:HGNC:1934]
chrX	73562787	73563742	0.146226	0.267371	0.121145	956	28	84.1966	ENST00000498318.1	CHIC1	ENSG00000204116	protein_coding	cysteine rich hydrophobic domain 1 [Source:HGNC Symbol;Acc:HGNC:1934]
chrX	73562787	73563742	0.146226	0.267371	0.121145	956	28	84.1966	ENST00000602584.1	MAP2K4P1	ENSG00000269904	transcribed_processed_pseudogene	mitogen-activated protein kinase kinase 4 pseudogene 1 [Source:HGNC Symbol;Acc:HGNC:43837]
chr22	18653703	18654796	0.895113	0.667781	-0.227332	1094	26	-84.1038	ENST00000611403.1	NA	ENSG00000273643	processed_pseudogene	protein phosphatase 1 regulatory subunit 26 pseudogene 2 [Source:HGNC Symbol;Acc:HGNC:42016]
chrX	43654665	43655365	0.298134	0.186537	-0.111598	701	29	-83.8989	ENST00000542639.6	MAOA	ENSG00000189221	protein_coding	monoamine oxidase A [Source:HGNC Symbol;Acc:HGNC:6833]
chrX	43654665	43655365	0.298134	0.186537	-0.111598	701	29	-83.8989	ENST00000497485.2	MAOA	ENSG00000189221	protein_coding	monoamine oxidase A [Source:HGNC Symbol;Acc:HGNC:6833]
chrX	43654665	43655365	0.298134	0.186537	-0.111598	701	29	-83.8989	ENST00000686980.1	MAOA	ENSG00000189221	protein_coding	monoamine oxidase A [Source:HGNC Symbol;Acc:HGNC:6833]
chrX	43654665	43655365	0.298134	0.186537	-0.111598	701	29	-83.8989	ENST00000688006.1	MAOA	ENSG00000189221	protein_coding	monoamine oxidase A [Source:HGNC Symbol;Acc:HGNC:6833]
chrX	43654665	43655365	0.298134	0.186537	-0.111598	701	29	-83.8989	ENST00000689087.1	MAOA	ENSG00000189221	protein_coding	monoamine oxidase A [Source:HGNC Symbol;Acc:HGNC:6833]
chrX	43654665	43655365	0.298134	0.186537	-0.111598	701	29	-83.8989	ENST00000338702.4	MAOA	ENSG00000189221	protein_coding	monoamine oxidase A [Source:HGNC Symbol;Acc:HGNC:6833]
chrX	43654665	43655365	0.298134	0.186537	-0.111598	701	29	-83.8989	ENST00000693128.1	MAOA	ENSG00000189221	protein_coding	monoamine oxidase A [Source:HGNC Symbol;Acc:HGNC:6833]
chrX	43654665	43655365	0.298134	0.186537	-0.111598	701	29	-83.8989	ENST00000686683.1	MAOA	ENSG00000189221	protein_coding	monoamine oxidase A [Source:HGNC Symbol;Acc:HGNC:6833]
chrX	49184284	49185111	0.305236	0.4624	0.157164	828	26	83.8528	ENST00000540849.5	PRICKLE3	ENSG00000012211	protein_coding	prickle planar cell polarity protein 3 [Source:HGNC Symbol;Acc:HGNC:6645]
chrX	49184284	49185111	0.305236	0.4624	0.157164	828	26	83.8528	ENST00000453382.5	PRICKLE3	ENSG00000012211	protein_coding	prickle planar cell polarity protein 3 [Source:HGNC Symbol;Acc:HGNC:6645]
chrX	49184284	49185111	0.305236	0.4624	0.157164	828	26	83.8528	ENST00000432913.5	PRICKLE3	ENSG00000012211	protein_coding	prickle planar cell polarity protein 3 [Source:HGNC Symbol;Acc:HGNC:6645]
chr10	6221171	6221834	0.885441	0.754425	-0.131016	664	22	-83.8168	ENST00000450232.1	PFKFB3	ENSG00000170525	protein_coding	6-phosphofructo-2-kinase/fructose-2,6-biphosphatase 3 [Source:HGNC Symbol;Acc:HGNC:8874]
chr10	6221171	6221834	0.885441	0.754425	-0.131016	664	22	-83.8168	ENST00000487989.1	PFKFB3	ENSG00000170525	protein_coding	6-phosphofructo-2-kinase/fructose-2,6-biphosphatase 3 [Source:HGNC Symbol;Acc:HGNC:8874]
chr13	25300567	25301215	0.226538	0.344579	0.11804	649	26	83.8034	ENST00000463407.6	NUP58	ENSG00000139496	protein_coding	nucleoporin 58 [Source:HGNC Symbol;Acc:HGNC:20261]
chr13	25300567	25301215	0.226538	0.344579	0.11804	649	26	83.8034	ENST00000481980.3	NUP58	ENSG00000139496	protein_coding	nucleoporin 58 [Source:HGNC Symbol;Acc:HGNC:20261]
chr13	25300567	25301215	0.226538	0.344579	0.11804	649	26	83.8034	ENST00000477876.3	NUP58	ENSG00000139496	protein_coding	nucleoporin 58 [Source:HGNC Symbol;Acc:HGNC:20261]
chr13	25300567	25301215	0.226538	0.344579	0.11804	649	26	83.8034	ENST00000480187.5	NUP58	ENSG00000139496	protein_coding	nucleoporin 58 [Source:HGNC Symbol;Acc:HGNC:20261]
chr13	25300567	25301215	0.226538	0.344579	0.11804	649	26	83.8034	ENST00000460326.5	NUP58	ENSG00000139496	protein_coding	nucleoporin 58 [Source:HGNC Symbol;Acc:HGNC:20261]
chr13	25300567	25301215	0.226538	0.344579	0.11804	649	26	83.8034	ENST00000465068.5	NUP58	ENSG00000139496	protein_coding	nucleoporin 58 [Source:HGNC Symbol;Acc:HGNC:20261]
chr13	25300567	25301215	0.226538	0.344579	0.11804	649	26	83.8034	ENST00000490231.7	NUP58	ENSG00000139496	protein_coding	nucleoporin 58 [Source:HGNC Symbol;Acc:HGNC:20261]
chr13	25300567	25301215	0.226538	0.344579	0.11804	649	26	83.8034	ENST00000381736.8	NUP58	ENSG00000139496	protein_coding	nucleoporin 58 [Source:HGNC Symbol;Acc:HGNC:20261]
chr13	25300567	25301215	0.226538	0.344579	0.11804	649	26	83.8034	ENST00000466694.6	NUP58	ENSG00000139496	protein_coding	nucleoporin 58 [Source:HGNC Symbol;Acc:HGNC:20261]
chr13	25300567	25301215	0.226538	0.344579	0.11804	649	26	83.8034	ENST00000381718.8	NUP58	ENSG00000139496	protein_coding	nucleoporin 58 [Source:HGNC Symbol;Acc:HGNC:20261]
chr13	25300567	25301215	0.226538	0.344579	0.11804	649	26	83.8034	ENST00000695572.2	NUP58	ENSG00000139496	protein_coding	nucleoporin 58 [Source:HGNC Symbol;Acc:HGNC:20261]
chr13	25300567	25301215	0.226538	0.344579	0.11804	649	26	83.8034	ENST00000695575.1	NUP58	ENSG00000139496	protein_coding	nucleoporin 58 [Source:HGNC Symbol;Acc:HGNC:20261]
chr13	25300567	25301215	0.226538	0.344579	0.11804	649	26	83.8034	ENST00000495460.2	NUP58	ENSG00000139496	protein_coding	nucleoporin 58 [Source:HGNC Symbol;Acc:HGNC:20261]
chr13	25300567	25301215	0.226538	0.344579	0.11804	649	26	83.8034	ENST00000381747.7	NUP58	ENSG00000139496	protein_coding	nucleoporin 58 [Source:HGNC Symbol;Acc:HGNC:20261]
chr17	28384715	28385240	0.498034	0.614374	0.11634	526	27	83.3872	ENST00000582323.1	SARM1	ENSG00000004139	protein_coding	sterile alpha and TIR motif containing 1 [Source:HGNC Symbol;Acc:HGNC:17074]
chr17	28384715	28385240	0.498034	0.614374	0.11634	526	27	83.3872	ENST00000578128.5	SARM1	ENSG00000004139	protein_coding	sterile alpha and TIR motif containing 1 [Source:HGNC Symbol;Acc:HGNC:17074]
chr17	28384715	28385240	0.498034	0.614374	0.11634	526	27	83.3872	ENST00000577870.2	SARM1	ENSG00000004139	protein_coding	sterile alpha and TIR motif containing 1 [Source:HGNC Symbol;Acc:HGNC:17074]
chr3	55482331	55483263	0.642236	0.515522	-0.126714	933	28	-83.354	ENST00000497027.5	WNT5A	ENSG00000114251	protein_coding	Wnt family member 5A [Source:HGNC Symbol;Acc:HGNC:12784]
chrX	49123404	49124193	0.287821	0.443597	0.155776	790	27	83.332	ENST00000156109.7	GPKOW	ENSG00000068394	protein_coding	G-patch domain and KOW motifs [Source:HGNC Symbol;Acc:HGNC:30677]
chrX	153504300	153505398	0.674554	0.803826	0.129272	1099	30	83.0567	ENST00000492658.1	BGN	ENSG00000182492	protein_coding	biglycan [Source:HGNC Symbol;Acc:HGNC:1044]
chr11	65422927	65424059	0.188987	0.309112	0.120125	1133	29	82.776	ENST00000670617.1	FRMD8	ENSG00000245532	lncRNA	nuclear paraspeckle assembly transcript 1 [Source:HGNC Symbol;Acc:HGNC:30815]
chr11	65422927	65424059	0.188987	0.309112	0.120125	1133	29	82.776	ENST00000646243.1	FRMD8	ENSG00000245532	lncRNA	nuclear paraspeckle assembly transcript 1 [Source:HGNC Symbol;Acc:HGNC:30815]
chr11	65422927	65424059	0.188987	0.309112	0.120125	1133	29	82.776	ENST00000645023.1	NA	ENSG00000245532	lncRNA	nuclear paraspeckle assembly transcript 1 [Source:HGNC Symbol;Acc:HGNC:30815]
chr11	65422927	65424059	0.188987	0.309112	0.120125	1133	29	82.776	ENST00000620348.1	NEAT1	ENSG00000278144	misc_RNA
chr11	65422927	65424059	0.188987	0.309112	0.120125	1133	29	82.776	ENST00000642367.1	NA	ENSG00000245532	lncRNA	nuclear paraspeckle assembly transcript 1 [Source:HGNC Symbol;Acc:HGNC:30815]
chr11	65422927	65424059	0.188987	0.309112	0.120125	1133	29	82.776	ENST00000620525.1	NEAT1	ENSG00000278050	misc_RNA
chr11	65422927	65424059	0.188987	0.309112	0.120125	1133	29	82.776	ENST00000613347.1	NEAT1	ENSG00000277599	misc_RNA
chr18	13501129	13502775	0.473215	0.296772	-0.176444	1647	28	-82.6564	ENST00000589045.1	NA	ENSG00000267366	lncRNA	novel transcript, antisense C18orf1
chr17	82660363	82661213	0.865332	0.741511	-0.123821	851	26	-82.642	ENST00000576359.1	NA	ENSG00000141542	protein_coding	RAB40B, member RAS oncogene family [Source:HGNC Symbol;Acc:HGNC:18284]
chr17	82660363	82661213	0.865332	0.741511	-0.123821	851	26	-82.642	ENST00000574132.5	RAB40B	ENSG00000141542	protein_coding	RAB40B, member RAS oncogene family [Source:HGNC Symbol;Acc:HGNC:18284]
chr17	82660363	82661213	0.865332	0.741511	-0.123821	851	26	-82.642	ENST00000576148.1	RAB40B	ENSG00000141542	protein_coding	RAB40B, member RAS oncogene family [Source:HGNC Symbol;Acc:HGNC:18284]
chr19	13024015	13025131	0.119977	0.0468842	-0.0730927	1117	29	-82.3597	ENST00000585575.5	NFIX	ENSG00000008441	protein_coding	nuclear factor I X [Source:HGNC Symbol;Acc:HGNC:7788]
chr19	13024015	13025131	0.119977	0.0468842	-0.0730927	1117	29	-82.3597	ENST00000360105.8	NFIX	ENSG00000008441	protein_coding	nuclear factor I X [Source:HGNC Symbol;Acc:HGNC:7788]
chr19	13024015	13025131	0.119977	0.0468842	-0.0730927	1117	29	-82.3597	ENST00000588228.5	NFIX	ENSG00000008441	protein_coding	nuclear factor I X [Source:HGNC Symbol;Acc:HGNC:7788]
chr19	13024015	13025131	0.119977	0.0468842	-0.0730927	1117	29	-82.3597	ENST00000676441.1	NFIX	ENSG00000008441	protein_coding	nuclear factor I X [Source:HGNC Symbol;Acc:HGNC:7788]
chr19	13024015	13025131	0.119977	0.0468842	-0.0730927	1117	29	-82.3597	ENST00000586797.5	NFIX	ENSG00000008441	protein_coding	nuclear factor I X [Source:HGNC Symbol;Acc:HGNC:7788]
chr19	13024015	13025131	0.119977	0.0468842	-0.0730927	1117	29	-82.3597	ENST00000591028.1	NFIX	ENSG00000008441	protein_coding	nuclear factor I X [Source:HGNC Symbol;Acc:HGNC:7788]
chr19	13024015	13025131	0.119977	0.0468842	-0.0730927	1117	29	-82.3597	ENST00000586873.1	NFIX	ENSG00000008441	protein_coding	nuclear factor I X [Source:HGNC Symbol;Acc:HGNC:7788]
chr19	13024015	13025131	0.119977	0.0468842	-0.0730927	1117	29	-82.3597	ENST00000358552.8	NFIX	ENSG00000008441	protein_coding	nuclear factor I X [Source:HGNC Symbol;Acc:HGNC:7788]
chr19	13024015	13025131	0.119977	0.0468842	-0.0730927	1117	29	-82.3597	ENST00000622520.2	NFIX	ENSG00000008441	protein_coding	nuclear factor I X [Source:HGNC Symbol;Acc:HGNC:7788]
chr19	13024015	13025131	0.119977	0.0468842	-0.0730927	1117	29	-82.3597	ENST00000587260.1	NFIX	ENSG00000008441	protein_coding	nuclear factor I X [Source:HGNC Symbol;Acc:HGNC:7788]
chr19	13024015	13025131	0.119977	0.0468842	-0.0730927	1117	29	-82.3597	ENST00000693124.1	NFIX	ENSG00000008441	protein_coding	nuclear factor I X [Source:HGNC Symbol;Acc:HGNC:7788]
chr20	62064099	62064684	0.134195	0.244443	0.110248	586	25	82.3481	ENST00000585001.1	MIR3195	ENSG00000265306	miRNA	microRNA 3195 [Source:HGNC Symbol;Acc:HGNC:38250]
chr20	62064099	62064684	0.134195	0.244443	0.110248	586	25	82.3481	ENST00000608887.1	TAF4	ENSG00000130699	protein_coding	TATA-box binding protein associated factor 4 [Source:HGNC Symbol;Acc:HGNC:11537]
chr11	374183	375976	0.680906	0.533019	-0.147887	1794	28	-82.0875	ENST00000524443.1	B4GALNT4	ENSG00000182272	protein_coding	beta-1,4-N-acetyl-galactosaminyltransferase 4 [Source:HGNC Symbol;Acc:HGNC:26315]
chrX	49171470	49172301	0.261949	0.362621	0.100672	832	32	81.9805	ENST00000376327.6	PLP2	ENSG00000102007	protein_coding	proteolipid protein 2 [Source:HGNC Symbol;Acc:HGNC:9087]
chrX	49171470	49172301	0.261949	0.362621	0.100672	832	32	81.9805	ENST00000376322.7	PLP2	ENSG00000102007	protein_coding	proteolipid protein 2 [Source:HGNC Symbol;Acc:HGNC:9087]
chrX	120603764	120604832	0.371566	0.221564	-0.150001	1069	27	-81.7322	ENST00000371317.10	MCTS1	ENSG00000232119	protein_coding	MCTS1 re-initiation and release factor [Source:HGNC Symbol;Acc:HGNC:23357]
chrX	120603764	120604832	0.371566	0.221564	-0.150001	1069	27	-81.7322	ENST00000371315.3	MCTS1	ENSG00000232119	protein_coding	MCTS1 re-initiation and release factor [Source:HGNC Symbol;Acc:HGNC:23357]
chrX	120603764	120604832	0.371566	0.221564	-0.150001	1069	27	-81.7322	ENST00000487133.1	MCTS1	ENSG00000232119	protein_coding	MCTS1 re-initiation and release factor [Source:HGNC Symbol;Acc:HGNC:23357]
chrX	120603764	120604832	0.371566	0.221564	-0.150001	1069	27	-81.7322	ENST00000681652.1	CUL4B	ENSG00000158290	protein_coding	cullin 4B [Source:HGNC Symbol;Acc:HGNC:2555]
chrX	120603764	120604832	0.371566	0.221564	-0.150001	1069	27	-81.7322	ENST00000681148.1	NA	ENSG00000158290	protein_coding	cullin 4B [Source:HGNC Symbol;Acc:HGNC:2555]
chr1	145505705	145506457	0.13486	0.256665	0.121804	753	24	81.7167	ENST00000525886.2	PDE4DIPP5	ENSG00000278182	unprocessed_pseudogene	phosphodiesterase 4D interacting protein (PDE4DIP) pseudogene
chr18	77008882	77009951	0.499889	0.344047	-0.155842	1070	26	-81.6316	ENST00000583118.5	MBP	ENSG00000197971	protein_coding	myelin basic protein [Source:HGNC Symbol;Acc:HGNC:6925]
chr17	1640235	1641320	0.526095	0.36137	-0.164726	1086	27	-81.5772	ENST00000570902.1	SCARF1	ENSG00000074660	protein_coding	scavenger receptor class F member 1 [Source:HGNC Symbol;Acc:HGNC:16820]
chr6	31180498	31181229	0.596074	0.733358	0.137284	732	25	81.4376	ENST00000441888.7	POU5F1	ENSG00000204531	protein_coding	POU class 5 homeobox 1 [Source:HGNC Symbol;Acc:HGNC:9221]
chr17	75679015	75680239	0.711291	0.542103	-0.169188	1225	24	-81.3603	ENST00000583910.1	NA	ENSG00000264829	lncRNA	novel transcript, antisense to SAP30BP
chr2	233031481	233032714	0.707078	0.859932	0.152854	1234	24	81.2501	ENST00000233840.3	NEU2	ENSG00000115488	protein_coding	neuraminidase 2 [Source:HGNC Symbol;Acc:HGNC:7759]
chr19	38726819	38727459	0.515464	0.686557	0.171093	641	22	81.2316	ENST00000497637.5	ACTN4	ENSG00000130402	protein_coding	actinin alpha 4 [Source:HGNC Symbol;Acc:HGNC:166]
chr19	38726819	38727459	0.515464	0.686557	0.171093	641	22	81.2316	ENST00000477174.1	ACTN4	ENSG00000130402	protein_coding	actinin alpha 4 [Source:HGNC Symbol;Acc:HGNC:166]
chr2	240796717	240798017	0.683551	0.520418	-0.163133	1301	28	-81.1517	ENST00000674793.1	KIF1A	ENSG00000130294	protein_coding	kinesin family member 1A [Source:HGNC Symbol;Acc:HGNC:888]
chr7	24706243	24707018	0.595071	0.74748	0.152409	776	24	81.135	ENST00000479636.1	GSDME	ENSG00000105928	protein_coding	gasdermin E [Source:HGNC Symbol;Acc:HGNC:2810]
chr7	24706243	24707018	0.595071	0.74748	0.152409	776	24	81.135	ENST00000430096.1	GSDME	ENSG00000105928	protein_coding	gasdermin E [Source:HGNC Symbol;Acc:HGNC:2810]
chrX	147911240	147912038	0.192354	0.307239	0.114884	799	28	81.1289	ENST00000613724.1	NA	ENSG00000274086	misc_RNA
chrX	147911240	147912038	0.192354	0.307239	0.114884	799	28	81.1289	ENST00000370475.9	FMR1	ENSG00000102081	protein_coding	fragile X messenger ribonucleoprotein 1 [Source:HGNC Symbol;Acc:HGNC:3775]
chrX	147911240	147912038	0.192354	0.307239	0.114884	799	28	81.1289	ENST00000218200.12	FMR1	ENSG00000102081	protein_coding	fragile X messenger ribonucleoprotein 1 [Source:HGNC Symbol;Acc:HGNC:3775]
chrX	147911240	147912038	0.192354	0.307239	0.114884	799	28	81.1289	ENST00000370471.7	FMR1	ENSG00000102081	protein_coding	fragile X messenger ribonucleoprotein 1 [Source:HGNC Symbol;Acc:HGNC:3775]
chrX	147911240	147912038	0.192354	0.307239	0.114884	799	28	81.1289	ENST00000440235.6	FMR1	ENSG00000102081	protein_coding	fragile X messenger ribonucleoprotein 1 [Source:HGNC Symbol;Acc:HGNC:3775]
chrX	147911240	147912038	0.192354	0.307239	0.114884	799	28	81.1289	ENST00000616614.4	FMR1	ENSG00000102081	protein_coding	fragile X messenger ribonucleoprotein 1 [Source:HGNC Symbol;Acc:HGNC:3775]
chrX	147911240	147912038	0.192354	0.307239	0.114884	799	28	81.1289	ENST00000370477.5	FMR1	ENSG00000102081	protein_coding	fragile X messenger ribonucleoprotein 1 [Source:HGNC Symbol;Acc:HGNC:3775]
chrX	147911240	147912038	0.192354	0.307239	0.114884	799	28	81.1289	ENST00000334557.10	FMR1	ENSG00000102081	protein_coding	fragile X messenger ribonucleoprotein 1 [Source:HGNC Symbol;Acc:HGNC:3775]
chrX	147911240	147912038	0.192354	0.307239	0.114884	799	28	81.1289	ENST00000439526.6	FMR1	ENSG00000102081	protein_coding	fragile X messenger ribonucleoprotein 1 [Source:HGNC Symbol;Acc:HGNC:3775]
chrX	147911240	147912038	0.192354	0.307239	0.114884	799	28	81.1289	ENST00000687593.1	FMR1	ENSG00000102081	protein_coding	fragile X messenger ribonucleoprotein 1 [Source:HGNC Symbol;Acc:HGNC:3775]
chrX	147911240	147912038	0.192354	0.307239	0.114884	799	28	81.1289	ENST00000691214.1	FMR1	ENSG00000102081	protein_coding	fragile X messenger ribonucleoprotein 1 [Source:HGNC Symbol;Acc:HGNC:3775]
chrX	147911240	147912038	0.192354	0.307239	0.114884	799	28	81.1289	ENST00000685491.1	FMR1	ENSG00000102081	protein_coding	fragile X messenger ribonucleoprotein 1 [Source:HGNC Symbol;Acc:HGNC:3775]
chrX	147911240	147912038	0.192354	0.307239	0.114884	799	28	81.1289	ENST00000691111.1	FMR1	ENSG00000102081	protein_coding	fragile X messenger ribonucleoprotein 1 [Source:HGNC Symbol;Acc:HGNC:3775]
chrX	147911240	147912038	0.192354	0.307239	0.114884	799	28	81.1289	ENST00000692108.1	FMR1	ENSG00000102081	protein_coding	fragile X messenger ribonucleoprotein 1 [Source:HGNC Symbol;Acc:HGNC:3775]
chrX	147911240	147912038	0.192354	0.307239	0.114884	799	28	81.1289	ENST00000621453.5	FMR1	ENSG00000102081	protein_coding	fragile X messenger ribonucleoprotein 1 [Source:HGNC Symbol;Acc:HGNC:3775]
chrX	147911240	147912038	0.192354	0.307239	0.114884	799	28	81.1289	ENST00000495717.6	FMR1	ENSG00000102081	protein_coding	fragile X messenger ribonucleoprotein 1 [Source:HGNC Symbol;Acc:HGNC:3775]
chrX	147911240	147912038	0.192354	0.307239	0.114884	799	28	81.1289	ENST00000616382.5	FMR1	ENSG00000102081	protein_coding	fragile X messenger ribonucleoprotein 1 [Source:HGNC Symbol;Acc:HGNC:3775]
chrX	147911240	147912038	0.192354	0.307239	0.114884	799	28	81.1289	ENST00000492846.2	FMR1	ENSG00000102081	protein_coding	fragile X messenger ribonucleoprotein 1 [Source:HGNC Symbol;Acc:HGNC:3775]
chrX	147911240	147912038	0.192354	0.307239	0.114884	799	28	81.1289	ENST00000689570.1	FMR1	ENSG00000102081	protein_coding	fragile X messenger ribonucleoprotein 1 [Source:HGNC Symbol;Acc:HGNC:3775]
chrX	147911240	147912038	0.192354	0.307239	0.114884	799	28	81.1289	ENST00000691793.1	FMR1	ENSG00000102081	protein_coding	fragile X messenger ribonucleoprotein 1 [Source:HGNC Symbol;Acc:HGNC:3775]
chrX	147911240	147912038	0.192354	0.307239	0.114884	799	28	81.1289	ENST00000693452.1	FMR1	ENSG00000102081	protein_coding	fragile X messenger ribonucleoprotein 1 [Source:HGNC Symbol;Acc:HGNC:3775]
chrX	147911240	147912038	0.192354	0.307239	0.114884	799	28	81.1289	ENST00000690137.1	FMR1	ENSG00000102081	protein_coding	fragile X messenger ribonucleoprotein 1 [Source:HGNC Symbol;Acc:HGNC:3775]
chrX	147911240	147912038	0.192354	0.307239	0.114884	799	28	81.1289	ENST00000689517.1	FMR1	ENSG00000102081	protein_coding	fragile X messenger ribonucleoprotein 1 [Source:HGNC Symbol;Acc:HGNC:3775]
chrX	147911240	147912038	0.192354	0.307239	0.114884	799	28	81.1289	ENST00000621447.1	FMR1	ENSG00000102081	protein_coding	fragile X messenger ribonucleoprotein 1 [Source:HGNC Symbol;Acc:HGNC:3775]
chrX	147911240	147912038	0.192354	0.307239	0.114884	799	28	81.1289	ENST00000693512.1	FMR1	ENSG00000102081	protein_coding	fragile X messenger ribonucleoprotein 1 [Source:HGNC Symbol;Acc:HGNC:3775]
chrX	147911240	147912038	0.192354	0.307239	0.114884	799	28	81.1289	ENST00000690216.1	FMR1	ENSG00000102081	protein_coding	fragile X messenger ribonucleoprotein 1 [Source:HGNC Symbol;Acc:HGNC:3775]
chrX	147911240	147912038	0.192354	0.307239	0.114884	799	28	81.1289	ENST00000686086.1	FMR1	ENSG00000102081	protein_coding	fragile X messenger ribonucleoprotein 1 [Source:HGNC Symbol;Acc:HGNC:3775]
chrX	147911240	147912038	0.192354	0.307239	0.114884	799	28	81.1289	ENST00000692091.1	FMR1	ENSG00000102081	protein_coding	fragile X messenger ribonucleoprotein 1 [Source:HGNC Symbol;Acc:HGNC:3775]
chrX	147911240	147912038	0.192354	0.307239	0.114884	799	28	81.1289	ENST00000475038.3	FMR1	ENSG00000102081	protein_coding	fragile X messenger ribonucleoprotein 1 [Source:HGNC Symbol;Acc:HGNC:3775]
chrX	147911240	147912038	0.192354	0.307239	0.114884	799	28	81.1289	ENST00000370470.5	FMR1	ENSG00000102081	protein_coding	fragile X messenger ribonucleoprotein 1 [Source:HGNC Symbol;Acc:HGNC:3775]
chrX	147911240	147912038	0.192354	0.307239	0.114884	799	28	81.1289	ENST00000621987.5	FMR1	ENSG00000102081	protein_coding	fragile X messenger ribonucleoprotein 1 [Source:HGNC Symbol;Acc:HGNC:3775]
chrX	147911240	147912038	0.192354	0.307239	0.114884	799	28	81.1289	ENST00000693079.1	FMR1	ENSG00000102081	protein_coding	fragile X messenger ribonucleoprotein 1 [Source:HGNC Symbol;Acc:HGNC:3775]
chrX	147911240	147912038	0.192354	0.307239	0.114884	799	28	81.1289	ENST00000594922.5	FMR1-AS1	ENSG00000268066	lncRNA	FMR1 antisense RNA 1 [Source:HGNC Symbol;Acc:HGNC:39081]
chrX	147911240	147912038	0.192354	0.307239	0.114884	799	28	81.1289	ENST00000596112.5	FMR1-AS1	ENSG00000268066	lncRNA	FMR1 antisense RNA 1 [Source:HGNC Symbol;Acc:HGNC:39081]
chrX	147911240	147912038	0.192354	0.307239	0.114884	799	28	81.1289	ENST00000598667.1	FMR1-AS1	ENSG00000268066	lncRNA	FMR1 antisense RNA 1 [Source:HGNC Symbol;Acc:HGNC:39081]
chrX	147911240	147912038	0.192354	0.307239	0.114884	799	28	81.1289	ENST00000601841.1	FMR1-AS1	ENSG00000268066	lncRNA	FMR1 antisense RNA 1 [Source:HGNC Symbol;Acc:HGNC:39081]
chr6	29680458	29681208	0.557685	0.720854	0.163169	751	26	81.1078	ENST00000376883.2	ZFP57	ENSG00000204644	protein_coding	ZFP57 zinc finger protein [Source:HGNC Symbol;Acc:HGNC:18791]
chr6	29680458	29681208	0.557685	0.720854	0.163169	751	26	81.1078	ENST00000488757.6	ZFP57	ENSG00000204644	protein_coding	ZFP57 zinc finger protein [Source:HGNC Symbol;Acc:HGNC:18791]
chrX	37905562	37906601	0.172825	0.305093	0.132269	1040	28	81.0997	ENST00000567273.1	SYTL5	ENSG00000259977	lncRNA	novel transcript
chr7	50781028	50781813	0.655684	0.466802	-0.188882	786	19	-81.0363	ENST00000470992.5	GRB10	ENSG00000106070	protein_coding	growth factor receptor bound protein 10 [Source:HGNC Symbol;Acc:HGNC:4564]
chr7	50781028	50781813	0.655684	0.466802	-0.188882	786	19	-81.0363	ENST00000467386.5	GRB10	ENSG00000106070	protein_coding	growth factor receptor bound protein 10 [Source:HGNC Symbol;Acc:HGNC:4564]
chr7	50781028	50781813	0.655684	0.466802	-0.188882	786	19	-81.0363	ENST00000490051.1	GRB10	ENSG00000106070	protein_coding	growth factor receptor bound protein 10 [Source:HGNC Symbol;Acc:HGNC:4564]
chr19	38915658	38916383	0.731879	0.857637	0.125758	726	24	80.9444	ENST00000594259.1	SARS2	ENSG00000104835	protein_coding	seryl-tRNA synthetase 2, mitochondrial [Source:HGNC Symbol;Acc:HGNC:17697]
chr1	2514016	2514883	0.853533	0.764723	-0.0888092	868	32	-80.4673	ENST00000502512.1	PANK4	ENSG00000157881	protein_coding	pantothenate kinase 4 (inactive) [Source:HGNC Symbol;Acc:HGNC:19366]
chr1	2514016	2514883	0.853533	0.764723	-0.0888092	868	32	-80.4673	ENST00000487804.1	PANK4	ENSG00000157881	protein_coding	pantothenate kinase 4 (inactive) [Source:HGNC Symbol;Acc:HGNC:19366]
chr18	39799251	39800357	0.500383	0.299053	-0.20133	1107	22	-80.4217	ENST00000668737.1	MIR924HG	ENSG00000267374	lncRNA	MIR924 host gene [Source:HGNC Symbol;Acc:HGNC:44332]
chr18	39799251	39800357	0.500383	0.299053	-0.20133	1107	22	-80.4217	ENST00000665749.1	MIR924HG	ENSG00000267374	lncRNA	MIR924 host gene [Source:HGNC Symbol;Acc:HGNC:44332]
chr18	39799251	39800357	0.500383	0.299053	-0.20133	1107	22	-80.4217	ENST00000662708.1	MIR924HG	ENSG00000267374	lncRNA	MIR924 host gene [Source:HGNC Symbol;Acc:HGNC:44332]
chr18	39799251	39800357	0.500383	0.299053	-0.20133	1107	22	-80.4217	ENST00000663592.1	MIR924HG	ENSG00000267374	lncRNA	MIR924 host gene [Source:HGNC Symbol;Acc:HGNC:44332]
chr18	39799251	39800357	0.500383	0.299053	-0.20133	1107	22	-80.4217	ENST00000591629.2	MIR924HG	ENSG00000267374	lncRNA	MIR924 host gene [Source:HGNC Symbol;Acc:HGNC:44332]
chr18	39799251	39800357	0.500383	0.299053	-0.20133	1107	22	-80.4217	ENST00000670992.1	MIR924HG	ENSG00000267374	lncRNA	MIR924 host gene [Source:HGNC Symbol;Acc:HGNC:44332]
chr18	39799251	39800357	0.500383	0.299053	-0.20133	1107	22	-80.4217	ENST00000666611.1	MIR924HG	ENSG00000267374	lncRNA	MIR924 host gene [Source:HGNC Symbol;Acc:HGNC:44332]
chr18	39799251	39800357	0.500383	0.299053	-0.20133	1107	22	-80.4217	ENST00000658829.1	MIR924HG	ENSG00000267374	lncRNA	MIR924 host gene [Source:HGNC Symbol;Acc:HGNC:44332]
chr18	39799251	39800357	0.500383	0.299053	-0.20133	1107	22	-80.4217	ENST00000660099.1	MIR924HG	ENSG00000267374	lncRNA	MIR924 host gene [Source:HGNC Symbol;Acc:HGNC:44332]
chr18	39799251	39800357	0.500383	0.299053	-0.20133	1107	22	-80.4217	ENST00000653594.1	MIR924HG	ENSG00000267374	lncRNA	MIR924 host gene [Source:HGNC Symbol;Acc:HGNC:44332]
chr18	39799251	39800357	0.500383	0.299053	-0.20133	1107	22	-80.4217	ENST00000670388.1	MIR924HG	ENSG00000267374	lncRNA	MIR924 host gene [Source:HGNC Symbol;Acc:HGNC:44332]
chr18	39799251	39800357	0.500383	0.299053	-0.20133	1107	22	-80.4217	ENST00000665416.1	MIR924HG	ENSG00000267374	lncRNA	MIR924 host gene [Source:HGNC Symbol;Acc:HGNC:44332]
chr18	39799251	39800357	0.500383	0.299053	-0.20133	1107	22	-80.4217	ENST00000655349.1	MIR924HG	ENSG00000267374	lncRNA	MIR924 host gene [Source:HGNC Symbol;Acc:HGNC:44332]
chr18	39799251	39800357	0.500383	0.299053	-0.20133	1107	22	-80.4217	ENST00000652839.1	MIR924HG	ENSG00000267374	lncRNA	MIR924 host gene [Source:HGNC Symbol;Acc:HGNC:44332]
chr18	39799251	39800357	0.500383	0.299053	-0.20133	1107	22	-80.4217	ENST00000654975.1	MIR924HG	ENSG00000267374	lncRNA	MIR924 host gene [Source:HGNC Symbol;Acc:HGNC:44332]
chr18	39799251	39800357	0.500383	0.299053	-0.20133	1107	22	-80.4217	ENST00000652860.1	MIR924HG	ENSG00000267374	lncRNA	MIR924 host gene [Source:HGNC Symbol;Acc:HGNC:44332]
chr18	39799251	39800357	0.500383	0.299053	-0.20133	1107	22	-80.4217	ENST00000664919.1	MIR924HG	ENSG00000267374	lncRNA	MIR924 host gene [Source:HGNC Symbol;Acc:HGNC:44332]
chr18	39799251	39800357	0.500383	0.299053	-0.20133	1107	22	-80.4217	ENST00000667722.1	MIR924HG	ENSG00000267374	lncRNA	MIR924 host gene [Source:HGNC Symbol;Acc:HGNC:44332]
chr18	39799251	39800357	0.500383	0.299053	-0.20133	1107	22	-80.4217	ENST00000653742.1	MIR924HG	ENSG00000267374	lncRNA	MIR924 host gene [Source:HGNC Symbol;Acc:HGNC:44332]
chr18	39799251	39800357	0.500383	0.299053	-0.20133	1107	22	-80.4217	ENST00000654966.1	MIR924HG	ENSG00000267374	lncRNA	MIR924 host gene [Source:HGNC Symbol;Acc:HGNC:44332]
chr18	39799251	39800357	0.500383	0.299053	-0.20133	1107	22	-80.4217	ENST00000666181.1	MIR924HG	ENSG00000267374	lncRNA	MIR924 host gene [Source:HGNC Symbol;Acc:HGNC:44332]
chr18	39799251	39800357	0.500383	0.299053	-0.20133	1107	22	-80.4217	ENST00000670121.1	MIR924HG	ENSG00000267374	lncRNA	MIR924 host gene [Source:HGNC Symbol;Acc:HGNC:44332]
chr18	39799251	39800357	0.500383	0.299053	-0.20133	1107	22	-80.4217	ENST00000669520.1	MIR924HG	ENSG00000267374	lncRNA	MIR924 host gene [Source:HGNC Symbol;Acc:HGNC:44332]
chr18	39799251	39800357	0.500383	0.299053	-0.20133	1107	22	-80.4217	ENST00000663334.1	MIR924HG	ENSG00000267374	lncRNA	MIR924 host gene [Source:HGNC Symbol;Acc:HGNC:44332]
chr18	39799251	39800357	0.500383	0.299053	-0.20133	1107	22	-80.4217	ENST00000656839.1	MIR924HG	ENSG00000267374	lncRNA	MIR924 host gene [Source:HGNC Symbol;Acc:HGNC:44332]
chr18	39799251	39800357	0.500383	0.299053	-0.20133	1107	22	-80.4217	ENST00000658956.1	MIR924HG	ENSG00000267374	lncRNA	MIR924 host gene [Source:HGNC Symbol;Acc:HGNC:44332]
chr18	39799251	39800357	0.500383	0.299053	-0.20133	1107	22	-80.4217	ENST00000654956.1	MIR924HG	ENSG00000267374	lncRNA	MIR924 host gene [Source:HGNC Symbol;Acc:HGNC:44332]
chr18	39799251	39800357	0.500383	0.299053	-0.20133	1107	22	-80.4217	ENST00000658494.1	MIR924HG	ENSG00000267374	lncRNA	MIR924 host gene [Source:HGNC Symbol;Acc:HGNC:44332]
chr18	39799251	39800357	0.500383	0.299053	-0.20133	1107	22	-80.4217	ENST00000689119.2	MIR924HG	ENSG00000267374	lncRNA	MIR924 host gene [Source:HGNC Symbol;Acc:HGNC:44332]
chr18	39799251	39800357	0.500383	0.299053	-0.20133	1107	22	-80.4217	ENST00000657401.1	NA	ENSG00000267374	lncRNA	MIR924 host gene [Source:HGNC Symbol;Acc:HGNC:44332]
chr18	39799251	39800357	0.500383	0.299053	-0.20133	1107	22	-80.4217	ENST00000661169.1	NA	ENSG00000267374	lncRNA	MIR924 host gene [Source:HGNC Symbol;Acc:HGNC:44332]
chr8	11444184	11445109	0.720851	0.848166	0.127315	926	27	80.3676	ENST00000531564.1	FAM167A	ENSG00000154319	protein_coding	family with sequence similarity 167 member A [Source:HGNC Symbol;Acc:HGNC:15549]
chr8	11444184	11445109	0.720851	0.848166	0.127315	926	27	80.3676	ENST00000534308.1	FAM167A	ENSG00000154319	protein_coding	family with sequence similarity 167 member A [Source:HGNC Symbol;Acc:HGNC:15549]
chr3	195087450	195088153	0.707744	0.546143	-0.161601	704	22	-80.2226	ENST00000460582.1	XXYLT1	ENSG00000173950	protein_coding	xyloside xylosyltransferase 1 [Source:HGNC Symbol;Acc:HGNC:26639]
chr2	148925852	148927022	0.456322	0.299289	-0.157033	1171	24	-80.2163	ENST00000464066.6	KIF5C	ENSG00000168280	protein_coding	kinesin family member 5C [Source:HGNC Symbol;Acc:HGNC:6325]
chr4	190069927	190070793	0.536764	0.644263	0.107499	867	31	79.9555	ENST00000630678.1	NA	ENSG00000281652	unprocessed_pseudogene	double homeobox 4 like 7 (pseudogene) [Source:HGNC Symbol;Acc:HGNC:37266]
chr10	37125400	37126197	0.919809	0.852849	-0.0669601	798	30	-79.0244	ENST00000361713.2	ANKRD30A	ENSG00000148513	protein_coding	ankyrin repeat domain 30A [Source:HGNC Symbol;Acc:HGNC:17234]
chr10	37125400	37126197	0.919809	0.852849	-0.0669601	798	30	-79.0244	ENST00000374660.7	ANKRD30A	ENSG00000148513	protein_coding	ankyrin repeat domain 30A [Source:HGNC Symbol;Acc:HGNC:17234]
chr10	37125400	37126197	0.919809	0.852849	-0.0669601	798	30	-79.0244	ENST00000602533.7	ANKRD30A	ENSG00000148513	protein_coding	ankyrin repeat domain 30A [Source:HGNC Symbol;Acc:HGNC:17234]
chr12	113103781	113104343	0.141155	0.276037	0.134882	563	21	78.9577	ENST00000549444.5	RASAL1	ENSG00000111344	protein_coding	RAS protein activator like 1 [Source:HGNC Symbol;Acc:HGNC:9873]
chrX	136880384	136881141	0.178658	0.310557	0.131899	758	24	78.6972	ENST00000431446.7	RBMX	ENSG00000147274	protein_coding	RNA binding motif protein X-linked [Source:HGNC Symbol;Acc:HGNC:9910]
chrX	136880384	136881141	0.178658	0.310557	0.131899	758	24	78.6972	ENST00000568578.5	RBMX	ENSG00000147274	protein_coding	RNA binding motif protein X-linked [Source:HGNC Symbol;Acc:HGNC:9910]
chrX	136880384	136881141	0.178658	0.310557	0.131899	758	24	78.6972	ENST00000419968.6	RBMX	ENSG00000147274	protein_coding	RNA binding motif protein X-linked [Source:HGNC Symbol;Acc:HGNC:9910]
chrX	136880384	136881141	0.178658	0.310557	0.131899	758	24	78.6972	ENST00000464781.5	RBMX	ENSG00000147274	protein_coding	RNA binding motif protein X-linked [Source:HGNC Symbol;Acc:HGNC:9910]
chrX	136880384	136881141	0.178658	0.310557	0.131899	758	24	78.6972	ENST00000320676.11	RBMX	ENSG00000147274	protein_coding	RNA binding motif protein X-linked [Source:HGNC Symbol;Acc:HGNC:9910]
chrX	136880384	136881141	0.178658	0.310557	0.131899	758	24	78.6972	ENST00000562646.5	RBMX	ENSG00000147274	protein_coding	RNA binding motif protein X-linked [Source:HGNC Symbol;Acc:HGNC:9910]
chrX	136880384	136881141	0.178658	0.310557	0.131899	758	24	78.6972	ENST00000565438.1	RBMX	ENSG00000147274	protein_coding	RNA binding motif protein X-linked [Source:HGNC Symbol;Acc:HGNC:9910]
chrX	136880384	136881141	0.178658	0.310557	0.131899	758	24	78.6972	ENST00000567262.5	RBMX	ENSG00000147274	protein_coding	RNA binding motif protein X-linked [Source:HGNC Symbol;Acc:HGNC:9910]
chrX	136880384	136881141	0.178658	0.310557	0.131899	758	24	78.6972	ENST00000563370.1	RBMX	ENSG00000147274	protein_coding	RNA binding motif protein X-linked [Source:HGNC Symbol;Acc:HGNC:9910]
chrX	136880384	136881141	0.178658	0.310557	0.131899	758	24	78.6972	ENST00000565907.1	RBMX	ENSG00000147274	protein_coding	RNA binding motif protein X-linked [Source:HGNC Symbol;Acc:HGNC:9910]
chr17	46819617	46820525	0.708468	0.577122	-0.131346	909	28	-78.669	ENST00000225512.6	WNT3	ENSG00000108379	protein_coding	Wnt family member 3 [Source:HGNC Symbol;Acc:HGNC:12782]
chrX	37008221	37009076	0.873796	0.767266	-0.106531	856	29	-78.5253	ENST00000358047.5	FAM47C	ENSG00000198173	protein_coding	family with sequence similarity 47 member C [Source:HGNC Symbol;Acc:HGNC:25301]
chr1	111473598	111474823	0.659328	0.833464	0.174136	1226	23	78.4686	ENST00000343534.9	C1orf162	ENSG00000143110	protein_coding	chromosome 1 open reading frame 162 [Source:HGNC Symbol;Acc:HGNC:28344]
chr1	111473598	111474823	0.659328	0.833464	0.174136	1226	23	78.4686	ENST00000369718.4	C1orf162	ENSG00000143110	protein_coding	chromosome 1 open reading frame 162 [Source:HGNC Symbol;Acc:HGNC:28344]
chr1	111473598	111474823	0.659328	0.833464	0.174136	1226	23	78.4686	ENST00000464591.1	C1orf162	ENSG00000143110	protein_coding	chromosome 1 open reading frame 162 [Source:HGNC Symbol;Acc:HGNC:28344]
chr11	102831483	102832051	0.327307	0.544736	0.217429	569	17	78.321	ENST00000537774.1	NA	ENSG00000255282	transcribed_processed_pseudogene	Wilms tumor 1 associated protein pseudogene 1 [Source:HGNC Symbol;Acc:HGNC:44115]
chr12	122865128	122865982	0.420342	0.259711	-0.160631	855	24	-78.2684	ENST00000537827.2	NA	ENSG00000256152	lncRNA	novel transcript
chr14	104223320	104224049	0.613858	0.446252	-0.167607	730	23	-78.0913	ENST00000553757.1	LINC02691	ENSG00000258913	lncRNA	long intergenic non-protein coding RNA 2691 [Source:HGNC Symbol;Acc:HGNC:20358]
chr14	104223320	104224049	0.613858	0.446252	-0.167607	730	23	-78.0913	ENST00000556528.1	LINC02691	ENSG00000258913	lncRNA	long intergenic non-protein coding RNA 2691 [Source:HGNC Symbol;Acc:HGNC:20358]
chr14	104223320	104224049	0.613858	0.446252	-0.167607	730	23	-78.0913	ENST00000555282.1	LINC02691	ENSG00000258913	lncRNA	long intergenic non-protein coding RNA 2691 [Source:HGNC Symbol;Acc:HGNC:20358]
chr14	104223320	104224049	0.613858	0.446252	-0.167607	730	23	-78.0913	ENST00000662137.1	LINC02691	ENSG00000258913	lncRNA	long intergenic non-protein coding RNA 2691 [Source:HGNC Symbol;Acc:HGNC:20358]
chr8	144108070	144108741	0.543169	0.692322	0.149152	672	25	78.0322	ENST00000525150.5	WDR97	ENSG00000179698	protein_coding	WD repeat domain 97 [Source:HGNC Symbol;Acc:HGNC:26959]
chr8	144108070	144108741	0.543169	0.692322	0.149152	672	25	78.0322	ENST00000533108.1	WDR97	ENSG00000179698	protein_coding	WD repeat domain 97 [Source:HGNC Symbol;Acc:HGNC:26959]
chr8	144108070	144108741	0.543169	0.692322	0.149152	672	25	78.0322	ENST00000528691.5	WDR97	ENSG00000179698	protein_coding	WD repeat domain 97 [Source:HGNC Symbol;Acc:HGNC:26959]
chr8	144108070	144108741	0.543169	0.692322	0.149152	672	25	78.0322	ENST00000533184.1	SHARPIN	ENSG00000179526	protein_coding	SHANK associated RH domain interactor [Source:HGNC Symbol;Acc:HGNC:25321]
chr2	241063942	241064399	0.394204	0.269078	-0.125126	458	22	-77.9627	ENST00000458377.1	SNED1-AS1	ENSG00000225521	lncRNA	SNED1 antisense RNA 1 [Source:HGNC Symbol;Acc:HGNC:41060]
chr6	168226271	168227347	0.541188	0.271676	-0.269512	1077	17	-77.7596	ENST00000424343.1	LOC105378137	ENSG00000237987	lncRNA	novel transcript
chr2	98564433	98565409	0.640603	0.844811	0.204208	977	17	77.7224	ENST00000467042.1	INPP4A	ENSG00000040933	protein_coding	inositol polyphosphate-4-phosphatase type I A [Source:HGNC Symbol;Acc:HGNC:6074]
chr5	178203070	178203787	0.834964	0.684038	-0.150926	718	22	-77.6824	ENST00000506339.5	HNRNPAB	ENSG00000197451	protein_coding	heterogeneous nuclear ribonucleoprotein A/B [Source:HGNC Symbol;Acc:HGNC:5034]
chr5	178203070	178203787	0.834964	0.684038	-0.150926	718	22	-77.6824	ENST00000358344.8	HNRNPAB	ENSG00000197451	protein_coding	heterogeneous nuclear ribonucleoprotein A/B [Source:HGNC Symbol;Acc:HGNC:5034]
chr5	178203070	178203787	0.834964	0.684038	-0.150926	718	22	-77.6824	ENST00000355836.9	HNRNPAB	ENSG00000197451	protein_coding	heterogeneous nuclear ribonucleoprotein A/B [Source:HGNC Symbol;Acc:HGNC:5034]
chr5	178203070	178203787	0.834964	0.684038	-0.150926	718	22	-77.6824	ENST00000514633.5	HNRNPAB	ENSG00000197451	protein_coding	heterogeneous nuclear ribonucleoprotein A/B [Source:HGNC Symbol;Acc:HGNC:5034]
chr5	178203070	178203787	0.834964	0.684038	-0.150926	718	22	-77.6824	ENST00000515193.5	HNRNPAB	ENSG00000197451	protein_coding	heterogeneous nuclear ribonucleoprotein A/B [Source:HGNC Symbol;Acc:HGNC:5034]
chr5	178203070	178203787	0.834964	0.684038	-0.150926	718	22	-77.6824	ENST00000506259.5	HNRNPAB	ENSG00000197451	protein_coding	heterogeneous nuclear ribonucleoprotein A/B [Source:HGNC Symbol;Acc:HGNC:5034]
chr5	178203070	178203787	0.834964	0.684038	-0.150926	718	22	-77.6824	ENST00000504898.5	HNRNPAB	ENSG00000197451	protein_coding	heterogeneous nuclear ribonucleoprotein A/B [Source:HGNC Symbol;Acc:HGNC:5034]
chr2	31581056	31581822	0.326466	0.461542	0.135075	767	24	77.2653	ENST00000622030.2	SRD5A2	ENSG00000277893	protein_coding	steroid 5 alpha-reductase 2 [Source:HGNC Symbol;Acc:HGNC:11285]
chr22	49186803	49188159	0.762408	0.593317	-0.169091	1357	25	-77.184	ENST00000647629.1	NA	ENSG00000285623	lncRNA	novel transcript
chr5	150497707	150499477	0.432057	0.219706	-0.212352	1771	21	-77.1505	ENST00000523767.5	NDST1	ENSG00000070614	protein_coding	N-deacetylase and N-sulfotransferase 1 [Source:HGNC Symbol;Acc:HGNC:7680]
chr5	150497707	150499477	0.432057	0.219706	-0.212352	1771	21	-77.1505	ENST00000518299.1	NDST1	ENSG00000070614	protein_coding	N-deacetylase and N-sulfotransferase 1 [Source:HGNC Symbol;Acc:HGNC:7680]
chr19	35138671	35139622	0.26752	0.411559	0.144039	952	26	77.0044	ENST00000351325.9	FXYD1	ENSG00000266964	protein_coding	FXYD domain containing ion transport regulator 1 [Source:HGNC Symbol;Acc:HGNC:4025]
chr19	35138671	35139622	0.26752	0.411559	0.144039	952	26	77.0044	ENST00000586871.5	FXYD1	ENSG00000221857	lncRNA	novel transcript
chr19	35138671	35139622	0.26752	0.411559	0.144039	952	26	77.0044	ENST00000592174.1	FXYD1	ENSG00000221857	lncRNA	novel transcript
chr19	35138671	35139622	0.26752	0.411559	0.144039	952	26	77.0044	ENST00000592818.5	FXYD1	ENSG00000266964	protein_coding	FXYD domain containing ion transport regulator 1 [Source:HGNC Symbol;Acc:HGNC:4025]
chr19	35138671	35139622	0.26752	0.411559	0.144039	952	26	77.0044	ENST00000612146.4	FXYD1	ENSG00000266964	protein_coding	FXYD domain containing ion transport regulator 1 [Source:HGNC Symbol;Acc:HGNC:4025]
chr19	35138671	35139622	0.26752	0.411559	0.144039	952	26	77.0044	ENST00000589209.5	FXYD1	ENSG00000266964	protein_coding	FXYD domain containing ion transport regulator 1 [Source:HGNC Symbol;Acc:HGNC:4025]
chr19	35138671	35139622	0.26752	0.411559	0.144039	952	26	77.0044	ENST00000455515.6	FXYD1	ENSG00000266964	protein_coding	FXYD domain containing ion transport regulator 1 [Source:HGNC Symbol;Acc:HGNC:4025]
chr19	35138671	35139622	0.26752	0.411559	0.144039	952	26	77.0044	ENST00000588715.5	FXYD1	ENSG00000266964	protein_coding	FXYD domain containing ion transport regulator 1 [Source:HGNC Symbol;Acc:HGNC:4025]
chr19	35138671	35139622	0.26752	0.411559	0.144039	952	26	77.0044	ENST00000588607.5	FXYD1	ENSG00000266964	protein_coding	FXYD domain containing ion transport regulator 1 [Source:HGNC Symbol;Acc:HGNC:4025]
chr19	35138671	35139622	0.26752	0.411559	0.144039	952	26	77.0044	ENST00000587056.1	FXYD1	ENSG00000266964	protein_coding	FXYD domain containing ion transport regulator 1 [Source:HGNC Symbol;Acc:HGNC:4025]
chr19	35138671	35139622	0.26752	0.411559	0.144039	952	26	77.0044	ENST00000588081.5	FXYD1	ENSG00000266964	protein_coding	FXYD domain containing ion transport regulator 1 [Source:HGNC Symbol;Acc:HGNC:4025]
chr19	35138671	35139622	0.26752	0.411559	0.144039	952	26	77.0044	ENST00000589121.1	FXYD1	ENSG00000266964	protein_coding	FXYD domain containing ion transport regulator 1 [Source:HGNC Symbol;Acc:HGNC:4025]
chr19	35138671	35139622	0.26752	0.411559	0.144039	952	26	77.0044	ENST00000624372.1	NA	ENSG00000279619	TEC	novel transcript
chr1	11655548	11656751	0.526566	0.68343	0.156864	1204	24	76.8452	ENST00000475435.5	FBXO44	ENSG00000132879	protein_coding	F-box protein 44 [Source:HGNC Symbol;Acc:HGNC:24847]
chr1	11655548	11656751	0.526566	0.68343	0.156864	1204	24	76.8452	ENST00000465901.1	FBXO2	ENSG00000116661	protein_coding	F-box protein 2 [Source:HGNC Symbol;Acc:HGNC:13581]
chr7	105678420	105679344	0.40118	0.586777	0.185597	925	22	76.64	ENST00000477775.5	ATXN7L1	ENSG00000146776	protein_coding	ataxin 7 like 1 [Source:HGNC Symbol;Acc:HGNC:22210]
chr7	105678420	105679344	0.40118	0.586777	0.185597	925	22	76.64	ENST00000474433.5	ATXN7L1	ENSG00000146776	protein_coding	ataxin 7 like 1 [Source:HGNC Symbol;Acc:HGNC:22210]
chr7	105678420	105679344	0.40118	0.586777	0.185597	925	22	76.64	ENST00000472910.5	ATXN7L1	ENSG00000146776	protein_coding	ataxin 7 like 1 [Source:HGNC Symbol;Acc:HGNC:22210]
chr7	105678420	105679344	0.40118	0.586777	0.185597	925	22	76.64	ENST00000485652.1	ATXN7L1	ENSG00000146776	protein_coding	ataxin 7 like 1 [Source:HGNC Symbol;Acc:HGNC:22210]
chr22	19880959	19881685	0.357337	0.530065	0.172728	727	21	76.5214	ENST00000462330.5	TXNRD2	ENSG00000184470	protein_coding	thioredoxin reductase 2 [Source:HGNC Symbol;Acc:HGNC:18155]
chr22	19880959	19881685	0.357337	0.530065	0.172728	727	21	76.5214	ENST00000495655.2	TXNRD2	ENSG00000184470	protein_coding	thioredoxin reductase 2 [Source:HGNC Symbol;Acc:HGNC:18155]
chr22	19880959	19881685	0.357337	0.530065	0.172728	727	21	76.5214	ENST00000485358.5	TXNRD2	ENSG00000184470	protein_coding	thioredoxin reductase 2 [Source:HGNC Symbol;Acc:HGNC:18155]
chr22	19880959	19881685	0.357337	0.530065	0.172728	727	21	76.5214	ENST00000462843.2	TXNRD2	ENSG00000184470	protein_coding	thioredoxin reductase 2 [Source:HGNC Symbol;Acc:HGNC:18155]
chr9	92964090	92964959	0.76907	0.580586	-0.188485	870	20	-76.4564	ENST00000468206.6	FGD3	ENSG00000127084	protein_coding	FYVE, RhoGEF and PH domain containing 3 [Source:HGNC Symbol;Acc:HGNC:16027]
chr10	87407781	87408428	0.502414	0.288686	-0.213727	648	18	-76.3314	ENST00000662339.1	FAM245A	ENSG00000228055	lncRNA	family with sequence similarity 245 member A [Source:HGNC Symbol;Acc:HGNC:45163]
chr10	87407781	87408428	0.502414	0.288686	-0.213727	648	18	-76.3314	ENST00000429129.2	FAM245A	ENSG00000228055	lncRNA	family with sequence similarity 245 member A [Source:HGNC Symbol;Acc:HGNC:45163]
chr10	87407781	87408428	0.502414	0.288686	-0.213727	648	18	-76.3314	ENST00000417713.1	NA	ENSG00000231569	processed_pseudogene	pseudogene similar to part of ring finger protein 3 (RNF3)
chr16	186449	186976	0.975894	0.942394	-0.0335003	528	32	-76.3154	ENST00000595428.1	NA	ENSG00000268836	lncRNA	novel transcript
chr11	488881	489642	0.758012	0.627508	-0.130504	762	25	-76.2104	ENST00000531411.1	PTDSS2	ENSG00000174915	protein_coding	phosphatidylserine synthase 2 [Source:HGNC Symbol;Acc:HGNC:15463]
chr11	488881	489642	0.758012	0.627508	-0.130504	762	25	-76.2104	ENST00000530029.1	PTDSS2	ENSG00000174915	protein_coding	phosphatidylserine synthase 2 [Source:HGNC Symbol;Acc:HGNC:15463]
chr2	127656666	127657841	0.757735	0.614809	-0.142926	1176	27	-76.1676	ENST00000469300.6	LIMS2	ENSG00000072163	protein_coding	LIM zinc finger domain containing 2 [Source:HGNC Symbol;Acc:HGNC:16084]
chr1	169115897	169117155	0.445302	0.237491	-0.207811	1259	21	-76.1141	ENST00000687182.1	ATP1B1	ENSG00000143153	protein_coding	ATPase Na+/K+ transporting subunit beta 1 [Source:HGNC Symbol;Acc:HGNC:804]
chr11	31805472	31806350	0.379074	0.502893	0.123819	879	27	75.752	ENST00000640766.1	PAX6	ENSG00000007372	protein_coding	paired box 6 [Source:HGNC Symbol;Acc:HGNC:8620]
chr11	31805472	31806350	0.379074	0.502893	0.123819	879	27	75.752	ENST00000638853.1	PAX6	ENSG00000007372	protein_coding	paired box 6 [Source:HGNC Symbol;Acc:HGNC:8620]
chr11	31805472	31806350	0.379074	0.502893	0.123819	879	27	75.752	ENST00000534353.5	PAX6	ENSG00000007372	protein_coding	paired box 6 [Source:HGNC Symbol;Acc:HGNC:8620]
chr11	31805472	31806350	0.379074	0.502893	0.123819	879	27	75.752	ENST00000533156.2	PAX6	ENSG00000007372	protein_coding	paired box 6 [Source:HGNC Symbol;Acc:HGNC:8620]
chr20	62477167	62478017	0.48629	0.33226	-0.15403	851	25	-75.6645	ENST00000606283.1	NA	ENSG00000272050	lncRNA	novel transcript
chr9	127824879	127825787	0.412473	0.273498	-0.138975	909	26	-75.6554	ENST00000486329.1	ENG	ENSG00000106991	protein_coding	endoglin [Source:HGNC Symbol;Acc:HGNC:3349]
chr19	50983644	50984266	0.160923	0.295736	0.134813	623	21	75.6043	ENST00000595820.6	KLK7	ENSG00000169035	protein_coding	kallikrein related peptidase 7 [Source:HGNC Symbol;Acc:HGNC:6368]
chr19	50983644	50984266	0.160923	0.295736	0.134813	623	21	75.6043	ENST00000304045.6	KLK7	ENSG00000169035	protein_coding	kallikrein related peptidase 7 [Source:HGNC Symbol;Acc:HGNC:6368]
chr19	50983644	50984266	0.160923	0.295736	0.134813	623	21	75.6043	ENST00000391807.5	KLK7	ENSG00000169035	protein_coding	kallikrein related peptidase 7 [Source:HGNC Symbol;Acc:HGNC:6368]
chr19	50983644	50984266	0.160923	0.295736	0.134813	623	21	75.6043	ENST00000597707.5	KLK7	ENSG00000169035	protein_coding	kallikrein related peptidase 7 [Source:HGNC Symbol;Acc:HGNC:6368]
chr19	50983644	50984266	0.160923	0.295736	0.134813	623	21	75.6043	ENST00000593904.1	KLK7	ENSG00000169035	protein_coding	kallikrein related peptidase 7 [Source:HGNC Symbol;Acc:HGNC:6368]
chr19	50983644	50984266	0.160923	0.295736	0.134813	623	21	75.6043	ENST00000595638.1	KLK7	ENSG00000169035	protein_coding	kallikrein related peptidase 7 [Source:HGNC Symbol;Acc:HGNC:6368]
chr4	153204915	153205836	0.382362	0.21061	-0.171752	922	20	-75.4157	ENST00000674876.1	TRIM2	ENSG00000109654	protein_coding	tripartite motif containing 2 [Source:HGNC Symbol;Acc:HGNC:15974]
chr4	153204915	153205836	0.382362	0.21061	-0.171752	922	20	-75.4157	ENST00000675159.1	TRIM2	ENSG00000109654	protein_coding	tripartite motif containing 2 [Source:HGNC Symbol;Acc:HGNC:15974]
chr7	37353056	37353839	0.818222	0.661242	-0.156981	784	21	-75.3504	ENST00000442504.5	ELMO1	ENSG00000155849	protein_coding	engulfment and cell motility 1 [Source:HGNC Symbol;Acc:HGNC:16286]
chr7	2679020	2679651	0.264565	0.144647	-0.119918	632	22	-75.1124	ENST00000312371.8	AMZ1	ENSG00000174945	protein_coding	archaelysin family metallopeptidase 1 [Source:HGNC Symbol;Acc:HGNC:22231]
chr1	3064013	3065167	0.690719	0.571677	-0.119042	1155	29	-75.0368	ENST00000321399.7	PRDM16-DT	ENSG00000177133	lncRNA	PRDM16 divergent transcript [Source:HGNC Symbol;Acc:HGNC:48664]
chr1	3064013	3065167	0.690719	0.571677	-0.119042	1155	29	-75.0368	ENST00000415573.1	LOC124903827	ENSG00000177133	lncRNA	PRDM16 divergent transcript [Source:HGNC Symbol;Acc:HGNC:48664]
chr13	25489183	25490308	0.297847	0.444766	0.146919	1126	23	74.9775	ENST00000683945.1	ATP8A2	ENSG00000132932	protein_coding	ATPase phospholipid transporting 8A2 [Source:HGNC Symbol;Acc:HGNC:13533]
chr11	36454951	36456255	0.459253	0.298916	-0.160337	1305	25	-74.7799	ENST00000530627.1	PRR5L	ENSG00000135362	protein_coding	proline rich 5 like [Source:HGNC Symbol;Acc:HGNC:25878]
chr15	30044318	30044931	0.878826	0.7515	-0.127326	614	21	-74.7733	ENST00000569699.1	NA	ENSG00000260174	processed_pseudogene	synaptogyrin 2 pseudogene 1 [Source:HGNC Symbol;Acc:HGNC:11500]
chr4	7862600	7863671	0.405293	0.639811	0.234518	1072	18	74.7307	ENST00000513856.1	AFAP1	ENSG00000196526	protein_coding	actin filament associated protein 1 [Source:HGNC Symbol;Acc:HGNC:24017]
chr2	131178153	131179150	0.805342	0.644988	-0.160353	998	24	-74.6919	ENST00000425793.1	NA	ENSG00000230450	processed_pseudogene	NEK2 pseudogene 4 [Source:HGNC Symbol;Acc:HGNC:37818]
chr16	57262773	57263812	0.529789	0.360352	-0.169437	1040	23	-74.6498	ENST00000564018.1	PLLP	ENSG00000102934	protein_coding	plasmolipin [Source:HGNC Symbol;Acc:HGNC:18553]
chr12	53058830	53059446	0.523391	0.65923	0.135839	617	24	74.4958	ENST00000551583.1	TNS2	ENSG00000111077	protein_coding	tensin 2 [Source:HGNC Symbol;Acc:HGNC:19737]
chr18	58995802	58996921	0.397866	0.580241	0.182375	1120	23	74.4063	ENST00000417918.1	OACYLP	ENSG00000224367	transcribed_unitary_pseudogene	O-acyltransferase like, pseudogene [Source:HGNC Symbol;Acc:HGNC:44362]
chr1	1484077	1485109	0.888575	0.792475	-0.0960999	1033	28	-74.3328	ENST00000474481.1	ATAD3B	ENSG00000160072	protein_coding	ATPase family AAA domain containing 3B [Source:HGNC Symbol;Acc:HGNC:24007]
chr8	3182978	3183555	0.91889	0.834157	-0.0847334	578	24	-74.2223	ENST00000520451.1	CSMD1	ENSG00000183117	protein_coding	CUB and Sushi multiple domains 1 [Source:HGNC Symbol;Acc:HGNC:14026]
chr6	167796944	167797478	0.633123	0.749697	0.116574	535	25	74.1491	ENST00000495520.5	LINC01558	ENSG00000146521	lncRNA	long intergenic non-protein coding RNA 1558 [Source:HGNC Symbol;Acc:HGNC:21235]
chr6	167796944	167797478	0.633123	0.749697	0.116574	535	25	74.1491	ENST00000701277.1	LINC01558	ENSG00000146521	lncRNA	long intergenic non-protein coding RNA 1558 [Source:HGNC Symbol;Acc:HGNC:21235]
chr6	167796944	167797478	0.633123	0.749697	0.116574	535	25	74.1491	ENST00000366822.3	LINC01558	ENSG00000146521	lncRNA	long intergenic non-protein coding RNA 1558 [Source:HGNC Symbol;Acc:HGNC:21235]
chr6	167796944	167797478	0.633123	0.749697	0.116574	535	25	74.1491	ENST00000687268.1	LINC01558	ENSG00000146521	lncRNA	long intergenic non-protein coding RNA 1558 [Source:HGNC Symbol;Acc:HGNC:21235]
chr20	63246547	63247273	0.4283	0.567702	0.139402	727	27	74.0911	ENST00000470246.1	NKAIN4	ENSG00000101198	protein_coding	sodium/potassium transporting ATPase interacting 4 [Source:HGNC Symbol;Acc:HGNC:16191]
chrX	11758699	11759624	0.202899	0.328121	0.125222	926	26	74.0114	ENST00000473380.2	MSL3	ENSG00000005302	protein_coding	MSL complex subunit 3 [Source:HGNC Symbol;Acc:HGNC:7370]
chrX	11758699	11759624	0.202899	0.328121	0.125222	926	26	74.0114	ENST00000649078.1	MSL3	ENSG00000005302	protein_coding	MSL complex subunit 3 [Source:HGNC Symbol;Acc:HGNC:7370]
chrX	11758699	11759624	0.202899	0.328121	0.125222	926	26	74.0114	ENST00000649602.1	MSL3	ENSG00000005302	protein_coding	MSL complex subunit 3 [Source:HGNC Symbol;Acc:HGNC:7370]
chrX	11758699	11759624	0.202899	0.328121	0.125222	926	26	74.0114	ENST00000649308.1	MSL3	ENSG00000005302	protein_coding	MSL complex subunit 3 [Source:HGNC Symbol;Acc:HGNC:7370]
chrX	11758699	11759624	0.202899	0.328121	0.125222	926	26	74.0114	ENST00000650215.1	MSL3	ENSG00000005302	protein_coding	MSL complex subunit 3 [Source:HGNC Symbol;Acc:HGNC:7370]
chrX	11758699	11759624	0.202899	0.328121	0.125222	926	26	74.0114	ENST00000649785.1	MSL3	ENSG00000005302	protein_coding	MSL complex subunit 3 [Source:HGNC Symbol;Acc:HGNC:7370]
chrX	11758699	11759624	0.202899	0.328121	0.125222	926	26	74.0114	ENST00000649685.1	MSL3	ENSG00000005302	protein_coding	MSL complex subunit 3 [Source:HGNC Symbol;Acc:HGNC:7370]
chrX	11758699	11759624	0.202899	0.328121	0.125222	926	26	74.0114	ENST00000649684.1	MSL3	ENSG00000005302	protein_coding	MSL complex subunit 3 [Source:HGNC Symbol;Acc:HGNC:7370]
chrX	11758699	11759624	0.202899	0.328121	0.125222	926	26	74.0114	ENST00000649649.1	MSL3	ENSG00000005302	protein_coding	MSL complex subunit 3 [Source:HGNC Symbol;Acc:HGNC:7370]
chrX	11758699	11759624	0.202899	0.328121	0.125222	926	26	74.0114	ENST00000380693.8	MSL3	ENSG00000005302	protein_coding	MSL complex subunit 3 [Source:HGNC Symbol;Acc:HGNC:7370]
chrX	11758699	11759624	0.202899	0.328121	0.125222	926	26	74.0114	ENST00000478462.5	MSL3	ENSG00000005302	protein_coding	MSL complex subunit 3 [Source:HGNC Symbol;Acc:HGNC:7370]
chrX	11758699	11759624	0.202899	0.328121	0.125222	926	26	74.0114	ENST00000380692.7	MSL3	ENSG00000005302	protein_coding	MSL complex subunit 3 [Source:HGNC Symbol;Acc:HGNC:7370]
chrX	11758699	11759624	0.202899	0.328121	0.125222	926	26	74.0114	ENST00000648207.1	MSL3	ENSG00000005302	protein_coding	MSL complex subunit 3 [Source:HGNC Symbol;Acc:HGNC:7370]
chrX	11758699	11759624	0.202899	0.328121	0.125222	926	26	74.0114	ENST00000650628.1	MSL3	ENSG00000005302	protein_coding	MSL complex subunit 3 [Source:HGNC Symbol;Acc:HGNC:7370]
chrX	11758699	11759624	0.202899	0.328121	0.125222	926	26	74.0114	ENST00000649851.1	MSL3	ENSG00000005302	protein_coding	MSL complex subunit 3 [Source:HGNC Symbol;Acc:HGNC:7370]
chrX	11758699	11759624	0.202899	0.328121	0.125222	926	26	74.0114	ENST00000421368.3	MSL3	ENSG00000005302	protein_coding	MSL complex subunit 3 [Source:HGNC Symbol;Acc:HGNC:7370]
chrX	11758699	11759624	0.202899	0.328121	0.125222	926	26	74.0114	ENST00000649797.1	MSL3	ENSG00000005302	protein_coding	MSL complex subunit 3 [Source:HGNC Symbol;Acc:HGNC:7370]
chrX	11758699	11759624	0.202899	0.328121	0.125222	926	26	74.0114	ENST00000648614.1	MSL3	ENSG00000005302	protein_coding	MSL complex subunit 3 [Source:HGNC Symbol;Acc:HGNC:7370]
chrX	11758699	11759624	0.202899	0.328121	0.125222	926	26	74.0114	ENST00000482871.6	MSL3	ENSG00000005302	protein_coding	MSL complex subunit 3 [Source:HGNC Symbol;Acc:HGNC:7370]
chrX	11758699	11759624	0.202899	0.328121	0.125222	926	26	74.0114	ENST00000648013.1	MSL3	ENSG00000005302	protein_coding	MSL complex subunit 3 [Source:HGNC Symbol;Acc:HGNC:7370]
chrX	11758699	11759624	0.202899	0.328121	0.125222	926	26	74.0114	ENST00000649271.1	MSL3	ENSG00000005302	protein_coding	MSL complex subunit 3 [Source:HGNC Symbol;Acc:HGNC:7370]
chrX	11758699	11759624	0.202899	0.328121	0.125222	926	26	74.0114	ENST00000483645.6	MSL3	ENSG00000005302	protein_coding	MSL complex subunit 3 [Source:HGNC Symbol;Acc:HGNC:7370]
chrX	11758699	11759624	0.202899	0.328121	0.125222	926	26	74.0114	ENST00000494268.1	MSL3	ENSG00000005302	protein_coding	MSL complex subunit 3 [Source:HGNC Symbol;Acc:HGNC:7370]
chrX	11758699	11759624	0.202899	0.328121	0.125222	926	26	74.0114	ENST00000634846.1	LOC124905247	ENSG00000282840	lncRNA	novel transcript
chr5	234144	235248	0.863563	0.70838	-0.155183	1105	23	-73.9228	ENST00000511810.5	SDHA	ENSG00000073578	protein_coding	succinate dehydrogenase complex flavoprotein subunit A [Source:HGNC Symbol;Acc:HGNC:10680]
chr9	37432625	37434133	0.464034	0.232584	-0.23145	1509	20	-73.8531	ENST00000455954.2	NA	ENSG00000236156	processed_pseudogene	coiled-coil-helix-coiled-coil-helix domain containing 4 pseudogene 3 [Source:HGNC Symbol;Acc:HGNC:44491]
chr12	19352856	19354453	0.911554	0.819076	-0.0924775	1598	29	-73.8379	ENST00000700695.1	PLEKHA5	ENSG00000052126	protein_coding	pleckstrin homology domain containing A5 [Source:HGNC Symbol;Acc:HGNC:30036]
chr2	16013924	16014793	0.186307	0.321106	0.134798	870	23	73.7273	ENST00000652394.1	GACAT3	ENSG00000236289	lncRNA	gastric cancer associated transcript 3 [Source:HGNC Symbol;Acc:HGNC:50847]
chr16	58501083	58501905	0.216694	0.133893	-0.0828014	823	29	-73.6021	ENST00000566656.5	NDRG4	ENSG00000103034	protein_coding	NDRG family member 4 [Source:HGNC Symbol;Acc:HGNC:14466]
chr16	58501083	58501905	0.216694	0.133893	-0.0828014	823	29	-73.6021	ENST00000566618.5	NDRG4	ENSG00000103034	protein_coding	NDRG family member 4 [Source:HGNC Symbol;Acc:HGNC:14466]
chr7	128940005	128940981	0.633329	0.768988	0.135659	977	26	73.5912	ENST00000467002.1	IRF5	ENSG00000128604	protein_coding	interferon regulatory factor 5 [Source:HGNC Symbol;Acc:HGNC:6120]
chr7	128940005	128940981	0.633329	0.768988	0.135659	977	26	73.5912	ENST00000473745.5	IRF5	ENSG00000128604	protein_coding	interferon regulatory factor 5 [Source:HGNC Symbol;Acc:HGNC:6120]
chr7	128940005	128940981	0.633329	0.768988	0.135659	977	26	73.5912	ENST00000465603.5	IRF5	ENSG00000128604	protein_coding	interferon regulatory factor 5 [Source:HGNC Symbol;Acc:HGNC:6120]
chr8	144502819	144503765	0.232419	0.388094	0.155675	947	22	73.5445	ENST00000528431.5	GPT	ENSG00000167701	protein_coding	glutamic--pyruvic transaminase [Source:HGNC Symbol;Acc:HGNC:4552]
chr8	144502819	144503765	0.232419	0.388094	0.155675	947	22	73.5445	ENST00000527165.5	GPT	ENSG00000167701	protein_coding	glutamic--pyruvic transaminase [Source:HGNC Symbol;Acc:HGNC:4552]
chr8	144502819	144503765	0.232419	0.388094	0.155675	947	22	73.5445	ENST00000531330.5	GPT	ENSG00000167701	protein_coding	glutamic--pyruvic transaminase [Source:HGNC Symbol;Acc:HGNC:4552]
chr8	144502819	144503765	0.232419	0.388094	0.155675	947	22	73.5445	ENST00000354769.8	GPT	ENSG00000167701	protein_coding	glutamic--pyruvic transaminase [Source:HGNC Symbol;Acc:HGNC:4552]
chr8	144502819	144503765	0.232419	0.388094	0.155675	947	22	73.5445	ENST00000534702.5	GPT	ENSG00000167701	protein_coding	glutamic--pyruvic transaminase [Source:HGNC Symbol;Acc:HGNC:4552]
chr8	144502819	144503765	0.232419	0.388094	0.155675	947	22	73.5445	ENST00000394955.3	GPT	ENSG00000167701	protein_coding	glutamic--pyruvic transaminase [Source:HGNC Symbol;Acc:HGNC:4552]
chr8	144502819	144503765	0.232419	0.388094	0.155675	947	22	73.5445	ENST00000527961.1	GPT	ENSG00000167701	protein_coding	glutamic--pyruvic transaminase [Source:HGNC Symbol;Acc:HGNC:4552]
chr20	26059196	26059818	0.729067	0.919135	0.190068	623	21	73.4527	ENST00000670756.1	FAM182A	ENSG00000125804	lncRNA	family with sequence similarity 182 member A [Source:HGNC Symbol;Acc:HGNC:16222]
chr20	26059196	26059818	0.729067	0.919135	0.190068	623	21	73.4527	ENST00000657899.1	FAM182A	ENSG00000125804	lncRNA	family with sequence similarity 182 member A [Source:HGNC Symbol;Acc:HGNC:16222]
chr20	26059196	26059818	0.729067	0.919135	0.190068	623	21	73.4527	ENST00000663268.1	FAM182A	ENSG00000125804	lncRNA	family with sequence similarity 182 member A [Source:HGNC Symbol;Acc:HGNC:16222]
chr20	26059196	26059818	0.729067	0.919135	0.190068	623	21	73.4527	ENST00000653748.1	FAM182A	ENSG00000125804	lncRNA	family with sequence similarity 182 member A [Source:HGNC Symbol;Acc:HGNC:16222]
chr2	10192927	10193866	0.790014	0.928087	0.138073	940	20	73.3987	ENST00000580325.1	MIR4261	ENSG00000265418	miRNA	microRNA 4261 [Source:HGNC Symbol;Acc:HGNC:38272]
chr11	1409986	1410703	0.663262	0.519951	-0.143311	718	25	-73.3756	ENST00000528710.5	BRSK2	ENSG00000174672	protein_coding	BR serine/threonine kinase 2 [Source:HGNC Symbol;Acc:HGNC:11405]
chr11	1409986	1410703	0.663262	0.519951	-0.143311	718	25	-73.3756	ENST00000382179.5	BRSK2	ENSG00000174672	protein_coding	BR serine/threonine kinase 2 [Source:HGNC Symbol;Acc:HGNC:11405]
chr10	122018825	122019596	0.666369	0.464156	-0.202213	772	18	-73.2626	ENST00000489754.1	TACC2	ENSG00000138162	protein_coding	transforming acidic coiled-coil containing protein 2 [Source:HGNC Symbol;Acc:HGNC:11523]
chr10	122018825	122019596	0.666369	0.464156	-0.202213	772	18	-73.2626	ENST00000647670.1	NA	ENSG00000285715	lncRNA	novel transcript, antisense to TACC2
chr14	75430212	75431429	0.284073	0.466281	0.182208	1218	22	73.204	ENST00000267569.5	JDP2	ENSG00000140044	protein_coding	Jun dimerization protein 2 [Source:HGNC Symbol;Acc:HGNC:17546]
chr1	17617875	17618632	0.543124	0.689129	0.146005	758	22	73.1743	ENST00000375408.7	ARHGEF10L	ENSG00000074964	protein_coding	Rho guanine nucleotide exchange factor 10 like [Source:HGNC Symbol;Acc:HGNC:25540]
chr22	46674063	46674761	0.567662	0.716322	0.14866	699	22	73.115	ENST00000408031.1	GRAMD4	ENSG00000075240	protein_coding	GRAM domain containing 4 [Source:HGNC Symbol;Acc:HGNC:29113]
chr18	63490083	63490605	0.883347	0.710053	-0.173294	523	17	-73.0469	ENST00000465652.5	SERPINB5	ENSG00000206075	protein_coding	serpin family B member 5 [Source:HGNC Symbol;Acc:HGNC:8949]
chr18	63490083	63490605	0.883347	0.710053	-0.173294	523	17	-73.0469	ENST00000464346.1	SERPINB5	ENSG00000206075	protein_coding	serpin family B member 5 [Source:HGNC Symbol;Acc:HGNC:8949]
chr17	45405591	45406250	0.431699	0.288226	-0.143473	660	23	-73.0303	ENST00000703660.1	ARHGAP27	ENSG00000159314	protein_coding	Rho GTPase activating protein 27 [Source:HGNC Symbol;Acc:HGNC:31813]
chr17	45405591	45406250	0.431699	0.288226	-0.143473	660	23	-73.0303	ENST00000528384.5	ARHGAP27	ENSG00000159314	protein_coding	Rho GTPase activating protein 27 [Source:HGNC Symbol;Acc:HGNC:31813]
chr17	45405591	45406250	0.431699	0.288226	-0.143473	660	23	-73.0303	ENST00000703662.1	ARHGAP27	ENSG00000159314	protein_coding	Rho GTPase activating protein 27 [Source:HGNC Symbol;Acc:HGNC:31813]
chr17	45405591	45406250	0.431699	0.288226	-0.143473	660	23	-73.0303	ENST00000532667.1	ARHGAP27	ENSG00000159314	protein_coding	Rho GTPase activating protein 27 [Source:HGNC Symbol;Acc:HGNC:31813]
chr19	40610022	40610780	0.250374	0.115741	-0.134633	759	21	-72.8936	ENST00000546155.5	LTBP4	ENSG00000090006	protein_coding	latent transforming growth factor beta binding protein 4 [Source:HGNC Symbol;Acc:HGNC:6717]
chr19	40610022	40610780	0.250374	0.115741	-0.134633	759	21	-72.8936	ENST00000598256.1	LTBP4	ENSG00000090006	protein_coding	latent transforming growth factor beta binding protein 4 [Source:HGNC Symbol;Acc:HGNC:6717]
chr19	40610022	40610780	0.250374	0.115741	-0.134633	759	21	-72.8936	ENST00000598055.1	LTBP4	ENSG00000090006	protein_coding	latent transforming growth factor beta binding protein 4 [Source:HGNC Symbol;Acc:HGNC:6717]
chr2	241141436	241142712	0.807615	0.913343	0.105728	1277	26	72.8931	ENST00000485940.1	PASK	ENSG00000115687	protein_coding	PAS domain containing serine/threonine kinase [Source:HGNC Symbol;Acc:HGNC:17270]
chr12	131794767	131795618	0.57304	0.378006	-0.195034	852	18	-72.825	ENST00000537582.1	SFSWAP	ENSG00000061936	protein_coding	splicing factor SWAP [Source:HGNC Symbol;Acc:HGNC:10790]
chr3	42658136	42658861	0.42717	0.296645	-0.130525	726	24	-72.7899	ENST00000505904.1	ZBTB47	ENSG00000114853	protein_coding	zinc finger and BTB domain containing 47 [Source:HGNC Symbol;Acc:HGNC:26955]
chr17	81966731	81967857	0.40984	0.265275	-0.144564	1127	26	-72.6861	ENST00000580125.1	NA	ENSG00000264735	lncRNA	novel transcript
chr15	84169377	84171013	0.70076	0.854227	0.153467	1637	27	72.5861	ENST00000623634.1	DNM1P41	ENSG00000280038	TEC	dynamin 1 pseudogene 41 [Source:HGNC Symbol;Acc:HGNC:35191]
chr17	43917162	43917792	0.309936	0.463899	0.153963	631	22	72.5403	ENST00000632077.1	FAM215A	ENSG00000267496	lncRNA	family with sequence similarity 215 member A [Source:HGNC Symbol;Acc:HGNC:17505]
chr17	43917162	43917792	0.309936	0.463899	0.153963	631	22	72.5403	ENST00000588043.3	FAM215A	ENSG00000267496	lncRNA	family with sequence similarity 215 member A [Source:HGNC Symbol;Acc:HGNC:17505]
chr17	43917162	43917792	0.309936	0.463899	0.153963	631	22	72.5403	ENST00000591374.5	LOC105371787	ENSG00000282199	lncRNA	novel transcript, antisense to FAM215A
chr9	118007	118697	0.399801	0.514593	0.114792	691	27	72.5271	ENST00000382500.4	FOXD4	ENSG00000170122	protein_coding	forkhead box D4 [Source:HGNC Symbol;Acc:HGNC:3805]
chr22	37018256	37018802	0.509771	0.361815	-0.147957	547	21	-72.3466	ENST00000401419.7	MPST	ENSG00000128309	protein_coding	mercaptopyruvate sulfurtransferase [Source:HGNC Symbol;Acc:HGNC:7223]
chr22	37018256	37018802	0.509771	0.361815	-0.147957	547	21	-72.3466	ENST00000404802.7	MPST	ENSG00000128309	protein_coding	mercaptopyruvate sulfurtransferase [Source:HGNC Symbol;Acc:HGNC:7223]
chr22	37018256	37018802	0.509771	0.361815	-0.147957	547	21	-72.3466	ENST00000429360.6	MPST	ENSG00000128309	protein_coding	mercaptopyruvate sulfurtransferase [Source:HGNC Symbol;Acc:HGNC:7223]
chr22	37018256	37018802	0.509771	0.361815	-0.147957	547	21	-72.3466	ENST00000341116.7	MPST	ENSG00000128309	protein_coding	mercaptopyruvate sulfurtransferase [Source:HGNC Symbol;Acc:HGNC:7223]
chr22	37018256	37018802	0.509771	0.361815	-0.147957	547	21	-72.3466	ENST00000404393.5	MPST	ENSG00000128309	protein_coding	mercaptopyruvate sulfurtransferase [Source:HGNC Symbol;Acc:HGNC:7223]
chr22	37018256	37018802	0.509771	0.361815	-0.147957	547	21	-72.3466	ENST00000485587.1	MPST	ENSG00000128309	protein_coding	mercaptopyruvate sulfurtransferase [Source:HGNC Symbol;Acc:HGNC:7223]
chr5	141427569	141428219	0.498191	0.633983	0.135793	651	25	72.1902	ENST00000624928.1	NA	ENSG00000279855	lncRNA	novel transcript, antisense to protocadherin gamma cluster
chr12	132847563	132848401	0.622139	0.766288	0.144149	839	23	71.9137	ENST00000541341.5	CHFR	ENSG00000072609	protein_coding	checkpoint with forkhead and ring finger domains [Source:HGNC Symbol;Acc:HGNC:20455]
chr12	132847563	132848401	0.622139	0.766288	0.144149	839	23	71.9137	ENST00000545046.5	CHFR	ENSG00000072609	protein_coding	checkpoint with forkhead and ring finger domains [Source:HGNC Symbol;Acc:HGNC:20455]
chr13	98443382	98444386	0.675346	0.808841	0.133495	1005	25	71.8102	ENST00000594346.1	NA	ENSG00000152767	protein_coding	FERM, ARH/RhoGEF and pleckstrin domain protein 1 [Source:HGNC Symbol;Acc:HGNC:3591]
chr17	2712219	2712893	0.351154	0.490893	0.139739	675	22	71.7356	ENST00000435359.5	CLUH	ENSG00000132361	protein_coding	clustered mitochondria homolog [Source:HGNC Symbol;Acc:HGNC:29094]
chr17	2712219	2712893	0.351154	0.490893	0.139739	675	22	71.7356	ENST00000574426.7	CLUH	ENSG00000132361	protein_coding	clustered mitochondria homolog [Source:HGNC Symbol;Acc:HGNC:29094]
chr17	2712219	2712893	0.351154	0.490893	0.139739	675	22	71.7356	ENST00000570628.6	CLUH	ENSG00000132361	protein_coding	clustered mitochondria homolog [Source:HGNC Symbol;Acc:HGNC:29094]
chr17	2712219	2712893	0.351154	0.490893	0.139739	675	22	71.7356	ENST00000651024.2	CLUH	ENSG00000132361	protein_coding	clustered mitochondria homolog [Source:HGNC Symbol;Acc:HGNC:29094]
chr17	2712219	2712893	0.351154	0.490893	0.139739	675	22	71.7356	ENST00000576885.5	CLUH	ENSG00000132361	protein_coding	clustered mitochondria homolog [Source:HGNC Symbol;Acc:HGNC:29094]
chr17	2712219	2712893	0.351154	0.490893	0.139739	675	22	71.7356	ENST00000571566.1	CLUH	ENSG00000132361	protein_coding	clustered mitochondria homolog [Source:HGNC Symbol;Acc:HGNC:29094]
chr3	48423714	48424651	0.355311	0.24688	-0.10843	938	26	-71.688	ENST00000456774.5	PLXNB1	ENSG00000164050	protein_coding	plexin B1 [Source:HGNC Symbol;Acc:HGNC:9103]
chr3	48423714	48424651	0.355311	0.24688	-0.10843	938	26	-71.688	ENST00000449094.5	PLXNB1	ENSG00000164050	protein_coding	plexin B1 [Source:HGNC Symbol;Acc:HGNC:9103]
chr3	48423714	48424651	0.355311	0.24688	-0.10843	938	26	-71.688	ENST00000473683.1	PLXNB1	ENSG00000164050	protein_coding	plexin B1 [Source:HGNC Symbol;Acc:HGNC:9103]
chr8	2127145	2127999	0.06612	0.230636	0.164516	855	17	71.5566	ENST00000612167.4	MYOM2	ENSG00000036448	protein_coding	myomesin 2 [Source:HGNC Symbol;Acc:HGNC:7614]
chr8	2127145	2127999	0.06612	0.230636	0.164516	855	17	71.5566	ENST00000621894.4	MYOM2	ENSG00000036448	protein_coding	myomesin 2 [Source:HGNC Symbol;Acc:HGNC:7614]
chr17	81400312	81400890	0.072309	0.167268	0.0949594	579	22	71.5508	ENST00000625166.1	NA	ENSG00000266074	protein_coding	BAH domain and coiled-coil containing 1 [Source:HGNC Symbol;Acc:HGNC:29279]
chr17	81400312	81400890	0.072309	0.167268	0.0949594	579	22	71.5508	ENST00000584184.1	MIR4740	ENSG00000266392	miRNA	microRNA 4740 [Source:HGNC Symbol;Acc:HGNC:41711]
chr7	143283970	143285301	0.619779	0.421947	-0.197833	1332	21	-71.5113	ENST00000487419.1	TMEM139	ENSG00000178826	protein_coding	transmembrane protein 139 [Source:HGNC Symbol;Acc:HGNC:22058]
chr7	143283970	143285301	0.619779	0.421947	-0.197833	1332	21	-71.5113	ENST00000480421.5	TMEM139	ENSG00000178826	protein_coding	transmembrane protein 139 [Source:HGNC Symbol;Acc:HGNC:22058]
chr7	143283970	143285301	0.619779	0.421947	-0.197833	1332	21	-71.5113	ENST00000409244.5	TMEM139	ENSG00000178826	protein_coding	transmembrane protein 139 [Source:HGNC Symbol;Acc:HGNC:22058]
chr7	143283970	143285301	0.619779	0.421947	-0.197833	1332	21	-71.5113	ENST00000409541.5	TMEM139	ENSG00000178826	protein_coding	transmembrane protein 139 [Source:HGNC Symbol;Acc:HGNC:22058]
chr7	143283970	143285301	0.619779	0.421947	-0.197833	1332	21	-71.5113	ENST00000410004.1	TMEM139	ENSG00000178826	protein_coding	transmembrane protein 139 [Source:HGNC Symbol;Acc:HGNC:22058]
chr7	143283970	143285301	0.619779	0.421947	-0.197833	1332	21	-71.5113	ENST00000359333.8	TMEM139	ENSG00000178826	protein_coding	transmembrane protein 139 [Source:HGNC Symbol;Acc:HGNC:22058]
chr7	143283970	143285301	0.619779	0.421947	-0.197833	1332	21	-71.5113	ENST00000482420.1	TMEM139	ENSG00000178826	protein_coding	transmembrane protein 139 [Source:HGNC Symbol;Acc:HGNC:22058]
chr7	143283970	143285301	0.619779	0.421947	-0.197833	1332	21	-71.5113	ENST00000471161.1	TMEM139	ENSG00000178826	protein_coding	transmembrane protein 139 [Source:HGNC Symbol;Acc:HGNC:22058]
chr16	88599318	88600341	0.768893	0.63193	-0.136963	1024	24	-71.439	ENST00000568072.1	ZC3H18	ENSG00000158545	protein_coding	zinc finger CCCH-type containing 18 [Source:HGNC Symbol;Acc:HGNC:25091]
chr2	130371024	130371993	0.429145	0.56123	0.132085	970	25	71.2519	ENST00000481492.1	PTPN18	ENSG00000072135	protein_coding	protein tyrosine phosphatase non-receptor type 18 [Source:HGNC Symbol;Acc:HGNC:9649]
chr2	130371024	130371993	0.429145	0.56123	0.132085	970	25	71.2519	ENST00000462321.1	PTPN18	ENSG00000072135	protein_coding	protein tyrosine phosphatase non-receptor type 18 [Source:HGNC Symbol;Acc:HGNC:9649]
chrX	110002075	110002580	0.247071	0.117947	-0.129124	506	20	-71.2459	ENST00000497754.1	TMEM164	ENSG00000157600	protein_coding	transmembrane protein 164 [Source:HGNC Symbol;Acc:HGNC:26217]
chrX	110002075	110002580	0.247071	0.117947	-0.129124	506	20	-71.2459	ENST00000372072.7	TMEM164	ENSG00000157600	protein_coding	transmembrane protein 164 [Source:HGNC Symbol;Acc:HGNC:26217]
chrX	110002075	110002580	0.247071	0.117947	-0.129124	506	20	-71.2459	ENST00000471255.5	TMEM164	ENSG00000157600	protein_coding	transmembrane protein 164 [Source:HGNC Symbol;Acc:HGNC:26217]
chrX	110002075	110002580	0.247071	0.117947	-0.129124	506	20	-71.2459	ENST00000372073.5	TMEM164	ENSG00000157600	protein_coding	transmembrane protein 164 [Source:HGNC Symbol;Acc:HGNC:26217]
chrX	110002075	110002580	0.247071	0.117947	-0.129124	506	20	-71.2459	ENST00000372068.7	TMEM164	ENSG00000157600	protein_coding	transmembrane protein 164 [Source:HGNC Symbol;Acc:HGNC:26217]
chrX	110002075	110002580	0.247071	0.117947	-0.129124	506	20	-71.2459	ENST00000288381.4	TMEM164	ENSG00000157600	protein_coding	transmembrane protein 164 [Source:HGNC Symbol;Acc:HGNC:26217]
chr11	1486510	1487335	0.378335	0.528262	0.149927	826	23	71.1982	ENST00000329957.7	MOB2	ENSG00000182208	protein_coding	MOB kinase activator 2 [Source:HGNC Symbol;Acc:HGNC:24904]
chr8	143333757	143334478	0.624923	0.434585	-0.190337	722	19	-70.9825	ENST00000519139.6	TOP1MT	ENSG00000184428	protein_coding	DNA topoisomerase I mitochondrial [Source:HGNC Symbol;Acc:HGNC:29787]
chr6	167977327	167977878	0.65621	0.785791	0.129581	552	24	70.8282	ENST00000538528.1	NA	ENSG00000235994	lncRNA	novel transcript
chr4	151691767	151693083	0.78956	0.635226	-0.154333	1317	25	-70.7984	ENST00000513504.1	GATB	ENSG00000059691	protein_coding	glutamyl-tRNA amidotransferase subunit B [Source:HGNC Symbol;Acc:HGNC:8849]
chrX	119150481	119151332	0.672455	0.52729	-0.145166	852	25	-70.6693	ENST00000402510.2	KIAA1210	ENSG00000250423	protein_coding	KIAA1210 [Source:HGNC Symbol;Acc:HGNC:29218]
chr9	20658131	20658964	0.49359	0.659197	0.165607	834	20	70.6662	ENST00000380249.5	FOCAD	ENSG00000188352	protein_coding	focadhesin [Source:HGNC Symbol;Acc:HGNC:23377]
chr9	135545601	135546541	0.620191	0.472591	-0.1476	941	25	-70.6415	ENST00000371776.6	OBP2A	ENSG00000122136	protein_coding	odorant binding protein 2A [Source:HGNC Symbol;Acc:HGNC:23380]
chr9	135545601	135546541	0.620191	0.472591	-0.1476	941	25	-70.6415	ENST00000619164.4	OBP2A	ENSG00000122136	protein_coding	odorant binding protein 2A [Source:HGNC Symbol;Acc:HGNC:23380]
chr9	135545601	135546541	0.620191	0.472591	-0.1476	941	25	-70.6415	ENST00000340780.7	OBP2A	ENSG00000122136	protein_coding	odorant binding protein 2A [Source:HGNC Symbol;Acc:HGNC:23380]
chr9	135545601	135546541	0.620191	0.472591	-0.1476	941	25	-70.6415	ENST00000342114.8	OBP2A	ENSG00000122136	protein_coding	odorant binding protein 2A [Source:HGNC Symbol;Acc:HGNC:23380]
chr9	135545601	135546541	0.620191	0.472591	-0.1476	941	25	-70.6415	ENST00000471886.5	OBP2A	ENSG00000122136	protein_coding	odorant binding protein 2A [Source:HGNC Symbol;Acc:HGNC:23380]
chr9	135545601	135546541	0.620191	0.472591	-0.1476	941	25	-70.6415	ENST00000537747.5	OBP2A	ENSG00000122136	protein_coding	odorant binding protein 2A [Source:HGNC Symbol;Acc:HGNC:23380]
chr9	135545601	135546541	0.620191	0.472591	-0.1476	941	25	-70.6415	ENST00000539850.1	OBP2A	ENSG00000122136	protein_coding	odorant binding protein 2A [Source:HGNC Symbol;Acc:HGNC:23380]
chrX	137565271	137565891	0.163684	0.265982	0.102299	621	25	70.641	ENST00000287538.10	ZIC3	ENSG00000156925	protein_coding	Zic family member 3 [Source:HGNC Symbol;Acc:HGNC:12874]
chrX	137565271	137565891	0.163684	0.265982	0.102299	621	25	70.641	ENST00000370606.3	ZIC3	ENSG00000156925	protein_coding	Zic family member 3 [Source:HGNC Symbol;Acc:HGNC:12874]
chrX	137565271	137565891	0.163684	0.265982	0.102299	621	25	70.641	ENST00000690456.1	NA	ENSG00000224765	lncRNA	long intergenic non-protein coding RNA 2931 [Source:HGNC Symbol;Acc:HGNC:55853]
chrX	137565271	137565891	0.163684	0.265982	0.102299	621	25	70.641	ENST00000689992.1	NA	ENSG00000224765	lncRNA	long intergenic non-protein coding RNA 2931 [Source:HGNC Symbol;Acc:HGNC:55853]
chrX	137565271	137565891	0.163684	0.265982	0.102299	621	25	70.641	ENST00000442841.2	NA	ENSG00000224765	lncRNA	long intergenic non-protein coding RNA 2931 [Source:HGNC Symbol;Acc:HGNC:55853]
chr7	44323100	44324094	0.552074	0.730073	0.177999	995	21	70.5509	ENST00000700243.1	CAMK2B	ENSG00000058404	protein_coding	calcium/calmodulin dependent protein kinase II beta [Source:HGNC Symbol;Acc:HGNC:1461]
chr7	44323100	44324094	0.552074	0.730073	0.177999	995	21	70.5509	ENST00000415369.5	CAMK2B	ENSG00000058404	protein_coding	calcium/calmodulin dependent protein kinase II beta [Source:HGNC Symbol;Acc:HGNC:1461]
chr6	166097106	166098104	0.285543	0.426547	0.141004	999	24	70.464	ENST00000663046.1	LOC729681	ENSG00000287824	lncRNA	novel transcript
chr7	74852394	74853239	0.618961	0.825549	0.206588	846	21	70.4171	ENST00000451013.7	GTF2IRD2	ENSG00000196275	protein_coding	GTF2I repeat domain containing 2 [Source:HGNC Symbol;Acc:HGNC:30775]
chr7	74852394	74853239	0.618961	0.825549	0.206588	846	21	70.4171	ENST00000651129.1	GTF2IRD2	ENSG00000196275	protein_coding	GTF2I repeat domain containing 2 [Source:HGNC Symbol;Acc:HGNC:30775]
chr7	74852394	74853239	0.618961	0.825549	0.206588	846	21	70.4171	ENST00000619775.1	GTF2IRD2	ENSG00000196275	protein_coding	GTF2I repeat domain containing 2 [Source:HGNC Symbol;Acc:HGNC:30775]
chr7	74852394	74853239	0.618961	0.825549	0.206588	846	21	70.4171	ENST00000614386.1	GTF2IRD2	ENSG00000196275	protein_coding	GTF2I repeat domain containing 2 [Source:HGNC Symbol;Acc:HGNC:30775]
chr7	66668086	66669415	0.583032	0.399729	-0.183303	1330	23	-70.3847	ENST00000662347.1	NA	ENSG00000226824	lncRNA	novel transcript
chr13	28778438	28779098	0.901824	0.788912	-0.112912	661	21	-70.3503	ENST00000422362.1	NA	ENSG00000236339	processed_pseudogene	POM121 transmembrane nucleoporin like 13, pseudogene [Source:HGNC Symbol;Acc:HGNC:42635]
chr13	28778438	28779098	0.901824	0.788912	-0.112912	661	21	-70.3503	ENST00000621262.1	NA	ENSG00000277227	unprocessed_pseudogene	POM121 transmembrane nucleoporin-like 2 (POM121L2) pseudogene
chr7	75614	76701	0.587804	0.419664	-0.16814	1088	24	-70.3201	ENST00000478759.2	LOC101929756	ENSG00000242611	lncRNA	novel transcript
chr1	3668651	3669429	0.319159	0.477426	0.158267	779	23	70.2457	ENST00000443034.1	TP73-AS3	ENSG00000227589	lncRNA	TP73 antisense RNA 3 [Source:HGNC Symbol;Acc:HGNC:40590]
chr16	88101527	88102496	0.355235	0.476175	0.120941	970	26	70.2192	ENST00000378417.1	LOC400553	ENSG00000205037	lncRNA	novel transcript
chr16	88101527	88102496	0.355235	0.476175	0.120941	970	26	70.2192	ENST00000566351.1	LOC400553	ENSG00000205037	lncRNA	novel transcript
chr16	3443464	3444127	0.544428	0.428717	-0.115711	664	24	-70.1972	ENST00000572757.5	NAA60	ENSG00000122390	protein_coding	N-alpha-acetyltransferase 60, NatF catalytic subunit [Source:HGNC Symbol;Acc:HGNC:25875]
chr16	3443464	3444127	0.544428	0.428717	-0.115711	664	24	-70.1972	ENST00000573593.5	NAA60	ENSG00000122390	protein_coding	N-alpha-acetyltransferase 60, NatF catalytic subunit [Source:HGNC Symbol;Acc:HGNC:25875]
chr16	3443464	3444127	0.544428	0.428717	-0.115711	664	24	-70.1972	ENST00000573617.1	NAA60	ENSG00000122390	protein_coding	N-alpha-acetyltransferase 60, NatF catalytic subunit [Source:HGNC Symbol;Acc:HGNC:25875]
chr16	3443464	3444127	0.544428	0.428717	-0.115711	664	24	-70.1972	ENST00000570372.5	NAA60	ENSG00000122390	protein_coding	N-alpha-acetyltransferase 60, NatF catalytic subunit [Source:HGNC Symbol;Acc:HGNC:25875]
chr16	3443464	3444127	0.544428	0.428717	-0.115711	664	24	-70.1972	ENST00000575936.5	NAA60	ENSG00000122390	protein_coding	N-alpha-acetyltransferase 60, NatF catalytic subunit [Source:HGNC Symbol;Acc:HGNC:25875]
chr16	3443464	3444127	0.544428	0.428717	-0.115711	664	24	-70.1972	ENST00000407558.9	NAA60	ENSG00000122390	protein_coding	N-alpha-acetyltransferase 60, NatF catalytic subunit [Source:HGNC Symbol;Acc:HGNC:25875]
chr16	3443464	3444127	0.544428	0.428717	-0.115711	664	24	-70.1972	ENST00000424546.6	NAA60	ENSG00000122390	protein_coding	N-alpha-acetyltransferase 60, NatF catalytic subunit [Source:HGNC Symbol;Acc:HGNC:25875]
chr16	3443464	3444127	0.544428	0.428717	-0.115711	664	24	-70.1972	ENST00000575733.5	NAA60	ENSG00000122390	protein_coding	N-alpha-acetyltransferase 60, NatF catalytic subunit [Source:HGNC Symbol;Acc:HGNC:25875]
chr16	3443464	3444127	0.544428	0.428717	-0.115711	664	24	-70.1972	ENST00000649205.1	NAA60	ENSG00000122390	protein_coding	N-alpha-acetyltransferase 60, NatF catalytic subunit [Source:HGNC Symbol;Acc:HGNC:25875]
chr16	3443464	3444127	0.544428	0.428717	-0.115711	664	24	-70.1972	ENST00000574950.5	NAA60	ENSG00000122390	protein_coding	N-alpha-acetyltransferase 60, NatF catalytic subunit [Source:HGNC Symbol;Acc:HGNC:25875]
chr16	3443464	3444127	0.544428	0.428717	-0.115711	664	24	-70.1972	ENST00000573580.5	NAA60	ENSG00000122390	protein_coding	N-alpha-acetyltransferase 60, NatF catalytic subunit [Source:HGNC Symbol;Acc:HGNC:25875]
chr16	3443464	3444127	0.544428	0.428717	-0.115711	664	24	-70.1972	ENST00000572169.6	NAA60	ENSG00000122390	protein_coding	N-alpha-acetyltransferase 60, NatF catalytic subunit [Source:HGNC Symbol;Acc:HGNC:25875]
chr16	3443464	3444127	0.544428	0.428717	-0.115711	664	24	-70.1972	ENST00000573201.6	NAA60	ENSG00000122390	protein_coding	N-alpha-acetyltransferase 60, NatF catalytic subunit [Source:HGNC Symbol;Acc:HGNC:25875]
chr16	3443464	3444127	0.544428	0.428717	-0.115711	664	24	-70.1972	ENST00000649360.1	NAA60	ENSG00000122390	protein_coding	N-alpha-acetyltransferase 60, NatF catalytic subunit [Source:HGNC Symbol;Acc:HGNC:25875]
chr16	3443464	3444127	0.544428	0.428717	-0.115711	664	24	-70.1972	ENST00000615865.1	NAA60	ENSG00000122390	protein_coding	N-alpha-acetyltransferase 60, NatF catalytic subunit [Source:HGNC Symbol;Acc:HGNC:25875]
chr16	3443464	3444127	0.544428	0.428717	-0.115711	664	24	-70.1972	ENST00000575042.1	NAA60	ENSG00000122390	protein_coding	N-alpha-acetyltransferase 60, NatF catalytic subunit [Source:HGNC Symbol;Acc:HGNC:25875]
chr16	3443464	3444127	0.544428	0.428717	-0.115711	664	24	-70.1972	ENST00000574256.1	NAA60	ENSG00000122390	protein_coding	N-alpha-acetyltransferase 60, NatF catalytic subunit [Source:HGNC Symbol;Acc:HGNC:25875]
chr16	3443464	3444127	0.544428	0.428717	-0.115711	664	24	-70.1972	ENST00000574762.1	NAA60	ENSG00000122390	protein_coding	N-alpha-acetyltransferase 60, NatF catalytic subunit [Source:HGNC Symbol;Acc:HGNC:25875]
chr16	3443464	3444127	0.544428	0.428717	-0.115711	664	24	-70.1972	ENST00000301744.7	ZNF597	ENSG00000167981	protein_coding	zinc finger protein 597 [Source:HGNC Symbol;Acc:HGNC:26573]
chr10	132143288	132144153	0.462928	0.635995	0.173067	866	22	70.0394	ENST00000477275.1	JAKMIP3	ENSG00000188385	protein_coding	Janus kinase and microtubule interacting protein 3 [Source:HGNC Symbol;Acc:HGNC:23523]
chr12	94614906	94616571	0.381013	0.191677	-0.189336	1666	21	-69.9132	ENST00000551457.1	TMCC3	ENSG00000057704	protein_coding	transmembrane and coiled-coil domain family 3 [Source:HGNC Symbol;Acc:HGNC:29199]
chr12	94614906	94616571	0.381013	0.191677	-0.189336	1666	21	-69.9132	ENST00000548918.1	TMCC3	ENSG00000057704	protein_coding	transmembrane and coiled-coil domain family 3 [Source:HGNC Symbol;Acc:HGNC:29199]
chr12	94614906	94616571	0.381013	0.191677	-0.189336	1666	21	-69.9132	ENST00000552239.1	TMCC3	ENSG00000057704	protein_coding	transmembrane and coiled-coil domain family 3 [Source:HGNC Symbol;Acc:HGNC:29199]
chr18	14747794	14748451	0.100249	0.183477	0.0832277	658	25	69.8648	ENST00000690538.1	ANKRD30B	ENSG00000180777	protein_coding	ankyrin repeat domain 30B [Source:HGNC Symbol;Acc:HGNC:24165]
chr18	14747794	14748451	0.100249	0.183477	0.0832277	658	25	69.8648	ENST00000358984.9	ANKRD30B	ENSG00000180777	protein_coding	ankyrin repeat domain 30B [Source:HGNC Symbol;Acc:HGNC:24165]
chr18	14747794	14748451	0.100249	0.183477	0.0832277	658	25	69.8648	ENST00000665241.1	ANKRD30B	ENSG00000180777	protein_coding	ankyrin repeat domain 30B [Source:HGNC Symbol;Acc:HGNC:24165]
chr18	14747794	14748451	0.100249	0.183477	0.0832277	658	25	69.8648	ENST00000580206.1	ANKRD30B	ENSG00000180777	protein_coding	ankyrin repeat domain 30B [Source:HGNC Symbol;Acc:HGNC:24165]
chr8	9249347	9250250	0.857411	0.753485	-0.103926	904	27	-69.7889	ENST00000522836.1	NA	ENSG00000248538	lncRNA	PPP1R3B divergent transcript [Source:HGNC Symbol;Acc:HGNC:56150]
chr8	9249347	9250250	0.857411	0.753485	-0.103926	904	27	-69.7889	ENST00000649561.1	NA	ENSG00000248538	lncRNA	PPP1R3B divergent transcript [Source:HGNC Symbol;Acc:HGNC:56150]
chr8	9249347	9250250	0.857411	0.753485	-0.103926	904	27	-69.7889	ENST00000523246.2	LOC157273	ENSG00000248538	lncRNA	PPP1R3B divergent transcript [Source:HGNC Symbol;Acc:HGNC:56150]
chr8	9249347	9250250	0.857411	0.753485	-0.103926	904	27	-69.7889	ENST00000520255.6	LOC157273	ENSG00000248538	lncRNA	PPP1R3B divergent transcript [Source:HGNC Symbol;Acc:HGNC:56150]
chrX	154019001	154019912	0.18753	0.30174	0.114209	912	28	69.5657	ENST00000369974.6	IRAK1	ENSG00000184216	protein_coding	interleukin 1 receptor associated kinase 1 [Source:HGNC Symbol;Acc:HGNC:6112]
chrX	154019001	154019912	0.18753	0.30174	0.114209	912	28	69.5657	ENST00000369980.8	IRAK1	ENSG00000184216	protein_coding	interleukin 1 receptor associated kinase 1 [Source:HGNC Symbol;Acc:HGNC:6112]
chrX	154019001	154019912	0.18753	0.30174	0.114209	912	28	69.5657	ENST00000444230.5	IRAK1	ENSG00000184216	protein_coding	interleukin 1 receptor associated kinase 1 [Source:HGNC Symbol;Acc:HGNC:6112]
chrX	154019001	154019912	0.18753	0.30174	0.114209	912	28	69.5657	ENST00000699980.1	IRAK1	ENSG00000184216	protein_coding	interleukin 1 receptor associated kinase 1 [Source:HGNC Symbol;Acc:HGNC:6112]
chrX	154019001	154019912	0.18753	0.30174	0.114209	912	28	69.5657	ENST00000477274.1	IRAK1	ENSG00000184216	protein_coding	interleukin 1 receptor associated kinase 1 [Source:HGNC Symbol;Acc:HGNC:6112]
chrX	154019001	154019912	0.18753	0.30174	0.114209	912	28	69.5657	ENST00000369973.7	IRAK1	ENSG00000184216	protein_coding	interleukin 1 receptor associated kinase 1 [Source:HGNC Symbol;Acc:HGNC:6112]
chrX	154019001	154019912	0.18753	0.30174	0.114209	912	28	69.5657	ENST00000393687.6	IRAK1	ENSG00000184216	protein_coding	interleukin 1 receptor associated kinase 1 [Source:HGNC Symbol;Acc:HGNC:6112]
chrX	154019001	154019912	0.18753	0.30174	0.114209	912	28	69.5657	ENST00000429936.6	IRAK1	ENSG00000184216	protein_coding	interleukin 1 receptor associated kinase 1 [Source:HGNC Symbol;Acc:HGNC:6112]
chrX	154019001	154019912	0.18753	0.30174	0.114209	912	28	69.5657	ENST00000443220.1	IRAK1	ENSG00000184216	protein_coding	interleukin 1 receptor associated kinase 1 [Source:HGNC Symbol;Acc:HGNC:6112]
chrX	154019001	154019912	0.18753	0.30174	0.114209	912	28	69.5657	ENST00000463031.1	IRAK1	ENSG00000184216	protein_coding	interleukin 1 receptor associated kinase 1 [Source:HGNC Symbol;Acc:HGNC:6112]
chr1	32924982	32925889	0.378116	0.248538	-0.129578	908	25	-69.4365	ENST00000661031.1	NA	ENSG00000287691	lncRNA	novel transcript, antisense to RNF19B
chr8	51408972	51409513	0.777296	0.892191	0.114896	542	19	69.3995	ENST00000522628.5	PXDNL	ENSG00000147485	protein_coding	peroxidasin like [Source:HGNC Symbol;Acc:HGNC:26359]
chr8	51408972	51409513	0.777296	0.892191	0.114896	542	19	69.3995	ENST00000522933.5	PXDNL	ENSG00000147485	protein_coding	peroxidasin like [Source:HGNC Symbol;Acc:HGNC:26359]
chr1	74732914	74733635	0.0591248	0.12787	0.0687456	722	24	69.3837	ENST00000457880.6	TYW3	ENSG00000162623	protein_coding	tRNA-yW synthesizing protein 3 homolog [Source:HGNC Symbol;Acc:HGNC:24757]
chr1	74732914	74733635	0.0591248	0.12787	0.0687456	722	24	69.3837	ENST00000370867.8	TYW3	ENSG00000162623	protein_coding	tRNA-yW synthesizing protein 3 homolog [Source:HGNC Symbol;Acc:HGNC:24757]
chr1	74732914	74733635	0.0591248	0.12787	0.0687456	722	24	69.3837	ENST00000479111.5	TYW3	ENSG00000162623	protein_coding	tRNA-yW synthesizing protein 3 homolog [Source:HGNC Symbol;Acc:HGNC:24757]
chr1	74732914	74733635	0.0591248	0.12787	0.0687456	722	24	69.3837	ENST00000370872.7	CRYZ	ENSG00000116791	protein_coding	crystallin zeta [Source:HGNC Symbol;Acc:HGNC:2419]
chr1	74732914	74733635	0.0591248	0.12787	0.0687456	722	24	69.3837	ENST00000340866.10	CRYZ	ENSG00000116791	protein_coding	crystallin zeta [Source:HGNC Symbol;Acc:HGNC:2419]
chr1	74732914	74733635	0.0591248	0.12787	0.0687456	722	24	69.3837	ENST00000417775.5	CRYZ	ENSG00000116791	protein_coding	crystallin zeta [Source:HGNC Symbol;Acc:HGNC:2419]
chr1	74732914	74733635	0.0591248	0.12787	0.0687456	722	24	69.3837	ENST00000370871.7	CRYZ	ENSG00000116791	protein_coding	crystallin zeta [Source:HGNC Symbol;Acc:HGNC:2419]
chr1	74732914	74733635	0.0591248	0.12787	0.0687456	722	24	69.3837	ENST00000370870.5	CRYZ	ENSG00000116791	protein_coding	crystallin zeta [Source:HGNC Symbol;Acc:HGNC:2419]
chr1	74732914	74733635	0.0591248	0.12787	0.0687456	722	24	69.3837	ENST00000441120.1	CRYZ	ENSG00000116791	protein_coding	crystallin zeta [Source:HGNC Symbol;Acc:HGNC:2419]
chr12	57240999	57241774	0.206555	0.112122	-0.0944336	776	23	-69.2795	ENST00000393825.5	NDUFA4L2	ENSG00000185633	protein_coding	NDUFA4 mitochondrial complex associated like 2 [Source:HGNC Symbol;Acc:HGNC:29836]
chr12	57240999	57241774	0.206555	0.112122	-0.0944336	776	23	-69.2795	ENST00000556234.1	NDUFA4L2	ENSG00000185633	protein_coding	NDUFA4 mitochondrial complex associated like 2 [Source:HGNC Symbol;Acc:HGNC:29836]
chr12	57240999	57241774	0.206555	0.112122	-0.0944336	776	23	-69.2795	ENST00000557276.1	NDUFA4L2	ENSG00000185633	protein_coding	NDUFA4 mitochondrial complex associated like 2 [Source:HGNC Symbol;Acc:HGNC:29836]
chr19	12765847	12766420	0.365213	0.18247	-0.182743	574	19	-69.2623	ENST00000586710.5	HOOK2	ENSG00000095066	protein_coding	hook microtubule tethering protein 2 [Source:HGNC Symbol;Acc:HGNC:19885]
chr18	12076165	12076900	0.380649	0.537974	0.157324	736	22	69.1761	ENST00000591780.1	NA	ENSG00000256616	transcribed_processed_pseudogene	ADGRA3 pseudogene 1 [Source:HGNC Symbol;Acc:HGNC:55918]
chr18	12076165	12076900	0.380649	0.537974	0.157324	736	22	69.1761	ENST00000590929.1	NA	ENSG00000256616	transcribed_processed_pseudogene	ADGRA3 pseudogene 1 [Source:HGNC Symbol;Acc:HGNC:55918]
chr15	94070360	94070905	0.367287	0.578838	0.211551	546	17	69.0208	ENST00000556447.5	LOC105369203	ENSG00000258754	lncRNA	long intergenic non-protein coding RNA 1579 [Source:HGNC Symbol;Acc:HGNC:27519]
chr15	94070360	94070905	0.367287	0.578838	0.211551	546	17	69.0208	ENST00000555772.2	LOC105369203	ENSG00000258754	lncRNA	long intergenic non-protein coding RNA 1579 [Source:HGNC Symbol;Acc:HGNC:27519]
chrY	20575461	20576059	0.285478	0.134358	-0.15112	599	25	-68.9174	ENST00000361365.7	EIF1AY	ENSG00000198692	protein_coding	eukaryotic translation initiation factor 1A Y-linked [Source:HGNC Symbol;Acc:HGNC:3252]
chrY	20575461	20576059	0.285478	0.134358	-0.15112	599	25	-68.9174	ENST00000465253.1	EIF1AY	ENSG00000198692	protein_coding	eukaryotic translation initiation factor 1A Y-linked [Source:HGNC Symbol;Acc:HGNC:3252]
chrY	20575461	20576059	0.285478	0.134358	-0.15112	599	25	-68.9174	ENST00000382772.3	EIF1AY	ENSG00000198692	protein_coding	eukaryotic translation initiation factor 1A Y-linked [Source:HGNC Symbol;Acc:HGNC:3252]
chrY	20575461	20576059	0.285478	0.134358	-0.15112	599	25	-68.9174	ENST00000666990.1	TTTY10	ENSG00000229236	lncRNA	testis-specific transcript, Y-linked 10 [Source:HGNC Symbol;Acc:HGNC:18491]
chrY	20575461	20576059	0.285478	0.134358	-0.15112	599	25	-68.9174	ENST00000661812.1	TTTY10	ENSG00000229236	lncRNA	testis-specific transcript, Y-linked 10 [Source:HGNC Symbol;Acc:HGNC:18491]
chrY	20575461	20576059	0.285478	0.134358	-0.15112	599	25	-68.9174	ENST00000670518.1	TTTY10	ENSG00000229236	lncRNA	testis-specific transcript, Y-linked 10 [Source:HGNC Symbol;Acc:HGNC:18491]
chrY	20575461	20576059	0.285478	0.134358	-0.15112	599	25	-68.9174	ENST00000657696.1	TTTY10	ENSG00000229236	lncRNA	testis-specific transcript, Y-linked 10 [Source:HGNC Symbol;Acc:HGNC:18491]
chrY	20575461	20576059	0.285478	0.134358	-0.15112	599	25	-68.9174	ENST00000660111.1	TTTY10	ENSG00000229236	lncRNA	testis-specific transcript, Y-linked 10 [Source:HGNC Symbol;Acc:HGNC:18491]
chrY	20575461	20576059	0.285478	0.134358	-0.15112	599	25	-68.9174	ENST00000662223.1	TTTY10	ENSG00000229236	lncRNA	testis-specific transcript, Y-linked 10 [Source:HGNC Symbol;Acc:HGNC:18491]
chrY	20575461	20576059	0.285478	0.134358	-0.15112	599	25	-68.9174	ENST00000658891.1	TTTY10	ENSG00000229236	lncRNA	testis-specific transcript, Y-linked 10 [Source:HGNC Symbol;Acc:HGNC:18491]
chrY	20575461	20576059	0.285478	0.134358	-0.15112	599	25	-68.9174	ENST00000651837.1	TTTY10	ENSG00000229236	lncRNA	testis-specific transcript, Y-linked 10 [Source:HGNC Symbol;Acc:HGNC:18491]
chrY	20575461	20576059	0.285478	0.134358	-0.15112	599	25	-68.9174	ENST00000667496.1	TTTY10	ENSG00000229236	lncRNA	testis-specific transcript, Y-linked 10 [Source:HGNC Symbol;Acc:HGNC:18491]
chrY	20575461	20576059	0.285478	0.134358	-0.15112	599	25	-68.9174	ENST00000666666.1	TTTY10	ENSG00000229236	lncRNA	testis-specific transcript, Y-linked 10 [Source:HGNC Symbol;Acc:HGNC:18491]
chr9	129338379	129339451	0.55918	0.728035	0.168855	1073	22	68.9149	ENST00000660036.1	LINC01503	ENSG00000233901	lncRNA	long intergenic non-protein coding RNA 1503 [Source:HGNC Symbol;Acc:HGNC:51184]
chr9	129338379	129339451	0.55918	0.728035	0.168855	1073	22	68.9149	ENST00000657393.1	LINC01503	ENSG00000233901	lncRNA	long intergenic non-protein coding RNA 1503 [Source:HGNC Symbol;Acc:HGNC:51184]
chr9	129338379	129339451	0.55918	0.728035	0.168855	1073	22	68.9149	ENST00000659864.1	LINC01503	ENSG00000233901	lncRNA	long intergenic non-protein coding RNA 1503 [Source:HGNC Symbol;Acc:HGNC:51184]
chr12	120137073	120137725	0.85447	0.719688	-0.134782	653	19	-68.6875	ENST00000549815.1	GCN1	ENSG00000089154	protein_coding	GCN1 activator of EIF2AK4 [Source:HGNC Symbol;Acc:HGNC:4199]
chr7	130141273	130142124	0.131448	0.21227	0.0808224	852	28	68.6378	ENST00000664494.1	LINC03008	ENSG00000229196	lncRNA	long intergenic non-protein coding RNA 3008 [Source:HGNC Symbol;Acc:HGNC:56133]
chr7	130141273	130142124	0.131448	0.21227	0.0808224	852	28	68.6378	ENST00000469264.1	LINC03008	ENSG00000229196	lncRNA	long intergenic non-protein coding RNA 3008 [Source:HGNC Symbol;Acc:HGNC:56133]
chr7	130141273	130142124	0.131448	0.21227	0.0808224	852	28	68.6378	ENST00000470348.1	LINC03008	ENSG00000229196	lncRNA	long intergenic non-protein coding RNA 3008 [Source:HGNC Symbol;Acc:HGNC:56133]
chr20	62667303	62668017	0.438777	0.29989	-0.138888	715	23	-68.5559	ENST00000495889.5	SLCO4A1	ENSG00000101187	protein_coding	solute carrier organic anion transporter family member 4A1 [Source:HGNC Symbol;Acc:HGNC:10953]
chr20	62667303	62668017	0.438777	0.29989	-0.138888	715	23	-68.5559	ENST00000466961.5	SLCO4A1	ENSG00000101187	protein_coding	solute carrier organic anion transporter family member 4A1 [Source:HGNC Symbol;Acc:HGNC:10953]
chr20	62667303	62668017	0.438777	0.29989	-0.138888	715	23	-68.5559	ENST00000451793.1	SLCO4A1	ENSG00000101187	protein_coding	solute carrier organic anion transporter family member 4A1 [Source:HGNC Symbol;Acc:HGNC:10953]
chr20	62667303	62668017	0.438777	0.29989	-0.138888	715	23	-68.5559	ENST00000497919.5	SLCO4A1	ENSG00000101187	protein_coding	solute carrier organic anion transporter family member 4A1 [Source:HGNC Symbol;Acc:HGNC:10953]
chr20	62667303	62668017	0.438777	0.29989	-0.138888	715	23	-68.5559	ENST00000466818.1	SLCO4A1	ENSG00000101187	protein_coding	solute carrier organic anion transporter family member 4A1 [Source:HGNC Symbol;Acc:HGNC:10953]
chr20	62667303	62668017	0.438777	0.29989	-0.138888	715	23	-68.5559	ENST00000451648.1	SLCO4A1-AS1	ENSG00000232803	lncRNA	SLCO4A1 antisense RNA 1 [Source:HGNC Symbol;Acc:HGNC:40537]
chr20	62667303	62668017	0.438777	0.29989	-0.138888	715	23	-68.5559	ENST00000411824.1	SLCO4A1-AS1	ENSG00000232803	lncRNA	SLCO4A1 antisense RNA 1 [Source:HGNC Symbol;Acc:HGNC:40537]
chr20	62667303	62668017	0.438777	0.29989	-0.138888	715	23	-68.5559	ENST00000433126.1	SLCO4A1-AS1	ENSG00000232803	lncRNA	SLCO4A1 antisense RNA 1 [Source:HGNC Symbol;Acc:HGNC:40537]
chr17	48910441	48913276	0.602231	0.400685	-0.201546	2836	25	-68.3181	ENST00000504684.5	UBE2Z	ENSG00000159202	protein_coding	ubiquitin conjugating enzyme E2 Z [Source:HGNC Symbol;Acc:HGNC:25847]
chr17	48910441	48913276	0.602231	0.400685	-0.201546	2836	25	-68.3181	ENST00000513342.5	UBE2Z	ENSG00000159202	protein_coding	ubiquitin conjugating enzyme E2 Z [Source:HGNC Symbol;Acc:HGNC:25847]
chr5	291090	292009	0.543083	0.791271	0.248188	920	15	68.2568	ENST00000504656.1	NA	ENSG00000250848	processed_pseudogene	PPP4R2 pseudogene 1 [Source:HGNC Symbol;Acc:HGNC:56513]
chr3	11613447	11614620	0.450621	0.296291	-0.154329	1174	23	-68.2313	ENST00000424709.5	VGLL4	ENSG00000144560	protein_coding	vestigial like family member 4 [Source:HGNC Symbol;Acc:HGNC:28966]
chr13	110265774	110266418	0.424733	0.289935	-0.134798	645	22	-68.2234	ENST00000624845.1	NA	ENSG00000279237	TEC	TEC
chr7	424977	425593	0.332741	0.218947	-0.113794	617	24	-68.1594	ENST00000659509.1	LOC116435278	ENSG00000286710	lncRNA	novel transcript
chr7	424977	425593	0.332741	0.218947	-0.113794	617	24	-68.1594	ENST00000664509.1	LOC116435278	ENSG00000286710	lncRNA	novel transcript
chr7	424977	425593	0.332741	0.218947	-0.113794	617	24	-68.1594	ENST00000652788.1	LOC116435278	ENSG00000286710	lncRNA	novel transcript
chr20	62337616	62338332	0.720948	0.847518	0.12657	717	21	68.1078	ENST00000474128.1	LAMA5	ENSG00000130702	protein_coding	laminin subunit alpha 5 [Source:HGNC Symbol;Acc:HGNC:6485]
chrX	134545979	134546729	0.405762	0.565795	0.160033	751	21	67.8661	ENST00000414769.2	MIR503HG	ENSG00000223749	lncRNA	MIR503 host gene [Source:HGNC Symbol;Acc:HGNC:28258]
chrX	134545979	134546729	0.405762	0.565795	0.160033	751	21	67.8661	ENST00000440570.6	MIR503HG	ENSG00000223749	lncRNA	MIR503 host gene [Source:HGNC Symbol;Acc:HGNC:28258]
chrX	134545979	134546729	0.405762	0.565795	0.160033	751	21	67.8661	ENST00000670930.1	MIR503HG	ENSG00000223749	lncRNA	MIR503 host gene [Source:HGNC Symbol;Acc:HGNC:28258]
chrX	134545979	134546729	0.405762	0.565795	0.160033	751	21	67.8661	ENST00000666697.1	MIR503HG	ENSG00000223749	lncRNA	MIR503 host gene [Source:HGNC Symbol;Acc:HGNC:28258]
chrX	134545979	134546729	0.405762	0.565795	0.160033	751	21	67.8661	ENST00000673627.1	MIR503HG	ENSG00000223749	lncRNA	MIR503 host gene [Source:HGNC Symbol;Acc:HGNC:28258]
chrX	134545979	134546729	0.405762	0.565795	0.160033	751	21	67.8661	ENST00000655068.1	MIR503HG	ENSG00000223749	lncRNA	MIR503 host gene [Source:HGNC Symbol;Acc:HGNC:28258]
chrX	134545979	134546729	0.405762	0.565795	0.160033	751	21	67.8661	ENST00000659680.1	MIR503HG	ENSG00000223749	lncRNA	MIR503 host gene [Source:HGNC Symbol;Acc:HGNC:28258]
chrX	134545979	134546729	0.405762	0.565795	0.160033	751	21	67.8661	ENST00000441492.2	MIR503HG	ENSG00000223749	lncRNA	MIR503 host gene [Source:HGNC Symbol;Acc:HGNC:28258]
chrX	134545979	134546729	0.405762	0.565795	0.160033	751	21	67.8661	ENST00000385270.1	MIR503	ENSG00000208005	miRNA	microRNA 503 [Source:HGNC Symbol;Acc:HGNC:32138]
chrX	134545979	134546729	0.405762	0.565795	0.160033	751	21	67.8661	ENST00000362227.3	MIR424	ENSG00000284231	miRNA	microRNA 424 [Source:HGNC Symbol;Acc:HGNC:31881]
chr17	49972714	49973282	0.176508	0.0912168	-0.0852912	569	25	-67.7421	ENST00000411890.3	DLX4	ENSG00000108813	protein_coding	distal-less homeobox 4 [Source:HGNC Symbol;Acc:HGNC:2917]
chr17	49972714	49973282	0.176508	0.0912168	-0.0852912	569	25	-67.7421	ENST00000611342.1	NA	ENSG00000108813	protein_coding	distal-less homeobox 4 [Source:HGNC Symbol;Acc:HGNC:2917]
chrX	130401667	130402468	0.293775	0.16787	-0.125905	802	24	-67.6895	ENST00000305536.11	RBMX2	ENSG00000134597	protein_coding	RNA binding motif protein X-linked 2 [Source:HGNC Symbol;Acc:HGNC:24282]
chrX	130401667	130402468	0.293775	0.16787	-0.125905	802	24	-67.6895	ENST00000469953.1	RBMX2	ENSG00000134597	protein_coding	RNA binding motif protein X-linked 2 [Source:HGNC Symbol;Acc:HGNC:24282]
chrX	130401667	130402468	0.293775	0.16787	-0.125905	802	24	-67.6895	ENST00000370947.1	RBMX2	ENSG00000134597	protein_coding	RNA binding motif protein X-linked 2 [Source:HGNC Symbol;Acc:HGNC:24282]
chr10	124544895	124545694	0.681307	0.556043	-0.125264	800	25	-67.5921	ENST00000493240.1	LHPP	ENSG00000107902	protein_coding	phospholysine phosphohistidine inorganic pyrophosphate phosphatase [Source:HGNC Symbol;Acc:HGNC:30042]
chr10	124544895	124545694	0.681307	0.556043	-0.125264	800	25	-67.5921	ENST00000482963.1	LHPP	ENSG00000107902	protein_coding	phospholysine phosphohistidine inorganic pyrophosphate phosphatase [Source:HGNC Symbol;Acc:HGNC:30042]
chr1	148329492	148329927	0.328416	0.481023	0.152608	436	18	67.3415	ENST00000516935.1	NA	ENSG00000252744	misc_RNA	Y RNA [Source:RFAM;Acc:RF00019]
chrX	154388312	154389103	0.343566	0.472805	0.129239	792	26	67.3282	ENST00000492572.5	RPL10	ENSG00000147403	protein_coding	ribosomal protein L10 [Source:HGNC Symbol;Acc:HGNC:10298]
chr4	1801257	1801816	0.667391	0.796391	0.128999	560	20	67.2619	ENST00000507588.1	FGFR3	ENSG00000068078	protein_coding	fibroblast growth factor receptor 3 [Source:HGNC Symbol;Acc:HGNC:3690]
chr4	1801257	1801816	0.667391	0.796391	0.128999	560	20	67.2619	ENST00000474521.1	FGFR3	ENSG00000068078	protein_coding	fibroblast growth factor receptor 3 [Source:HGNC Symbol;Acc:HGNC:3690]
chr4	1801257	1801816	0.667391	0.796391	0.128999	560	20	67.2619	ENST00000643463.1	FGFR3	ENSG00000068078	protein_coding	fibroblast growth factor receptor 3 [Source:HGNC Symbol;Acc:HGNC:3690]
chr17	64780352	64780949	0.379369	0.501132	0.121763	598	24	67.1993	ENST00000617359.1	MIR6080	ENSG00000278581	miRNA	microRNA 6080 [Source:HGNC Symbol;Acc:HGNC:50142]
chr7	151081215	151082022	0.251435	0.35489	0.103455	808	26	67.1294	ENST00000489884.5	FASTK	ENSG00000164896	protein_coding	Fas activated serine/threonine kinase [Source:HGNC Symbol;Acc:HGNC:24676]
chr7	151081215	151082022	0.251435	0.35489	0.103455	808	26	67.1294	ENST00000297532.11	FASTK	ENSG00000164896	protein_coding	Fas activated serine/threonine kinase [Source:HGNC Symbol;Acc:HGNC:24676]
chr7	151081215	151082022	0.251435	0.35489	0.103455	808	26	67.1294	ENST00000467237.5	FASTK	ENSG00000164896	protein_coding	Fas activated serine/threonine kinase [Source:HGNC Symbol;Acc:HGNC:24676]
chr7	151081215	151082022	0.251435	0.35489	0.103455	808	26	67.1294	ENST00000353841.6	FASTK	ENSG00000164896	protein_coding	Fas activated serine/threonine kinase [Source:HGNC Symbol;Acc:HGNC:24676]
chr7	151081215	151082022	0.251435	0.35489	0.103455	808	26	67.1294	ENST00000482571.2	FASTK	ENSG00000164896	protein_coding	Fas activated serine/threonine kinase [Source:HGNC Symbol;Acc:HGNC:24676]
chr7	151081215	151082022	0.251435	0.35489	0.103455	808	26	67.1294	ENST00000460980.5	FASTK	ENSG00000164896	protein_coding	Fas activated serine/threonine kinase [Source:HGNC Symbol;Acc:HGNC:24676]
chr7	151081215	151082022	0.251435	0.35489	0.103455	808	26	67.1294	ENST00000482806.5	FASTK	ENSG00000164896	protein_coding	Fas activated serine/threonine kinase [Source:HGNC Symbol;Acc:HGNC:24676]
chr7	151081215	151082022	0.251435	0.35489	0.103455	808	26	67.1294	ENST00000461979.1	FASTK	ENSG00000164896	protein_coding	Fas activated serine/threonine kinase [Source:HGNC Symbol;Acc:HGNC:24676]
chr7	151081215	151082022	0.251435	0.35489	0.103455	808	26	67.1294	ENST00000496663.1	FASTK	ENSG00000164896	protein_coding	Fas activated serine/threonine kinase [Source:HGNC Symbol;Acc:HGNC:24676]
chr17	39194582	39195502	0.308865	0.14677	-0.162095	921	19	-67.0906	ENST00000539338.6	CACNB1	ENSG00000067191	protein_coding	calcium voltage-gated channel auxiliary subunit beta 1 [Source:HGNC Symbol;Acc:HGNC:1401]
chr17	39194582	39195502	0.308865	0.14677	-0.162095	921	19	-67.0906	ENST00000492737.5	CACNB1	ENSG00000067191	protein_coding	calcium voltage-gated channel auxiliary subunit beta 1 [Source:HGNC Symbol;Acc:HGNC:1401]
chr17	39194582	39195502	0.308865	0.14677	-0.162095	921	19	-67.0906	ENST00000582877.1	CACNB1	ENSG00000067191	protein_coding	calcium voltage-gated channel auxiliary subunit beta 1 [Source:HGNC Symbol;Acc:HGNC:1401]
chr17	39194582	39195502	0.308865	0.14677	-0.162095	921	19	-67.0906	ENST00000577926.1	CACNB1	ENSG00000067191	protein_coding	calcium voltage-gated channel auxiliary subunit beta 1 [Source:HGNC Symbol;Acc:HGNC:1401]
chr2	178522893	178523550	0.274699	0.393148	0.118449	658	23	67.0788	ENST00000587568.5	TTN-AS1	ENSG00000237298	lncRNA	TTN antisense RNA 1 [Source:HGNC Symbol;Acc:HGNC:44124]
chr2	178522893	178523550	0.274699	0.393148	0.118449	658	23	67.0788	ENST00000431259.6	TTN-AS1	ENSG00000237298	lncRNA	TTN antisense RNA 1 [Source:HGNC Symbol;Acc:HGNC:44124]
chr2	178522893	178523550	0.274699	0.393148	0.118449	658	23	67.0788	ENST00000657210.1	TTN-AS1	ENSG00000237298	lncRNA	TTN antisense RNA 1 [Source:HGNC Symbol;Acc:HGNC:44124]
chr2	178522893	178523550	0.274699	0.393148	0.118449	658	23	67.0788	ENST00000630096.2	TTN-AS1	ENSG00000237298	lncRNA	TTN antisense RNA 1 [Source:HGNC Symbol;Acc:HGNC:44124]
chr2	178522893	178523550	0.274699	0.393148	0.118449	658	23	67.0788	ENST00000585487.6	TTN-AS1	ENSG00000237298	lncRNA	TTN antisense RNA 1 [Source:HGNC Symbol;Acc:HGNC:44124]
chr2	178522893	178523550	0.274699	0.393148	0.118449	658	23	67.0788	ENST00000702938.1	TTN-AS1	ENSG00000237298	lncRNA	TTN antisense RNA 1 [Source:HGNC Symbol;Acc:HGNC:44124]
chr2	178522893	178523550	0.274699	0.393148	0.118449	658	23	67.0788	ENST00000442329.7	TTN-AS1	ENSG00000237298	lncRNA	TTN antisense RNA 1 [Source:HGNC Symbol;Acc:HGNC:44124]
chr2	178522893	178523550	0.274699	0.393148	0.118449	658	23	67.0788	ENST00000664161.1	TTN-AS1	ENSG00000237298	lncRNA	TTN antisense RNA 1 [Source:HGNC Symbol;Acc:HGNC:44124]
chr2	178522893	178523550	0.274699	0.393148	0.118449	658	23	67.0788	ENST00000589434.5	TTN-AS1	ENSG00000237298	lncRNA	TTN antisense RNA 1 [Source:HGNC Symbol;Acc:HGNC:44124]
chr2	178522893	178523550	0.274699	0.393148	0.118449	658	23	67.0788	ENST00000592161.1	TTN-AS1	ENSG00000237298	lncRNA	TTN antisense RNA 1 [Source:HGNC Symbol;Acc:HGNC:44124]
chr2	178522893	178523550	0.274699	0.393148	0.118449	658	23	67.0788	ENST00000659121.1	LOC101927055	ENSG00000237298	lncRNA	TTN antisense RNA 1 [Source:HGNC Symbol;Acc:HGNC:44124]
chr2	178522893	178523550	0.274699	0.393148	0.118449	658	23	67.0788	ENST00000456053.5	TTN-AS1	ENSG00000237298	lncRNA	TTN antisense RNA 1 [Source:HGNC Symbol;Acc:HGNC:44124]
chr2	178522893	178523550	0.274699	0.393148	0.118449	658	23	67.0788	ENST00000590773.6	TTN-AS1	ENSG00000237298	lncRNA	TTN antisense RNA 1 [Source:HGNC Symbol;Acc:HGNC:44124]
chr2	178522893	178523550	0.274699	0.393148	0.118449	658	23	67.0788	ENST00000588804.5	TTN-AS1	ENSG00000237298	lncRNA	TTN antisense RNA 1 [Source:HGNC Symbol;Acc:HGNC:44124]
chr2	178522893	178523550	0.274699	0.393148	0.118449	658	23	67.0788	ENST00000590040.5	TTN-AS1	ENSG00000237298	lncRNA	TTN antisense RNA 1 [Source:HGNC Symbol;Acc:HGNC:44124]
chr2	178522893	178523550	0.274699	0.393148	0.118449	658	23	67.0788	ENST00000586707.6	TTN-AS1	ENSG00000237298	lncRNA	TTN antisense RNA 1 [Source:HGNC Symbol;Acc:HGNC:44124]
chr2	178522893	178523550	0.274699	0.393148	0.118449	658	23	67.0788	ENST00000591332.5	TTN-AS1	ENSG00000237298	lncRNA	TTN antisense RNA 1 [Source:HGNC Symbol;Acc:HGNC:44124]
chr2	178522893	178523550	0.274699	0.393148	0.118449	658	23	67.0788	ENST00000592750.5	TTN-AS1	ENSG00000237298	lncRNA	TTN antisense RNA 1 [Source:HGNC Symbol;Acc:HGNC:44124]
chr2	178522893	178523550	0.274699	0.393148	0.118449	658	23	67.0788	ENST00000592630.5	TTN-AS1	ENSG00000237298	lncRNA	TTN antisense RNA 1 [Source:HGNC Symbol;Acc:HGNC:44124]
chr2	178522893	178523550	0.274699	0.393148	0.118449	658	23	67.0788	ENST00000592600.6	TTN-AS1	ENSG00000237298	lncRNA	TTN antisense RNA 1 [Source:HGNC Symbol;Acc:HGNC:44124]
chr2	178522893	178523550	0.274699	0.393148	0.118449	658	23	67.0788	ENST00000653807.1	LOC124906101	ENSG00000237298	lncRNA	TTN antisense RNA 1 [Source:HGNC Symbol;Acc:HGNC:44124]
chr2	178522893	178523550	0.274699	0.393148	0.118449	658	23	67.0788	ENST00000585451.5	TTN-AS1	ENSG00000237298	lncRNA	TTN antisense RNA 1 [Source:HGNC Symbol;Acc:HGNC:44124]
chr2	178522893	178523550	0.274699	0.393148	0.118449	658	23	67.0788	ENST00000657023.1	LOC101927055	ENSG00000237298	lncRNA	TTN antisense RNA 1 [Source:HGNC Symbol;Acc:HGNC:44124]
chr2	178522893	178523550	0.274699	0.393148	0.118449	658	23	67.0788	ENST00000587576.1	TTN-AS1	ENSG00000237298	lncRNA	TTN antisense RNA 1 [Source:HGNC Symbol;Acc:HGNC:44124]
chr2	178522893	178523550	0.274699	0.393148	0.118449	658	23	67.0788	ENST00000604571.1	NA	ENSG00000237298	lncRNA	TTN antisense RNA 1 [Source:HGNC Symbol;Acc:HGNC:44124]
chr9	128713260	128714230	0.872101	0.766976	-0.105125	971	25	-67.0606	ENST00000485301.1	PKN3	ENSG00000160447	protein_coding	protein kinase N3 [Source:HGNC Symbol;Acc:HGNC:17999]
chr14	95307761	95309586	0.609635	0.434554	-0.17508	1826	23	-67.0455	ENST00000555615.1	CLMN	ENSG00000165959	protein_coding	calmin [Source:HGNC Symbol;Acc:HGNC:19972]
chr22	44026192	44027234	0.561833	0.685438	0.123605	1043	27	66.9994	ENST00000619710.4	PARVB	ENSG00000188677	protein_coding	parvin beta [Source:HGNC Symbol;Acc:HGNC:14653]
chr4	3041131	3041782	0.552625	0.426431	-0.126194	652	25	-66.993	ENST00000680239.1	HTT	ENSG00000197386	protein_coding	huntingtin [Source:HGNC Symbol;Acc:HGNC:4851]
chr4	3041131	3041782	0.552625	0.426431	-0.126194	652	25	-66.993	ENST00000680360.1	HTT	ENSG00000197386	protein_coding	huntingtin [Source:HGNC Symbol;Acc:HGNC:4851]
chr4	3041131	3041782	0.552625	0.426431	-0.126194	652	25	-66.993	ENST00000680956.1	HTT	ENSG00000197386	protein_coding	huntingtin [Source:HGNC Symbol;Acc:HGNC:4851]
chr4	3041131	3041782	0.552625	0.426431	-0.126194	652	25	-66.993	ENST00000681528.1	HTT	ENSG00000197386	protein_coding	huntingtin [Source:HGNC Symbol;Acc:HGNC:4851]
chr4	3041131	3041782	0.552625	0.426431	-0.126194	652	25	-66.993	ENST00000647962.1	NA	ENSG00000197386	protein_coding	huntingtin [Source:HGNC Symbol;Acc:HGNC:4851]
chr4	3041131	3041782	0.552625	0.426431	-0.126194	652	25	-66.993	ENST00000649900.1	HTT	ENSG00000197386	protein_coding	huntingtin [Source:HGNC Symbol;Acc:HGNC:4851]
chrX	55451512	55452481	0.161782	0.284675	0.122893	970	24	66.9201	ENST00000342972.3	MAGEH1	ENSG00000187601	protein_coding	MAGE family member H1 [Source:HGNC Symbol;Acc:HGNC:24092]
chrX	55451512	55452481	0.161782	0.284675	0.122893	970	24	66.9201	ENST00000636519.1	MIR4536-1	ENSG00000283334	miRNA	microRNA 4536-1 [Source:HGNC Symbol;Acc:HGNC:41730]
chr3	158329549	158330524	0.458603	0.276091	-0.182512	976	19	-66.9086	ENST00000684353.1	RSRC1	ENSG00000174891	protein_coding	arginine and serine rich coiled-coil 1 [Source:HGNC Symbol;Acc:HGNC:24152]
chr7	4783764	4784339	0.741328	0.872259	0.130931	576	20	66.8799	ENST00000649315.1	AP5Z1	ENSG00000242802	protein_coding	adaptor related protein complex 5 subunit zeta 1 [Source:HGNC Symbol;Acc:HGNC:22197]
chr7	4783764	4784339	0.741328	0.872259	0.130931	576	20	66.8799	ENST00000649419.1	AP5Z1	ENSG00000242802	protein_coding	adaptor related protein complex 5 subunit zeta 1 [Source:HGNC Symbol;Acc:HGNC:22197]
chr16	369568	370273	0.390466	0.291859	-0.0986062	706	27	-66.841	ENST00000461550.5	MRPL28	ENSG00000086504	protein_coding	mitochondrial ribosomal protein L28 [Source:HGNC Symbol;Acc:HGNC:14484]
chr16	369568	370273	0.390466	0.291859	-0.0986062	706	27	-66.841	ENST00000469744.1	MRPL28	ENSG00000086504	protein_coding	mitochondrial ribosomal protein L28 [Source:HGNC Symbol;Acc:HGNC:14484]
chr18	26546894	26547556	0.287381	0.390794	0.103413	663	25	66.8002	ENST00000578973.1	KCTD1	ENSG00000134504	protein_coding	potassium channel tetramerization domain containing 1 [Source:HGNC Symbol;Acc:HGNC:18249]
chr22	21419552	21420424	0.569384	0.39502	-0.174364	873	23	-66.7359	ENST00000407598.2	HIC2	ENSG00000169635	protein_coding	HIC ZBTB transcriptional repressor 2 [Source:HGNC Symbol;Acc:HGNC:18595]
chr13	77778181	77778847	0.820553	0.694272	-0.126282	667	23	-66.6139	ENST00000667150.1	EDNRB-AS1	ENSG00000225579	lncRNA	EDNRB antisense RNA 1 [Source:HGNC Symbol;Acc:HGNC:49045]
chr14	24339612	24340330	0.438099	0.289132	-0.148968	719	20	-66.5965	ENST00000216274.10	RIPK3	ENSG00000129465	protein_coding	receptor interacting serine/threonine kinase 3 [Source:HGNC Symbol;Acc:HGNC:10021]
chr14	24339612	24340330	0.438099	0.289132	-0.148968	719	20	-66.5965	ENST00000554756.1	RIPK3	ENSG00000129465	protein_coding	receptor interacting serine/threonine kinase 3 [Source:HGNC Symbol;Acc:HGNC:10021]
chr14	24339612	24340330	0.438099	0.289132	-0.148968	719	20	-66.5965	ENST00000557624.1	RIPK3	ENSG00000129465	protein_coding	receptor interacting serine/threonine kinase 3 [Source:HGNC Symbol;Acc:HGNC:10021]
chr14	24339612	24340330	0.438099	0.289132	-0.148968	719	20	-66.5965	ENST00000557253.1	RIPK3	ENSG00000129465	protein_coding	receptor interacting serine/threonine kinase 3 [Source:HGNC Symbol;Acc:HGNC:10021]
chr14	24339612	24340330	0.438099	0.289132	-0.148968	719	20	-66.5965	ENST00000554338.1	RIPK3	ENSG00000129465	protein_coding	receptor interacting serine/threonine kinase 3 [Source:HGNC Symbol;Acc:HGNC:10021]
chr14	24339612	24340330	0.438099	0.289132	-0.148968	719	20	-66.5965	ENST00000557662.1	RIPK3	ENSG00000129465	protein_coding	receptor interacting serine/threonine kinase 3 [Source:HGNC Symbol;Acc:HGNC:10021]
chr1	201646622	201648140	0.459184	0.31949	-0.139694	1519	23	-66.584	ENST00000367296.8	NAV1	ENSG00000134369	protein_coding	neuron navigator 1 [Source:HGNC Symbol;Acc:HGNC:15989]
chr3	58570900	58572605	0.589379	0.776266	0.186887	1706	21	66.5534	ENST00000472513.1	LOC107984079	ENSG00000243384	lncRNA	novel transcript
chr20	37521732	37522700	0.359518	0.480897	0.12138	969	26	66.5505	ENST00000456058.1	BLCAP	ENSG00000166619	protein_coding	BLCAP apoptosis inducing factor [Source:HGNC Symbol;Acc:HGNC:1055]
chr21	8210966	8211571	0.318397	0.21251	-0.105887	606	22	-66.5126	ENST00000631211.1	NA	ENSG00000280800	lncRNA	novel transcript, similar to YY1 associated myogenesis RNA 1 YAM1
chr1	153795092	153795803	0.51892	0.334285	-0.184635	712	19	-66.5011	ENST00000427283.1	NA	ENSG00000231827	transcribed_unprocessed_pseudogene	immunoglobulin superfamily, DCC subclass, member 3 (IGDCC3) pseudogene
chrX	134796783	134797574	0.243456	0.367695	0.124239	792	25	66.4614	ENST00000414371.6	PABIR3	ENSG00000156500	protein_coding	PABIR family member 3 [Source:HGNC Symbol;Acc:HGNC:25202]
chrX	134796783	134797574	0.243456	0.367695	0.124239	792	25	66.4614	ENST00000370790.5	PABIR2	ENSG00000156504	protein_coding	PABIR family member 2 [Source:HGNC Symbol;Acc:HGNC:30490]
chrX	134796783	134797574	0.243456	0.367695	0.124239	792	25	66.4614	ENST00000343004.10	PABIR2	ENSG00000156504	protein_coding	PABIR family member 2 [Source:HGNC Symbol;Acc:HGNC:30490]
chrX	134796783	134797574	0.243456	0.367695	0.124239	792	25	66.4614	ENST00000298090.10	PABIR2	ENSG00000156504	protein_coding	PABIR family member 2 [Source:HGNC Symbol;Acc:HGNC:30490]
chrX	134796783	134797574	0.243456	0.367695	0.124239	792	25	66.4614	ENST00000486347.5	PABIR2	ENSG00000156504	protein_coding	PABIR family member 2 [Source:HGNC Symbol;Acc:HGNC:30490]
chrX	134796783	134797574	0.243456	0.367695	0.124239	792	25	66.4614	ENST00000493333.5	PABIR2	ENSG00000156504	protein_coding	PABIR family member 2 [Source:HGNC Symbol;Acc:HGNC:30490]
chrX	134796783	134797574	0.243456	0.367695	0.124239	792	25	66.4614	ENST00000611027.2	PABIR2	ENSG00000156504	protein_coding	PABIR family member 2 [Source:HGNC Symbol;Acc:HGNC:30490]
chr17	67022135	67022824	0.520124	0.342641	-0.177483	690	19	-66.3515	ENST00000584277.1	NA	ENSG00000264491	lncRNA	novel transcript
chrX	108735850	108736427	0.314579	0.197294	-0.117284	578	24	-66.3437	ENST00000608811.1	IRS4-AS1	ENSG00000237863	lncRNA	IRS4 antisense RNA 1 [Source:HGNC Symbol;Acc:HGNC:55650]
chrX	108735850	108736427	0.314579	0.197294	-0.117284	578	24	-66.3437	ENST00000668534.1	IRS4-AS1	ENSG00000237863	lncRNA	IRS4 antisense RNA 1 [Source:HGNC Symbol;Acc:HGNC:55650]
chrX	108735850	108736427	0.314579	0.197294	-0.117284	578	24	-66.3437	ENST00000656850.1	IRS4-AS1	ENSG00000237863	lncRNA	IRS4 antisense RNA 1 [Source:HGNC Symbol;Acc:HGNC:55650]
chrX	108735850	108736427	0.314579	0.197294	-0.117284	578	24	-66.3437	ENST00000664433.1	IRS4-AS1	ENSG00000237863	lncRNA	IRS4 antisense RNA 1 [Source:HGNC Symbol;Acc:HGNC:55650]
chrX	108735850	108736427	0.314579	0.197294	-0.117284	578	24	-66.3437	ENST00000436013.2	IRS4-AS1	ENSG00000237863	lncRNA	IRS4 antisense RNA 1 [Source:HGNC Symbol;Acc:HGNC:55650]
chrX	108735850	108736427	0.314579	0.197294	-0.117284	578	24	-66.3437	ENST00000564206.2	IRS4	ENSG00000133124	protein_coding	insulin receptor substrate 4 [Source:HGNC Symbol;Acc:HGNC:6128]
chr1	65991186	65993940	0.433074	0.246825	-0.186249	2755	23	-66.2709	ENST00000423207.6	PDE4B	ENSG00000184588	protein_coding	phosphodiesterase 4B [Source:HGNC Symbol;Acc:HGNC:8781]
chr1	65991186	65993940	0.433074	0.246825	-0.186249	2755	23	-66.2709	ENST00000531358.1	PDE4B	ENSG00000184588	protein_coding	phosphodiesterase 4B [Source:HGNC Symbol;Acc:HGNC:8781]
chr1	65991186	65993940	0.433074	0.246825	-0.186249	2755	23	-66.2709	ENST00000532040.1	PDE4B	ENSG00000184588	protein_coding	phosphodiesterase 4B [Source:HGNC Symbol;Acc:HGNC:8781]
chr1	65991186	65993940	0.433074	0.246825	-0.186249	2755	23	-66.2709	ENST00000526666.1	PDE4B	ENSG00000184588	protein_coding	phosphodiesterase 4B [Source:HGNC Symbol;Acc:HGNC:8781]
chr6	144008575	144009207	0.515331	0.666583	0.151252	633	20	66.0109	ENST00000649307.1	PLAGL1	ENSG00000118495	protein_coding	PLAG1 like zinc finger 1 [Source:HGNC Symbol;Acc:HGNC:9046]
chr6	144008575	144009207	0.515331	0.666583	0.151252	633	20	66.0109	ENST00000674357.1	PLAGL1	ENSG00000118495	protein_coding	PLAG1 like zinc finger 1 [Source:HGNC Symbol;Acc:HGNC:9046]
chr6	144008575	144009207	0.515331	0.666583	0.151252	633	20	66.0109	ENST00000354765.6	PLAGL1	ENSG00000118495	protein_coding	PLAG1 like zinc finger 1 [Source:HGNC Symbol;Acc:HGNC:9046]
chr6	144008575	144009207	0.515331	0.666583	0.151252	633	20	66.0109	ENST00000416623.5	PLAGL1	ENSG00000118495	protein_coding	PLAG1 like zinc finger 1 [Source:HGNC Symbol;Acc:HGNC:9046]
chr6	144008575	144009207	0.515331	0.666583	0.151252	633	20	66.0109	ENST00000649211.1	PLAGL1	ENSG00000118495	protein_coding	PLAG1 like zinc finger 1 [Source:HGNC Symbol;Acc:HGNC:9046]
chr6	144008575	144009207	0.515331	0.666583	0.151252	633	20	66.0109	ENST00000625622.2	PLAGL1	ENSG00000118495	protein_coding	PLAG1 like zinc finger 1 [Source:HGNC Symbol;Acc:HGNC:9046]
chr6	144008575	144009207	0.515331	0.666583	0.151252	633	20	66.0109	ENST00000650125.1	PLAGL1	ENSG00000118495	protein_coding	PLAG1 like zinc finger 1 [Source:HGNC Symbol;Acc:HGNC:9046]
chr6	144008575	144009207	0.515331	0.666583	0.151252	633	20	66.0109	ENST00000647880.1	PLAGL1	ENSG00000118495	protein_coding	PLAG1 like zinc finger 1 [Source:HGNC Symbol;Acc:HGNC:9046]
chr6	144008575	144009207	0.515331	0.666583	0.151252	633	20	66.0109	ENST00000417959.4	PLAGL1	ENSG00000118495	protein_coding	PLAG1 like zinc finger 1 [Source:HGNC Symbol;Acc:HGNC:9046]
chr6	144008575	144009207	0.515331	0.666583	0.151252	633	20	66.0109	ENST00000629195.2	PLAGL1	ENSG00000118495	protein_coding	PLAG1 like zinc finger 1 [Source:HGNC Symbol;Acc:HGNC:9046]
chr6	144008575	144009207	0.515331	0.666583	0.151252	633	20	66.0109	ENST00000629890.2	PLAGL1	ENSG00000118495	protein_coding	PLAG1 like zinc finger 1 [Source:HGNC Symbol;Acc:HGNC:9046]
chr6	144008575	144009207	0.515331	0.666583	0.151252	633	20	66.0109	ENST00000631184.1	PLAGL1	ENSG00000118495	protein_coding	PLAG1 like zinc finger 1 [Source:HGNC Symbol;Acc:HGNC:9046]
chr6	144008575	144009207	0.515331	0.666583	0.151252	633	20	66.0109	ENST00000635591.1	HYMAI	ENSG00000283122	lncRNA	hydatidiform mole associated and imprinted [Source:HGNC Symbol;Acc:HGNC:5326]
chr5	173245759	173246345	0.402879	0.267133	-0.135746	587	20	-65.7624	ENST00000689165.2	NA	ENSG00000289493	lncRNA	novel transcript
chr7	1845146	1846002	0.880856	0.762176	-0.11868	857	22	-65.708	ENST00000480694.2	LOC100127955	ENSG00000176349	lncRNA	novel transcript, antisense to MAD1L1
chr7	1845146	1846002	0.880856	0.762176	-0.11868	857	22	-65.708	ENST00000580817.1	MIR4655	ENSG00000265089	miRNA	microRNA 4655 [Source:HGNC Symbol;Acc:HGNC:41754]
chr19	35292159	35293203	0.471233	0.286049	-0.185184	1045	21	-65.703	ENST00000597035.5	MAG	ENSG00000105695	protein_coding	myelin associated glycoprotein [Source:HGNC Symbol;Acc:HGNC:6783]
chr19	35292159	35293203	0.471233	0.286049	-0.185184	1045	21	-65.703	ENST00000537831.2	MAG	ENSG00000105695	protein_coding	myelin associated glycoprotein [Source:HGNC Symbol;Acc:HGNC:6783]
chr19	35292159	35293203	0.471233	0.286049	-0.185184	1045	21	-65.703	ENST00000392213.8	MAG	ENSG00000105695	protein_coding	myelin associated glycoprotein [Source:HGNC Symbol;Acc:HGNC:6783]
chr20	43945397	43946825	0.604644	0.756278	0.151634	1429	24	65.4262	ENST00000358131.5	TOX2	ENSG00000124191	protein_coding	TOX high mobility group box family member 2 [Source:HGNC Symbol;Acc:HGNC:16095]
chr11	2909091	2909671	0.116239	0.195749	0.0795096	581	24	65.3453	ENST00000498244.1	SLC22A18	ENSG00000110628	protein_coding	solute carrier family 22 member 18 [Source:HGNC Symbol;Acc:HGNC:10964]
chr3	147406542	147407473	0.272467	0.424483	0.152016	932	21	65.1924	ENST00000383075.8	ZIC4	ENSG00000174963	protein_coding	Zic family member 4 [Source:HGNC Symbol;Acc:HGNC:20393]
chr3	147406542	147407473	0.272467	0.424483	0.152016	932	21	65.1924	ENST00000491672.5	ZIC4	ENSG00000174963	protein_coding	Zic family member 4 [Source:HGNC Symbol;Acc:HGNC:20393]
chr3	147406542	147407473	0.272467	0.424483	0.152016	932	21	65.1924	ENST00000462748.6	ZIC4	ENSG00000174963	protein_coding	Zic family member 4 [Source:HGNC Symbol;Acc:HGNC:20393]
chr3	147406542	147407473	0.272467	0.424483	0.152016	932	21	65.1924	ENST00000463250.1	ZIC4	ENSG00000174963	protein_coding	Zic family member 4 [Source:HGNC Symbol;Acc:HGNC:20393]
chr3	147406542	147407473	0.272467	0.424483	0.152016	932	21	65.1924	ENST00000464144.1	ZIC4	ENSG00000174963	protein_coding	Zic family member 4 [Source:HGNC Symbol;Acc:HGNC:20393]
chr9	134774975	134775884	0.640471	0.786036	0.145566	910	20	65.149	ENST00000666389.1	LOC124902301	ENSG00000286502	lncRNA	novel transcript, antisense to COL5A1
chr12	97530384	97532643	0.725334	0.853924	0.12859	2260	24	65.115	ENST00000552411.2	RMST	ENSG00000255794	lncRNA	rhabdomyosarcoma 2 associated transcript [Source:HGNC Symbol;Acc:HGNC:29893]
chr12	97530384	97532643	0.725334	0.853924	0.12859	2260	24	65.115	ENST00000611980.1	NA	ENSG00000275971	misc_RNA
chr12	97530384	97532643	0.725334	0.853924	0.12859	2260	24	65.115	ENST00000621935.1	NA	ENSG00000274819	misc_RNA
chr11	2699879	2700379	0.358767	0.469362	0.110595	501	21	64.9468	ENST00000597346.1	KCNQ1OT1	ENSG00000269821	lncRNA	KCNQ1 opposite strand/antisense transcript 1 [Source:HGNC Symbol;Acc:HGNC:6295]
chr7	143285791	143286973	0.591896	0.391772	-0.200123	1183	18	-64.9232	ENST00000427392.1	TMEM139-AS1	ENSG00000231840	lncRNA	TMEM139 antisense RNA 1 [Source:HGNC Symbol;Acc:HGNC:40988]
chr16	27697936	27699138	0.737589	0.593469	-0.14412	1203	23	-64.9155	ENST00000573850.1	KATNIP	ENSG00000047578	protein_coding	katanin interacting protein [Source:HGNC Symbol;Acc:HGNC:29068]
chr2	239085485	239086127	0.615452	0.473527	-0.141925	643	22	-64.8559	ENST00000582623.1	MIR4441	ENSG00000264810	miRNA	microRNA 4441 [Source:HGNC Symbol;Acc:HGNC:41728]
chr16	67544637	67545216	0.467079	0.700818	0.233739	580	15	64.8466	ENST00000565190.1	RIPOR1	ENSG00000039523	protein_coding	RHO family interacting cell polarization regulator 1 [Source:HGNC Symbol;Acc:HGNC:25836]
chr16	67544637	67545216	0.467079	0.700818	0.233739	580	15	64.8466	ENST00000565679.1	RIPOR1	ENSG00000039523	protein_coding	RHO family interacting cell polarization regulator 1 [Source:HGNC Symbol;Acc:HGNC:25836]
chr19	33372351	33372969	0.613336	0.736989	0.123653	619	21	64.7533	ENST00000652630.1	CEBPG	ENSG00000153879	protein_coding	CCAAT enhancer binding protein gamma [Source:HGNC Symbol;Acc:HGNC:1837]
chr19	33372351	33372969	0.613336	0.736989	0.123653	619	21	64.7533	ENST00000284000.9	CEBPG	ENSG00000153879	protein_coding	CCAAT enhancer binding protein gamma [Source:HGNC Symbol;Acc:HGNC:1837]
chr18	79577042	79577893	0.474205	0.311982	-0.162223	852	21	-64.711	ENST00000589723.1	LOC284240	ENSG00000267287	lncRNA	novel transcript
chr15	89377737	89378461	0.141079	0.232615	0.091536	725	23	64.5404	ENST00000667285.1	MIR9-3HG	ENSG00000255571	lncRNA	MIR9-3 host gene [Source:HGNC Symbol;Acc:HGNC:27388]
chr15	89377737	89378461	0.141079	0.232615	0.091536	725	23	64.5404	ENST00000668524.1	MIR9-3HG	ENSG00000255571	lncRNA	MIR9-3 host gene [Source:HGNC Symbol;Acc:HGNC:27388]
chr15	89377737	89378461	0.141079	0.232615	0.091536	725	23	64.5404	ENST00000665619.1	MIR9-3HG	ENSG00000255571	lncRNA	MIR9-3 host gene [Source:HGNC Symbol;Acc:HGNC:27388]
chr15	89377737	89378461	0.141079	0.232615	0.091536	725	23	64.5404	ENST00000662152.1	MIR9-3HG	ENSG00000255571	lncRNA	MIR9-3 host gene [Source:HGNC Symbol;Acc:HGNC:27388]
chr15	89377737	89378461	0.141079	0.232615	0.091536	725	23	64.5404	ENST00000559235.6	MIR9-3HG	ENSG00000255571	lncRNA	MIR9-3 host gene [Source:HGNC Symbol;Acc:HGNC:27388]
chr15	89377737	89378461	0.141079	0.232615	0.091536	725	23	64.5404	ENST00000558692.6	MIR9-3HG	ENSG00000255571	lncRNA	MIR9-3 host gene [Source:HGNC Symbol;Acc:HGNC:27388]
chr15	89377737	89378461	0.141079	0.232615	0.091536	725	23	64.5404	ENST00000665852.1	MIR9-3HG	ENSG00000255571	lncRNA	MIR9-3 host gene [Source:HGNC Symbol;Acc:HGNC:27388]
chr15	89377737	89378461	0.141079	0.232615	0.091536	725	23	64.5404	ENST00000701636.1	MIR9-3HG	ENSG00000255571	lncRNA	MIR9-3 host gene [Source:HGNC Symbol;Acc:HGNC:27388]
chr15	89377737	89378461	0.141079	0.232615	0.091536	725	23	64.5404	ENST00000558754.6	MIR9-3HG	ENSG00000255571	lncRNA	MIR9-3 host gene [Source:HGNC Symbol;Acc:HGNC:27388]
chr15	89377737	89378461	0.141079	0.232615	0.091536	725	23	64.5404	ENST00000669098.1	MIR9-3HG	ENSG00000255571	lncRNA	MIR9-3 host gene [Source:HGNC Symbol;Acc:HGNC:27388]
chr15	89377737	89378461	0.141079	0.232615	0.091536	725	23	64.5404	ENST00000558982.5	MIR9-3HG	ENSG00000255571	lncRNA	MIR9-3 host gene [Source:HGNC Symbol;Acc:HGNC:27388]
chr15	89377737	89378461	0.141079	0.232615	0.091536	725	23	64.5404	ENST00000538734.7	MIR9-3HG	ENSG00000255571	lncRNA	MIR9-3 host gene [Source:HGNC Symbol;Acc:HGNC:27388]
chr15	89377737	89378461	0.141079	0.232615	0.091536	725	23	64.5404	ENST00000669645.1	MIR9-3HG	ENSG00000255571	lncRNA	MIR9-3 host gene [Source:HGNC Symbol;Acc:HGNC:27388]
chr15	89377737	89378461	0.141079	0.232615	0.091536	725	23	64.5404	ENST00000660601.1	MIR9-3HG	ENSG00000255571	lncRNA	MIR9-3 host gene [Source:HGNC Symbol;Acc:HGNC:27388]
chr15	89377737	89378461	0.141079	0.232615	0.091536	725	23	64.5404	ENST00000660922.1	MIR9-3HG	ENSG00000255571	lncRNA	MIR9-3 host gene [Source:HGNC Symbol;Acc:HGNC:27388]
chr15	89377737	89378461	0.141079	0.232615	0.091536	725	23	64.5404	ENST00000670238.1	MIR9-3HG	ENSG00000255571	lncRNA	MIR9-3 host gene [Source:HGNC Symbol;Acc:HGNC:27388]
chr15	89377737	89378461	0.141079	0.232615	0.091536	725	23	64.5404	ENST00000546186.3	MIR9-3HG	ENSG00000255571	lncRNA	MIR9-3 host gene [Source:HGNC Symbol;Acc:HGNC:27388]
chr17	83092713	83093360	0.648724	0.77282	0.124097	648	22	64.4236	ENST00000574053.1	NA	ENSG00000176845	protein_coding	meteorin like, glial cell differentiation regulator [Source:HGNC Symbol;Acc:HGNC:27584]
chr14	103101818	103102409	0.512047	0.319138	-0.192909	592	17	-64.3047	ENST00000560925.5	EXOC3L4	ENSG00000205436	protein_coding	exocyst complex component 3 like 4 [Source:HGNC Symbol;Acc:HGNC:20120]
chr7	63900748	63901391	0.0933663	0.171193	0.0778267	644	24	64.2802	ENST00000669412.2	NA	ENSG00000226581	lncRNA	long intergenic non-protein coding RNA 2848 [Source:HGNC Symbol;Acc:HGNC:54384]
chr7	63900748	63901391	0.0933663	0.171193	0.0778267	644	24	64.2802	ENST00000669791.2	NA	ENSG00000226581	lncRNA	long intergenic non-protein coding RNA 2848 [Source:HGNC Symbol;Acc:HGNC:54384]
chr7	63900748	63901391	0.0933663	0.171193	0.0778267	644	24	64.2802	ENST00000691281.1	NA	ENSG00000226581	lncRNA	long intergenic non-protein coding RNA 2848 [Source:HGNC Symbol;Acc:HGNC:54384]
chr7	63900748	63901391	0.0933663	0.171193	0.0778267	644	24	64.2802	ENST00000702549.1	NA	ENSG00000226581	lncRNA	long intergenic non-protein coding RNA 2848 [Source:HGNC Symbol;Acc:HGNC:54384]
chr7	63900748	63901391	0.0933663	0.171193	0.0778267	644	24	64.2802	ENST00000450544.1	NA	ENSG00000226581	lncRNA	long intergenic non-protein coding RNA 2848 [Source:HGNC Symbol;Acc:HGNC:54384]
chr7	63900748	63901391	0.0933663	0.171193	0.0778267	644	24	64.2802	ENST00000692676.1	NA	ENSG00000226581	lncRNA	long intergenic non-protein coding RNA 2848 [Source:HGNC Symbol;Acc:HGNC:54384]
chr7	63900748	63901391	0.0933663	0.171193	0.0778267	644	24	64.2802	ENST00000655394.1	NA	ENSG00000226581	lncRNA	long intergenic non-protein coding RNA 2848 [Source:HGNC Symbol;Acc:HGNC:54384]
chr7	63900748	63901391	0.0933663	0.171193	0.0778267	644	24	64.2802	ENST00000656723.1	NA	ENSG00000226581	lncRNA	long intergenic non-protein coding RNA 2848 [Source:HGNC Symbol;Acc:HGNC:54384]
chr7	63900748	63901391	0.0933663	0.171193	0.0778267	644	24	64.2802	ENST00000701114.1	NA	ENSG00000226581	lncRNA	long intergenic non-protein coding RNA 2848 [Source:HGNC Symbol;Acc:HGNC:54384]
chr7	63900748	63901391	0.0933663	0.171193	0.0778267	644	24	64.2802	ENST00000656125.1	NA	ENSG00000226581	lncRNA	long intergenic non-protein coding RNA 2848 [Source:HGNC Symbol;Acc:HGNC:54384]
chr7	63900748	63901391	0.0933663	0.171193	0.0778267	644	24	64.2802	ENST00000656711.1	NA	ENSG00000226581	lncRNA	long intergenic non-protein coding RNA 2848 [Source:HGNC Symbol;Acc:HGNC:54384]
chr7	63900748	63901391	0.0933663	0.171193	0.0778267	644	24	64.2802	ENST00000660806.1	NA	ENSG00000226581	lncRNA	long intergenic non-protein coding RNA 2848 [Source:HGNC Symbol;Acc:HGNC:54384]
chr7	63900748	63901391	0.0933663	0.171193	0.0778267	644	24	64.2802	ENST00000659774.1	NA	ENSG00000226581	lncRNA	long intergenic non-protein coding RNA 2848 [Source:HGNC Symbol;Acc:HGNC:54384]
chr7	63900748	63901391	0.0933663	0.171193	0.0778267	644	24	64.2802	ENST00000596569.2	LOC124901654	ENSG00000236299	lncRNA	novel transcript
chr7	63900748	63901391	0.0933663	0.171193	0.0778267	644	24	64.2802	ENST00000433918.6	LOC124901654	ENSG00000236299	lncRNA	novel transcript
chr7	63900748	63901391	0.0933663	0.171193	0.0778267	644	24	64.2802	ENST00000587736.6	LOC124901654	ENSG00000236299	lncRNA	novel transcript
chr7	63900748	63901391	0.0933663	0.171193	0.0778267	644	24	64.2802	ENST00000587704.5	LOC124901654	ENSG00000236299	lncRNA	novel transcript
chr7	63900748	63901391	0.0933663	0.171193	0.0778267	644	24	64.2802	ENST00000593670.1	LOC124901654	ENSG00000236299	lncRNA	novel transcript
chr7	63900748	63901391	0.0933663	0.171193	0.0778267	644	24	64.2802	ENST00000600182.2	NA	ENSG00000236299	lncRNA	novel transcript
chr17	8887948	8888774	0.760328	0.636478	-0.12385	827	23	-64.0773	ENST00000577214.1	PIK3R5	ENSG00000141506	protein_coding	phosphoinositide-3-kinase regulatory subunit 5 [Source:HGNC Symbol;Acc:HGNC:30035]
chr17	8887948	8888774	0.760328	0.636478	-0.12385	827	23	-64.0773	ENST00000583039.1	PIK3R5	ENSG00000141506	protein_coding	phosphoinositide-3-kinase regulatory subunit 5 [Source:HGNC Symbol;Acc:HGNC:30035]
chr4	131976124	131976610	0.828015	0.91003	0.0820151	487	21	63.9647	ENST00000510592.1	NA	ENSG00000251555	lncRNA	novel transcript
chr19	7930693	7931775	0.506876	0.657781	0.150905	1083	23	63.9151	ENST00000599650.1	TIMM44	ENSG00000104980	protein_coding	translocase of inner mitochondrial membrane 44 [Source:HGNC Symbol;Acc:HGNC:17316]
chr19	7930693	7931775	0.506876	0.657781	0.150905	1083	23	63.9151	ENST00000598481.1	TIMM44	ENSG00000104980	protein_coding	translocase of inner mitochondrial membrane 44 [Source:HGNC Symbol;Acc:HGNC:17316]
chr11	119417158	119418279	0.411244	0.588806	0.177562	1122	20	63.8942	ENST00000578216.1	NA	ENSG00000263873	lncRNA	THY1 antisense RNA 1 [Source:HGNC Symbol;Acc:HGNC:54852]
chr7	157525503	157525863	0.683237	0.792514	0.109277	361	22	63.8825	ENST00000624122.1	NA	ENSG00000280266	TEC	TEC
chr2	87349228	87350212	0.62585	0.752697	0.126846	985	26	63.8056	ENST00000664547.1	LOC105374848	ENSG00000287763	lncRNA	novel transcript
chr16	14926222	14926812	0.746864	0.638909	-0.107955	591	24	-63.7821	ENST00000541836.5	PKD1P3-NPIPA1	ENSG00000183426	protein_coding	nuclear pore complex interacting protein family member A1 [Source:HGNC Symbol;Acc:HGNC:7909]
chr16	66904571	66905908	0.624035	0.775351	0.151317	1338	23	63.7795	ENST00000691735.1	LOC107984821	ENSG00000288854	lncRNA	novel transcript
chr16	66904571	66905908	0.624035	0.775351	0.151317	1338	23	63.7795	ENST00000689175.1	LOC107984821	ENSG00000288854	lncRNA	novel transcript
chr16	66904571	66905908	0.624035	0.775351	0.151317	1338	23	63.7795	ENST00000690763.1	LOC107984821	ENSG00000288854	lncRNA	novel transcript
chr16	66904571	66905908	0.624035	0.775351	0.151317	1338	23	63.7795	ENST00000701774.1	NA	ENSG00000288854	lncRNA	novel transcript
chr15	24847802	24848457	0.241682	0.3713	0.129618	656	21	63.6021	ENST00000648546.2	NA	ENSG00000280118	lncRNA	novel transcript
chr15	24847802	24848457	0.241682	0.3713	0.129618	656	21	63.6021	ENST00000623426.1	NA	ENSG00000280118	lncRNA	novel transcript
chr3	195633813	195634372	0.406553	0.55816	0.151607	560	20	63.5882	ENST00000701808.1	NA	ENSG00000289929	lncRNA	novel transcript
chr3	195633813	195634372	0.406553	0.55816	0.151607	560	20	63.5882	ENST00000633223.1	NA	ENSG00000282206	unprocessed_pseudogene	programmed cell death 6 (PDCD6) pseudogene
chr7	883857	884502	0.600035	0.724706	0.124671	646	23	63.5264	ENST00000441491.1	GET4	ENSG00000239857	protein_coding	guided entry of tail-anchored proteins factor 4 [Source:HGNC Symbol;Acc:HGNC:21690]
chr7	5144181	5144794	0.443635	0.318459	-0.125176	614	21	-63.4162	ENST00000700946.1	ZNF890P	ENSG00000291037	lncRNA	novel transcript
chr7	5144181	5144794	0.443635	0.318459	-0.125176	614	21	-63.4162	ENST00000422060.2	ZNF890P	ENSG00000291037	lncRNA	novel transcript
chr6	35140902	35141429	0.292354	0.472966	0.180612	528	17	63.3132	ENST00000412155.6	TCP11	ENSG00000124678	protein_coding	t-complex 11 [Source:HGNC Symbol;Acc:HGNC:11658]
chr6	35140902	35141429	0.292354	0.472966	0.180612	528	17	63.3132	ENST00000373979.6	TCP11	ENSG00000124678	protein_coding	t-complex 11 [Source:HGNC Symbol;Acc:HGNC:11658]
chr6	35140902	35141429	0.292354	0.472966	0.180612	528	17	63.3132	ENST00000504758.6	TCP11	ENSG00000124678	protein_coding	t-complex 11 [Source:HGNC Symbol;Acc:HGNC:11658]
chr6	35140902	35141429	0.292354	0.472966	0.180612	528	17	63.3132	ENST00000505911.6	TCP11	ENSG00000124678	protein_coding	t-complex 11 [Source:HGNC Symbol;Acc:HGNC:11658]
chr6	35140902	35141429	0.292354	0.472966	0.180612	528	17	63.3132	ENST00000455706.7	TCP11	ENSG00000124678	protein_coding	t-complex 11 [Source:HGNC Symbol;Acc:HGNC:11658]
chr6	35140902	35141429	0.292354	0.472966	0.180612	528	17	63.3132	ENST00000444780.7	TCP11	ENSG00000124678	protein_coding	t-complex 11 [Source:HGNC Symbol;Acc:HGNC:11658]
chr6	35140902	35141429	0.292354	0.472966	0.180612	528	17	63.3132	ENST00000311875.11	TCP11	ENSG00000124678	protein_coding	t-complex 11 [Source:HGNC Symbol;Acc:HGNC:11658]
chr6	35140902	35141429	0.292354	0.472966	0.180612	528	17	63.3132	ENST00000244645.7	TCP11	ENSG00000124678	protein_coding	t-complex 11 [Source:HGNC Symbol;Acc:HGNC:11658]
chr6	35140902	35141429	0.292354	0.472966	0.180612	528	17	63.3132	ENST00000611141.4	TCP11	ENSG00000124678	protein_coding	t-complex 11 [Source:HGNC Symbol;Acc:HGNC:11658]
chr6	35140902	35141429	0.292354	0.472966	0.180612	528	17	63.3132	ENST00000673754.1	TCP11	ENSG00000124678	protein_coding	t-complex 11 [Source:HGNC Symbol;Acc:HGNC:11658]
chr6	35140902	35141429	0.292354	0.472966	0.180612	528	17	63.3132	ENST00000373974.8	TCP11	ENSG00000124678	protein_coding	t-complex 11 [Source:HGNC Symbol;Acc:HGNC:11658]
chr6	35140902	35141429	0.292354	0.472966	0.180612	528	17	63.3132	ENST00000512012.5	TCP11	ENSG00000124678	protein_coding	t-complex 11 [Source:HGNC Symbol;Acc:HGNC:11658]
chr6	35140902	35141429	0.292354	0.472966	0.180612	528	17	63.3132	ENST00000427376.7	TCP11	ENSG00000124678	protein_coding	t-complex 11 [Source:HGNC Symbol;Acc:HGNC:11658]
chr6	35140902	35141429	0.292354	0.472966	0.180612	528	17	63.3132	ENST00000486638.1	TCP11	ENSG00000124678	protein_coding	t-complex 11 [Source:HGNC Symbol;Acc:HGNC:11658]
chr6	35140902	35141429	0.292354	0.472966	0.180612	528	17	63.3132	ENST00000469514.6	TCP11	ENSG00000124678	protein_coding	t-complex 11 [Source:HGNC Symbol;Acc:HGNC:11658]
chr6	35140902	35141429	0.292354	0.472966	0.180612	528	17	63.3132	ENST00000492680.6	TCP11	ENSG00000124678	protein_coding	t-complex 11 [Source:HGNC Symbol;Acc:HGNC:11658]
chr6	35140902	35141429	0.292354	0.472966	0.180612	528	17	63.3132	ENST00000507706.5	TCP11	ENSG00000124678	protein_coding	t-complex 11 [Source:HGNC Symbol;Acc:HGNC:11658]
chr6	35140902	35141429	0.292354	0.472966	0.180612	528	17	63.3132	ENST00000479418.7	TCP11	ENSG00000124678	protein_coding	t-complex 11 [Source:HGNC Symbol;Acc:HGNC:11658]
chr6	35140902	35141429	0.292354	0.472966	0.180612	528	17	63.3132	ENST00000505400.5	TCP11	ENSG00000124678	protein_coding	t-complex 11 [Source:HGNC Symbol;Acc:HGNC:11658]
chr6	35140902	35141429	0.292354	0.472966	0.180612	528	17	63.3132	ENST00000509988.6	TCP11	ENSG00000124678	protein_coding	t-complex 11 [Source:HGNC Symbol;Acc:HGNC:11658]
chr6	35140902	35141429	0.292354	0.472966	0.180612	528	17	63.3132	ENST00000505335.2	TCP11	ENSG00000124678	protein_coding	t-complex 11 [Source:HGNC Symbol;Acc:HGNC:11658]
chr6	35140902	35141429	0.292354	0.472966	0.180612	528	17	63.3132	ENST00000445851.6	TCP11	ENSG00000124678	protein_coding	t-complex 11 [Source:HGNC Symbol;Acc:HGNC:11658]
chr6	35140902	35141429	0.292354	0.472966	0.180612	528	17	63.3132	ENST00000510465.5	TCP11	ENSG00000124678	protein_coding	t-complex 11 [Source:HGNC Symbol;Acc:HGNC:11658]
chr6	35140902	35141429	0.292354	0.472966	0.180612	528	17	63.3132	ENST00000394696.8	TCP11	ENSG00000124678	protein_coding	t-complex 11 [Source:HGNC Symbol;Acc:HGNC:11658]
chr6	35140902	35141429	0.292354	0.472966	0.180612	528	17	63.3132	ENST00000503908.6	TCP11	ENSG00000124678	protein_coding	t-complex 11 [Source:HGNC Symbol;Acc:HGNC:11658]
chr6	35140902	35141429	0.292354	0.472966	0.180612	528	17	63.3132	ENST00000503195.5	TCP11	ENSG00000124678	protein_coding	t-complex 11 [Source:HGNC Symbol;Acc:HGNC:11658]
chr6	35140902	35141429	0.292354	0.472966	0.180612	528	17	63.3132	ENST00000514751.2	TCP11	ENSG00000124678	protein_coding	t-complex 11 [Source:HGNC Symbol;Acc:HGNC:11658]
chr9	131097114	131098330	0.281116	0.152698	-0.128417	1217	22	-63.3011	ENST00000372297.6	AIF1L	ENSG00000126878	protein_coding	allograft inflammatory factor 1 like [Source:HGNC Symbol;Acc:HGNC:28904]
chr10	47582901	47583632	0.49054	0.326571	-0.163968	732	18	-63.1839	ENST00000580501.2	CTSLP2	ENSG00000266217	unprocessed_pseudogene	cathepsin L pseudogene 2 [Source:HGNC Symbol;Acc:HGNC:2540]
chr20	3759373	3760288	0.641698	0.793206	0.151509	916	20	63.1018	ENST00000399683.7	ADISSP	ENSG00000101220	protein_coding	adipose secreted signaling protein [Source:HGNC Symbol;Acc:HGNC:15873]
chr2	190702289	190703773	0.693884	0.506706	-0.187178	1485	19	-63.0965	ENST00000428032.1	NA	ENSG00000228509	lncRNA	novel transcript, antisense to NAB1
chr16	4610946	4612030	0.744468	0.625905	-0.118563	1085	26	-62.9904	ENST00000590891.1	NA	ENSG00000153443	protein_coding	UBA like domain containing 1 [Source:HGNC Symbol;Acc:HGNC:29576]
chr6	10659303	10660149	0.861816	0.755832	-0.105984	847	23	-62.9242	ENST00000649568.1	NA	ENSG00000285763	lncRNA	novel transcript, antisense to C6orf52
chr22	37803681	37804456	0.372611	0.235477	-0.137134	776	21	-62.8598	ENST00000340857.4	H1-0	ENSG00000189060	protein_coding	H1.0 linker histone [Source:HGNC Symbol;Acc:HGNC:4714]
chr6	57936614	57937317	0.609419	0.750537	0.141118	704	20	62.7328	ENST00000406100.2	NA	ENSG00000218189	processed_pseudogene	POM121 transmembrane nucleoporin like 14, pseudogene [Source:HGNC Symbol;Acc:HGNC:44414]
chr8	10547363	10548018	0.710121	0.562835	-0.147286	656	20	-62.6963	ENST00000523024.1	PRSS51	NA	NA	NA
chr8	10547363	10548018	0.710121	0.562835	-0.147286	656	20	-62.6963	ENST00000637190.1	PRSS51	ENSG00000253649	protein_coding	serine protease 51 [Source:HGNC Symbol;Acc:HGNC:37321]
chr19	15170174	15170795	0.854041	0.751	-0.103041	622	23	-62.6213	ENST00000595514.1	NOTCH3	ENSG00000074181	protein_coding	notch receptor 3 [Source:HGNC Symbol;Acc:HGNC:7883]
chr3	54033389	54034119	0.700412	0.838393	0.137981	731	19	62.5709	ENST00000655075.1	NA	ENSG00000288029	lncRNA	novel transcript
chr4	530684	531496	0.683658	0.503193	-0.180465	813	19	-62.5557	ENST00000513239.5	PIGG	ENSG00000174227	protein_coding	phosphatidylinositol glycan anchor biosynthesis class G [Source:HGNC Symbol;Acc:HGNC:25985]
chr4	530684	531496	0.683658	0.503193	-0.180465	813	19	-62.5557	ENST00000513192.1	PIGG	ENSG00000174227	protein_coding	phosphatidylinositol glycan anchor biosynthesis class G [Source:HGNC Symbol;Acc:HGNC:25985]
chr19	46998371	46999080	0.399289	0.251799	-0.147489	710	19	-62.4512	ENST00000598548.1	ARHGAP35	ENSG00000160007	protein_coding	Rho GTPase activating protein 35 [Source:HGNC Symbol;Acc:HGNC:4591]
chr19	46998371	46999080	0.399289	0.251799	-0.147489	710	19	-62.4512	ENST00000599284.1	ARHGAP35	ENSG00000160007	protein_coding	Rho GTPase activating protein 35 [Source:HGNC Symbol;Acc:HGNC:4591]
chr2	234978419	234979417	0.345067	0.499452	0.154384	999	23	62.2079	ENST00000409212.5	SH3BP4	ENSG00000130147	protein_coding	SH3 domain binding protein 4 [Source:HGNC Symbol;Acc:HGNC:10826]
chr2	234978419	234979417	0.345067	0.499452	0.154384	999	23	62.2079	ENST00000489601.1	SH3BP4	ENSG00000130147	protein_coding	SH3 domain binding protein 4 [Source:HGNC Symbol;Acc:HGNC:10826]
chr2	234978419	234979417	0.345067	0.499452	0.154384	999	23	62.2079	ENST00000344528.8	SH3BP4	ENSG00000130147	protein_coding	SH3 domain binding protein 4 [Source:HGNC Symbol;Acc:HGNC:10826]
chr2	234978419	234979417	0.345067	0.499452	0.154384	999	23	62.2079	ENST00000444916.5	SH3BP4	ENSG00000130147	protein_coding	SH3 domain binding protein 4 [Source:HGNC Symbol;Acc:HGNC:10826]
chr4	62816468	62816882	0.410597	0.708862	0.298265	415	10	62.1886	ENST00000510543.1	NA	ENSG00000180673	processed_pseudogene	exocyst complex component 5 pseudogene 1 [Source:HGNC Symbol;Acc:HGNC:43870]
chr19	812290	813122	0.78329	0.895194	0.111904	833	22	62.0826	ENST00000583431.1	MIR3187	ENSG00000263414	miRNA	microRNA 3187 [Source:HGNC Symbol;Acc:HGNC:38319]
chr16	88881255	88881969	0.570322	0.432023	-0.138299	715	22	-61.9687	ENST00000562574.1	NA	ENSG00000259881	lncRNA	novel transcript, antisense to CBFA2T3
chr16	88881255	88881969	0.570322	0.432023	-0.138299	715	22	-61.9687	ENST00000569249.1	NA	ENSG00000259881	lncRNA	novel transcript, antisense to CBFA2T3
chr16	88881255	88881969	0.570322	0.432023	-0.138299	715	22	-61.9687	ENST00000563856.1	CBFA2T3	ENSG00000129993	protein_coding	CBFA2/RUNX1 partner transcriptional co-repressor 3 [Source:HGNC Symbol;Acc:HGNC:1537]
chr16	88881255	88881969	0.570322	0.432023	-0.138299	715	22	-61.9687	ENST00000566868.1	CBFA2T3	ENSG00000129993	protein_coding	CBFA2/RUNX1 partner transcriptional co-repressor 3 [Source:HGNC Symbol;Acc:HGNC:1537]
chr14	56730670	56731340	0.426246	0.67892	0.252674	671	13	61.8761	ENST00000554597.5	NA	ENSG00000259133	lncRNA	novel transcript, antisense to TMEM260
chr14	56730670	56731340	0.426246	0.67892	0.252674	671	13	61.8761	ENST00000556696.1	NA	ENSG00000259133	lncRNA	novel transcript, antisense to TMEM260
chr2	28956562	28957312	0.373956	0.614916	0.240961	751	15	61.8046	ENST00000401723.5	TOGARAM2	ENSG00000189350	protein_coding	TOG array regulator of axonemal microtubules 2 [Source:HGNC Symbol;Acc:HGNC:33715]
chr5	103562266	103563073	0.195503	0.099884	-0.0956194	808	24	-61.7945	ENST00000230792.7	NUDT12	ENSG00000112874	protein_coding	nudix hydrolase 12 [Source:HGNC Symbol;Acc:HGNC:18826]
chr5	103562266	103563073	0.195503	0.099884	-0.0956194	808	24	-61.7945	ENST00000507423.1	NUDT12	ENSG00000112874	protein_coding	nudix hydrolase 12 [Source:HGNC Symbol;Acc:HGNC:18826]
chr5	103562266	103563073	0.195503	0.099884	-0.0956194	808	24	-61.7945	ENST00000508889.1	NUDT12	ENSG00000112874	protein_coding	nudix hydrolase 12 [Source:HGNC Symbol;Acc:HGNC:18826]
chr8	1963169	1963904	0.447207	0.306414	-0.140793	736	20	-61.7618	ENST00000650061.1	NA	ENSG00000285957	lncRNA	novel transcript, antisense to ARHGEF10
chrX	123732686	123733345	0.268145	0.427772	0.159627	660	20	61.7086	ENST00000245838.13	THOC2	ENSG00000125676	protein_coding	THO complex subunit 2 [Source:HGNC Symbol;Acc:HGNC:19073]
chrX	123732686	123733345	0.268145	0.427772	0.159627	660	20	61.7086	ENST00000355725.8	THOC2	ENSG00000125676	protein_coding	THO complex subunit 2 [Source:HGNC Symbol;Acc:HGNC:19073]
chrX	123732686	123733345	0.268145	0.427772	0.159627	660	20	61.7086	ENST00000433883.1	THOC2	ENSG00000125676	protein_coding	THO complex subunit 2 [Source:HGNC Symbol;Acc:HGNC:19073]
chr9	137438216	137438715	0.666748	0.776559	0.109811	500	22	61.6057	ENST00000493135.1	ENTPD8	ENSG00000188833	protein_coding	ectonucleoside triphosphate diphosphohydrolase 8 [Source:HGNC Symbol;Acc:HGNC:24860]
chr22	23780898	23781882	0.567935	0.417287	-0.150648	985	22	-61.5059	ENST00000493132.1	MMP11	ENSG00000099953	protein_coding	matrix metallopeptidase 11 [Source:HGNC Symbol;Acc:HGNC:7157]
chr22	23780898	23781882	0.567935	0.417287	-0.150648	985	22	-61.5059	ENST00000492464.1	MMP11	ENSG00000099953	protein_coding	matrix metallopeptidase 11 [Source:HGNC Symbol;Acc:HGNC:7157]
chr22	23780898	23781882	0.567935	0.417287	-0.150648	985	22	-61.5059	ENST00000488363.1	MMP11	ENSG00000099953	protein_coding	matrix metallopeptidase 11 [Source:HGNC Symbol;Acc:HGNC:7157]
chr22	23780898	23781882	0.567935	0.417287	-0.150648	985	22	-61.5059	ENST00000480185.1	MMP11	ENSG00000099953	protein_coding	matrix metallopeptidase 11 [Source:HGNC Symbol;Acc:HGNC:7157]
chr12	132835910	132836575	0.731333	0.858931	0.127598	666	20	61.481	ENST00000516270.1	NA	ENSG00000252079	snRNA	RNA, U6 small nuclear 327, pseudogene [Source:HGNC Symbol;Acc:HGNC:47290]
chr7	920608	921204	0.706992	0.57297	-0.134022	597	21	-61.4646	ENST00000617043.4	ADAP1	ENSG00000105963	protein_coding	ArfGAP with dual PH domains 1 [Source:HGNC Symbol;Acc:HGNC:16486]
chr7	920608	921204	0.706992	0.57297	-0.134022	597	21	-61.4646	ENST00000437486.5	ADAP1	ENSG00000105963	protein_coding	ArfGAP with dual PH domains 1 [Source:HGNC Symbol;Acc:HGNC:16486]
chr3	183555159	183556252	0.664392	0.813066	0.148674	1094	20	61.2092	ENST00000468734.1	KLHL6	ENSG00000172578	protein_coding	kelch like family member 6 [Source:HGNC Symbol;Acc:HGNC:18653]
chr3	183555159	183556252	0.664392	0.813066	0.148674	1094	20	61.2092	ENST00000341319.8	KLHL6	ENSG00000172578	protein_coding	kelch like family member 6 [Source:HGNC Symbol;Acc:HGNC:18653]
chr3	183555159	183556252	0.664392	0.813066	0.148674	1094	20	61.2092	ENST00000489245.5	KLHL6	ENSG00000172578	protein_coding	kelch like family member 6 [Source:HGNC Symbol;Acc:HGNC:18653]
chr19	46696956	46697550	0.468832	0.334451	-0.134381	595	19	-61.1917	ENST00000599019.5	PRKD2	ENSG00000105287	protein_coding	protein kinase D2 [Source:HGNC Symbol;Acc:HGNC:17293]
chr19	46696956	46697550	0.468832	0.334451	-0.134381	595	19	-61.1917	ENST00000597589.5	PRKD2	ENSG00000105287	protein_coding	protein kinase D2 [Source:HGNC Symbol;Acc:HGNC:17293]
chrX	141501440	141502964	0.787499	0.940612	0.153113	1525	19	61.1868	ENST00000622372.1	SPANXA2-OT1	ENSG00000277215	lncRNA	SPANXA2 overlapping transcript 1 [Source:HGNC Symbol;Acc:HGNC:31683]
chr22	50627151	50627784	0.474044	0.339458	-0.134586	634	20	-61.164	ENST00000691832.2	NA	ENSG00000289244	lncRNA	novel transcript
chr22	20480633	20481224	0.754183	0.874348	0.120165	592	19	61.1423	ENST00000365046.1	NA	ENSG00000201916	misc_RNA	Y RNA [Source:RFAM;Acc:RF00019]
chr3	127781850	127782803	0.554103	0.714292	0.160189	954	21	61.1017	ENST00000487473.6	MGLL	ENSG00000074416	protein_coding	monoglyceride lipase [Source:HGNC Symbol;Acc:HGNC:17038]
chr1	226976038	226976422	0.588309	0.455151	-0.133158	385	20	-60.986	ENST00000485462.5	COQ8A	ENSG00000163050	protein_coding	coenzyme Q8A [Source:HGNC Symbol;Acc:HGNC:16812]
chrX	52185069	52185650	0.2144	0.37081	0.15641	582	19	60.8812	ENST00000474812.1	NA	ENSG00000154545	protein_coding	MAGE family member D4 [Source:HGNC Symbol;Acc:HGNC:23793]
chr1	20684557	20685194	0.612325	0.744236	0.131911	638	21	60.8664	ENST00000477167.5	KIF17	ENSG00000117245	protein_coding	kinesin family member 17 [Source:HGNC Symbol;Acc:HGNC:19167]
chr6	158033336	158034464	0.609892	0.461792	-0.1481	1129	22	-60.7363	ENST00000485863.1	SYNJ2	ENSG00000078269	protein_coding	synaptojanin 2 [Source:HGNC Symbol;Acc:HGNC:11504]
chr10	22692229	22694181	0.673662	0.453033	-0.220629	1953	19	-60.7323	ENST00000605011.1	NA	ENSG00000150867	protein_coding	phosphatidylinositol-5-phosphate 4-kinase type 2 alpha [Source:HGNC Symbol;Acc:HGNC:8997]
chr17	37745247	37746069	0.255087	0.159095	-0.095992	823	23	-60.5913	ENST00000617811.5	HNF1B	ENSG00000275410	protein_coding	HNF1 homeobox B [Source:HGNC Symbol;Acc:HGNC:11630]
chr17	37745247	37746069	0.255087	0.159095	-0.095992	823	23	-60.5913	ENST00000621123.4	HNF1B	ENSG00000275410	protein_coding	HNF1 homeobox B [Source:HGNC Symbol;Acc:HGNC:11630]
chr17	37745247	37746069	0.255087	0.159095	-0.095992	823	23	-60.5913	ENST00000613727.4	HNF1B	ENSG00000275410	protein_coding	HNF1 homeobox B [Source:HGNC Symbol;Acc:HGNC:11630]
chr17	37745247	37746069	0.255087	0.159095	-0.095992	823	23	-60.5913	ENST00000614313.4	HNF1B	ENSG00000275410	protein_coding	HNF1 homeobox B [Source:HGNC Symbol;Acc:HGNC:11630]
chrX	109536674	109537392	0.117971	0.234571	0.116599	719	20	60.5748	ENST00000372106.6	NXT2	ENSG00000101888	protein_coding	nuclear transport factor 2 like export factor 2 [Source:HGNC Symbol;Acc:HGNC:18151]
chrX	109536674	109537392	0.117971	0.234571	0.116599	719	20	60.5748	ENST00000372103.1	NXT2	ENSG00000101888	protein_coding	nuclear transport factor 2 like export factor 2 [Source:HGNC Symbol;Acc:HGNC:18151]
chr11	45181419	45182151	0.432594	0.589892	0.157298	733	20	60.5112	ENST00000528980.1	PRDM11	ENSG00000019485	protein_coding	PR/SET domain 11 [Source:HGNC Symbol;Acc:HGNC:13996]
chr2	127645456	127646048	0.389602	0.253294	-0.136307	593	19	-60.5098	ENST00000544369.5	GPR17	ENSG00000144230	protein_coding	G protein-coupled receptor 17 [Source:HGNC Symbol;Acc:HGNC:4471]
chr2	127645456	127646048	0.389602	0.253294	-0.136307	593	19	-60.5098	ENST00000496086.6	GPR17	ENSG00000144230	protein_coding	G protein-coupled receptor 17 [Source:HGNC Symbol;Acc:HGNC:4471]
chr2	127645456	127646048	0.389602	0.253294	-0.136307	593	19	-60.5098	ENST00000486700.2	GPR17	ENSG00000144230	protein_coding	G protein-coupled receptor 17 [Source:HGNC Symbol;Acc:HGNC:4471]
chr2	127645456	127646048	0.389602	0.253294	-0.136307	593	19	-60.5098	ENST00000272644.7	GPR17	ENSG00000144230	protein_coding	G protein-coupled receptor 17 [Source:HGNC Symbol;Acc:HGNC:4471]
chr2	219444739	219445341	0.548655	0.703254	0.154598	603	17	60.5029	ENST00000409595.2	SPEG	ENSG00000072195	protein_coding	striated muscle enriched protein kinase [Source:HGNC Symbol;Acc:HGNC:16901]
chr2	219444739	219445341	0.548655	0.703254	0.154598	603	17	60.5029	ENST00000497065.1	SPEG	ENSG00000072195	protein_coding	striated muscle enriched protein kinase [Source:HGNC Symbol;Acc:HGNC:16901]
chr2	219444739	219445341	0.548655	0.703254	0.154598	603	17	60.5029	ENST00000491248.1	SPEG	ENSG00000072195	protein_coding	striated muscle enriched protein kinase [Source:HGNC Symbol;Acc:HGNC:16901]
chr2	219444739	219445341	0.548655	0.703254	0.154598	603	17	60.5029	ENST00000485813.5	SPEG	ENSG00000072195	protein_coding	striated muscle enriched protein kinase [Source:HGNC Symbol;Acc:HGNC:16901]
chr6	41806245	41806774	0.936798	0.876005	-0.060793	530	22	-60.4751	ENST00000448078.1	USP49	ENSG00000164663	protein_coding	ubiquitin specific peptidase 49 [Source:HGNC Symbol;Acc:HGNC:20078]
chr19	10755046	10755787	0.54646	0.386371	-0.160089	742	19	-60.4065	ENST00000588976.1	NA	ENSG00000079805	protein_coding	dynamin 2 [Source:HGNC Symbol;Acc:HGNC:2974]
chr4	6070167	6070726	0.715188	0.832211	0.117023	560	19	60.1315	ENST00000637373.2	JAKMIP1	ENSG00000152969	protein_coding	janus kinase and microtubule interacting protein 1 [Source:HGNC Symbol;Acc:HGNC:26460]
chr4	6070167	6070726	0.715188	0.832211	0.117023	560	19	60.1315	ENST00000636216.1	JAKMIP1	ENSG00000284684	protein_coding	novel protein
chr19	11815000	11815770	0.499924	0.650756	0.150832	771	21	60.0278	ENST00000588954.5	ZNF440	ENSG00000171295	protein_coding	zinc finger protein 440 [Source:HGNC Symbol;Acc:HGNC:20874]
chr19	11815000	11815770	0.499924	0.650756	0.150832	771	21	60.0278	ENST00000587795.1	NA	ENSG00000171295	protein_coding	zinc finger protein 440 [Source:HGNC Symbol;Acc:HGNC:20874]
chr10	38401901	38402549	0.136764	0.240942	0.104177	649	20	60.0203	ENST00000622550.2	LINC00999	ENSG00000290535	lncRNA	novel transcript
chr1	121116760	121117380	0.0869866	0.176328	0.0893411	621	20	59.9838	ENST00000427872.1	NA	ENSG00000227193	lncRNA	novel transcript
chr1	121116760	121117380	0.0869866	0.176328	0.0893411	621	20	59.9838	ENST00000426275.1	NA	ENSG00000234998	lncRNA	novel transcript, antisense to FCGR1B
chr1	121116760	121117380	0.0869866	0.176328	0.0893411	621	20	59.9838	ENST00000430394.3	H2BP1	ENSG00000291123	lncRNA	H2B histone pseudogene 1 [Source:HGNC Symbol;Acc:HGNC:20560]
chr1	121116760	121117380	0.0869866	0.176328	0.0893411	621	20	59.9838	ENST00000412169.1	H2BP1	ENSG00000223345	transcribed_unprocessed_pseudogene	H2B histone pseudogene 1 [Source:HGNC Symbol;Acc:HGNC:20560]
chr19	18854049	18854777	0.619784	0.781749	0.161965	729	18	59.8994	ENST00000594243.1	UPF1	ENSG00000005007	protein_coding	UPF1 RNA helicase and ATPase [Source:HGNC Symbol;Acc:HGNC:9962]
chr13	114036782	114037307	0.612305	0.452816	-0.159488	526	17	-59.8956	ENST00000542651.2	RASA3	ENSG00000185989	protein_coding	RAS p21 protein activator 3 [Source:HGNC Symbol;Acc:HGNC:20331]
chr1	11662629	11663335	0.645682	0.805208	0.159526	707	17	59.8902	ENST00000376753.9	FBXO6	ENSG00000116663	protein_coding	F-box protein 6 [Source:HGNC Symbol;Acc:HGNC:13585]
chr15	28789377	28790130	0.414969	0.263705	-0.151264	754	20	-59.8686	ENST00000565892.1	PDCD6IPP2	ENSG00000291058	lncRNA	novel transcript
chr15	28789377	28790130	0.414969	0.263705	-0.151264	754	20	-59.8686	ENST00000562423.5	PDCD6IPP2	ENSG00000291058	lncRNA	novel transcript
chr2	86941990	86942748	0.961056	0.902698	-0.0583586	759	23	-59.8515	ENST00000641458.2	RGPD1	ENSG00000187627	protein_coding	RANBP2 like and GRIP domain containing 1 [Source:HGNC Symbol;Acc:HGNC:32414]
chr19	35154573	35155209	0.180939	0.0935238	-0.0874156	637	21	-59.8495	ENST00000392218.6	FXYD5	ENSG00000089327	protein_coding	FXYD domain containing ion transport regulator 5 [Source:HGNC Symbol;Acc:HGNC:4029]
chr19	35154573	35155209	0.180939	0.0935238	-0.0874156	637	21	-59.8495	ENST00000543307.5	FXYD5	ENSG00000089327	protein_coding	FXYD domain containing ion transport regulator 5 [Source:HGNC Symbol;Acc:HGNC:4029]
chr19	35154573	35155209	0.180939	0.0935238	-0.0874156	637	21	-59.8495	ENST00000392219.7	FXYD5	ENSG00000089327	protein_coding	FXYD domain containing ion transport regulator 5 [Source:HGNC Symbol;Acc:HGNC:4029]
chr19	35154573	35155209	0.180939	0.0935238	-0.0874156	637	21	-59.8495	ENST00000592290.5	FXYD5	ENSG00000089327	protein_coding	FXYD domain containing ion transport regulator 5 [Source:HGNC Symbol;Acc:HGNC:4029]
chr19	35154573	35155209	0.180939	0.0935238	-0.0874156	637	21	-59.8495	ENST00000541435.6	FXYD5	ENSG00000089327	protein_coding	FXYD domain containing ion transport regulator 5 [Source:HGNC Symbol;Acc:HGNC:4029]
chr19	35154573	35155209	0.180939	0.0935238	-0.0874156	637	21	-59.8495	ENST00000590686.5	FXYD5	ENSG00000089327	protein_coding	FXYD domain containing ion transport regulator 5 [Source:HGNC Symbol;Acc:HGNC:4029]
chr19	35154573	35155209	0.180939	0.0935238	-0.0874156	637	21	-59.8495	ENST00000496493.5	FXYD5	ENSG00000089327	protein_coding	FXYD domain containing ion transport regulator 5 [Source:HGNC Symbol;Acc:HGNC:4029]
chr19	35154573	35155209	0.180939	0.0935238	-0.0874156	637	21	-59.8495	ENST00000342879.7	FXYD5	ENSG00000089327	protein_coding	FXYD domain containing ion transport regulator 5 [Source:HGNC Symbol;Acc:HGNC:4029]
chr19	35154573	35155209	0.180939	0.0935238	-0.0874156	637	21	-59.8495	ENST00000588699.5	FXYD5	ENSG00000089327	protein_coding	FXYD domain containing ion transport regulator 5 [Source:HGNC Symbol;Acc:HGNC:4029]
chr19	35154573	35155209	0.180939	0.0935238	-0.0874156	637	21	-59.8495	ENST00000423817.7	FXYD5	ENSG00000089327	protein_coding	FXYD domain containing ion transport regulator 5 [Source:HGNC Symbol;Acc:HGNC:4029]
chr17	16425546	16426499	0.732538	0.536787	-0.195751	954	18	-59.8302	ENST00000441875.1	TRPV2	ENSG00000239203	lncRNA	novel transcript
chr4	143559344	143560000	0.147781	0.246138	0.0983573	657	21	59.773	ENST00000641328.1	LOC105377459	ENSG00000251600	lncRNA	novel transcript, antisense to GYPA
chr4	143559344	143560000	0.147781	0.246138	0.0983573	657	21	59.773	ENST00000510805.1	GUSBP5	ENSG00000236296	transcribed_processed_pseudogene	GUSB pseudogene 5 [Source:HGNC Symbol;Acc:HGNC:42319]
chr4	143559344	143560000	0.147781	0.246138	0.0983573	657	21	59.773	ENST00000509369.1	NA	ENSG00000251600	lncRNA	novel transcript, antisense to GYPA
chr4	143559344	143560000	0.147781	0.246138	0.0983573	657	21	59.773	ENST00000418136.3	GUSBP5	ENSG00000236296	transcribed_processed_pseudogene	GUSB pseudogene 5 [Source:HGNC Symbol;Acc:HGNC:42319]
chr4	143559344	143560000	0.147781	0.246138	0.0983573	657	21	59.773	ENST00000514475.1	NA	ENSG00000251600	lncRNA	novel transcript, antisense to GYPA
chr4	143559344	143560000	0.147781	0.246138	0.0983573	657	21	59.773	ENST00000511042.5	NA	ENSG00000251600	lncRNA	novel transcript, antisense to GYPA
chr7	155744939	155745553	0.455127	0.25174	-0.203388	615	15	-59.7231	ENST00000438356.1	RBM33	ENSG00000184863	protein_coding	RNA binding motif protein 33 [Source:HGNC Symbol;Acc:HGNC:27223]
chr7	102593542	102594098	0.51075	0.665685	0.154935	557	20	59.6643	ENST00000522223.5	RASA4	ENSG00000105808	protein_coding	RAS p21 protein activator 4 [Source:HGNC Symbol;Acc:HGNC:23181]
chr21	8212276	8213004	0.248606	0.154186	-0.0944202	729	21	-59.5976	ENST00000612463.1	RNA5-8SN2	ENSG00000278233	rRNA	RNA, 5.8S ribosomal N2 [Source:HGNC Symbol;Acc:HGNC:53521]
chr21	8212276	8213004	0.248606	0.154186	-0.0944202	729	21	-59.5976	ENST00000631211.1	NA	ENSG00000280800	lncRNA	novel transcript, similar to YY1 associated myogenesis RNA 1 YAM1
chr6	3284607	3285451	0.398699	0.289695	-0.109004	845	24	-59.5709	ENST00000482874.1	SLC22A23	ENSG00000137266	protein_coding	solute carrier family 22 member 23 [Source:HGNC Symbol;Acc:HGNC:21106]
chr19	540463	540864	0.547187	0.691774	0.144586	402	21	59.5459	ENST00000593036.4	CDC34	ENSG00000099804	protein_coding	cell division cycle 34, ubiqiutin conjugating enzyme [Source:HGNC Symbol;Acc:HGNC:1734]
chr1	149240377	149240812	0.839454	0.565051	-0.274404	436	15	-59.5433	ENST00000685012.2	LOC653513	ENSG00000291233	lncRNA	novel transcript
chr5	178729186	178729682	0.768841	0.639681	-0.129161	497	20	-59.5237	ENST00000638723.1	MSANTD5	ENSG00000285978	protein_coding	novel transcript
chr5	178729186	178729682	0.768841	0.639681	-0.129161	497	20	-59.5237	ENST00000520331.5	ZNF354A	ENSG00000169131	protein_coding	zinc finger protein 354A [Source:HGNC Symbol;Acc:HGNC:11628]
chr16	3745813	3746588	0.679059	0.459619	-0.21944	776	16	-59.5148	ENST00000574740.1	CREBBP	ENSG00000005339	protein_coding	CREB binding protein [Source:HGNC Symbol;Acc:HGNC:2348]
chr16	3745813	3746588	0.679059	0.459619	-0.21944	776	16	-59.5148	ENST00000572569.1	CREBBP	ENSG00000005339	protein_coding	CREB binding protein [Source:HGNC Symbol;Acc:HGNC:2348]
chr16	3745813	3746588	0.679059	0.459619	-0.21944	776	16	-59.5148	ENST00000635919.1	CREBBP	ENSG00000005339	protein_coding	CREB binding protein [Source:HGNC Symbol;Acc:HGNC:2348]
chr19	7484119	7485238	0.590046	0.735439	0.145393	1120	21	59.4454	ENST00000599519.1	PEX11G	ENSG00000104883	protein_coding	peroxisomal biogenesis factor 11 gamma [Source:HGNC Symbol;Acc:HGNC:20208]
chr20	36498989	36499628	0.578155	0.727014	0.148859	640	19	59.422	ENST00000497862.1	DLGAP4	ENSG00000080845	protein_coding	DLG associated protein 4 [Source:HGNC Symbol;Acc:HGNC:24476]
chrX	153076632	153077261	0.487839	0.610562	0.122724	630	25	59.4194	ENST00000538162.3	NA	ENSG00000268883	unprocessed_pseudogene	PNMA family member 6B (pseudogene) [Source:HGNC Symbol;Acc:HGNC:26681]
chr1	2302445	2303119	0.557964	0.431234	-0.12673	675	24	-59.4108	ENST00000507179.1	SKI	ENSG00000157933	protein_coding	SKI proto-oncogene [Source:HGNC Symbol;Acc:HGNC:10896]
chr11	128943017	128943792	0.628323	0.501884	-0.126439	776	22	-59.3836	ENST00000458238.6	TP53AIP1	ENSG00000120471	protein_coding	tumor protein p53 regulated apoptosis inducing protein 1 [Source:HGNC Symbol;Acc:HGNC:29984]
chr11	128943017	128943792	0.628323	0.501884	-0.126439	776	22	-59.3836	ENST00000531399.6	TP53AIP1	ENSG00000120471	protein_coding	tumor protein p53 regulated apoptosis inducing protein 1 [Source:HGNC Symbol;Acc:HGNC:29984]
chr11	128943017	128943792	0.628323	0.501884	-0.126439	776	22	-59.3836	ENST00000525390.1	TP53AIP1	ENSG00000120471	protein_coding	tumor protein p53 regulated apoptosis inducing protein 1 [Source:HGNC Symbol;Acc:HGNC:29984]
chr11	128943017	128943792	0.628323	0.501884	-0.126439	776	22	-59.3836	ENST00000602346.5	TP53AIP1	ENSG00000120471	protein_coding	tumor protein p53 regulated apoptosis inducing protein 1 [Source:HGNC Symbol;Acc:HGNC:29984]
chr11	128943017	128943792	0.628323	0.501884	-0.126439	776	22	-59.3836	ENST00000527504.1	TP53AIP1	ENSG00000120471	protein_coding	tumor protein p53 regulated apoptosis inducing protein 1 [Source:HGNC Symbol;Acc:HGNC:29984]
chr2	225582068	225582610	0.931873	0.858393	-0.0734796	543	20	-59.2032	ENST00000695959.1	NYAP2	ENSG00000144460	protein_coding	neuronal tyrosine-phosphorylated phosphoinositide-3-kinase adaptor 2 [Source:HGNC Symbol;Acc:HGNC:29291]
chr16	30896263	30896847	0.292735	0.167315	-0.125421	585	19	-59.1357	ENST00000279804.3	CTF1	ENSG00000150281	protein_coding	cardiotrophin 1 [Source:HGNC Symbol;Acc:HGNC:2499]
chr16	30896263	30896847	0.292735	0.167315	-0.125421	585	19	-59.1357	ENST00000395019.3	CTF1	ENSG00000150281	protein_coding	cardiotrophin 1 [Source:HGNC Symbol;Acc:HGNC:2499]
chr11	134734976	134735499	0.752556	0.874896	0.12234	524	20	59.1081	ENST00000513405.1	LINC02714	ENSG00000251226	lncRNA	long intergenic non-protein coding RNA 2714 [Source:HGNC Symbol;Acc:HGNC:54231]
chr3	123124001	123125354	0.677454	0.519526	-0.157927	1354	21	-59.0682	ENST00000472319.5	PDIA5	ENSG00000065485	protein_coding	protein disulfide isomerase family A member 5 [Source:HGNC Symbol;Acc:HGNC:24811]
chr10	58326906	58327536	0.605409	0.480805	-0.124604	631	23	-58.9625	ENST00000562575.1	LOC112268068	ENSG00000261076	lncRNA	novel transcript
chr15	85771017	85772436	0.467502	0.658713	0.191211	1420	21	58.9534	ENST00000408707.1	MIR1276	ENSG00000221634	miRNA	microRNA 1276 [Source:HGNC Symbol;Acc:HGNC:35347]
chr14	69885382	69886149	0.752335	0.610528	-0.141808	768	21	-58.8643	ENST00000477943.1	NA	ENSG00000242071	processed_pseudogene	ribosomal protein L7a pseudogene 6 [Source:HGNC Symbol;Acc:HGNC:19785]
chrX	118839376	118840105	0.22152	0.352692	0.131172	730	21	58.7607	ENST00000655074.1	LINC01285	ENSG00000203650	lncRNA	long intergenic non-protein coding RNA 1285 [Source:HGNC Symbol;Acc:HGNC:50344]
chrX	118839376	118840105	0.22152	0.352692	0.131172	730	21	58.7607	ENST00000412422.7	LINC01285	ENSG00000203650	lncRNA	long intergenic non-protein coding RNA 1285 [Source:HGNC Symbol;Acc:HGNC:50344]
chrX	118839376	118840105	0.22152	0.352692	0.131172	730	21	58.7607	ENST00000634488.1	LINC01285	ENSG00000203650	lncRNA	long intergenic non-protein coding RNA 1285 [Source:HGNC Symbol;Acc:HGNC:50344]
chrX	118839376	118840105	0.22152	0.352692	0.131172	730	21	58.7607	ENST00000661086.1	LINC01285	ENSG00000203650	lncRNA	long intergenic non-protein coding RNA 1285 [Source:HGNC Symbol;Acc:HGNC:50344]
chrX	118839376	118840105	0.22152	0.352692	0.131172	730	21	58.7607	ENST00000657695.1	LINC01285	ENSG00000203650	lncRNA	long intergenic non-protein coding RNA 1285 [Source:HGNC Symbol;Acc:HGNC:50344]
chrX	118839376	118840105	0.22152	0.352692	0.131172	730	21	58.7607	ENST00000608172.1	LINC01285	ENSG00000203650	lncRNA	long intergenic non-protein coding RNA 1285 [Source:HGNC Symbol;Acc:HGNC:50344]
chrX	118839376	118840105	0.22152	0.352692	0.131172	730	21	58.7607	ENST00000634601.1	LINC01285	ENSG00000203650	lncRNA	long intergenic non-protein coding RNA 1285 [Source:HGNC Symbol;Acc:HGNC:50344]
chrX	118839376	118840105	0.22152	0.352692	0.131172	730	21	58.7607	ENST00000657870.1	LINC01285	ENSG00000203650	lncRNA	long intergenic non-protein coding RNA 1285 [Source:HGNC Symbol;Acc:HGNC:50344]
chrX	118839376	118840105	0.22152	0.352692	0.131172	730	21	58.7607	ENST00000661672.1	LINC01285	ENSG00000203650	lncRNA	long intergenic non-protein coding RNA 1285 [Source:HGNC Symbol;Acc:HGNC:50344]
chrX	118839376	118840105	0.22152	0.352692	0.131172	730	21	58.7607	ENST00000667717.1	LINC01285	ENSG00000203650	lncRNA	long intergenic non-protein coding RNA 1285 [Source:HGNC Symbol;Acc:HGNC:50344]
chr9	106928171	106928892	0.817738	0.685512	-0.132226	722	19	-58.7171	ENST00000497489.5	ZNF462	ENSG00000148143	protein_coding	zinc finger protein 462 [Source:HGNC Symbol;Acc:HGNC:21684]
chr7	51471433	51472071	0.194231	0.105457	-0.0887738	639	21	-58.6672	ENST00000648455.1	LOC105375278	ENSG00000285741	lncRNA	novel transcript
chr1	43317670	43318749	0.784259	0.59962	-0.184639	1080	19	-58.6154	ENST00000492599.1	TIE1	ENSG00000066056	protein_coding	tyrosine kinase with immunoglobulin like and EGF like domains 1 [Source:HGNC Symbol;Acc:HGNC:11809]
chr1	43317670	43318749	0.784259	0.59962	-0.184639	1080	19	-58.6154	ENST00000492874.1	TIE1	ENSG00000066056	protein_coding	tyrosine kinase with immunoglobulin like and EGF like domains 1 [Source:HGNC Symbol;Acc:HGNC:11809]
chr10	132115733	132116474	0.647757	0.476353	-0.171404	742	18	-58.5523	ENST00000657994.1	JAKMIP3	ENSG00000188385	protein_coding	Janus kinase and microtubule interacting protein 3 [Source:HGNC Symbol;Acc:HGNC:23523]
chr5	750876	751429	0.828642	0.722076	-0.106566	554	21	-58.4807	ENST00000622126.2	ZDHHC11B	ENSG00000206077	protein_coding	zinc finger DHHC-type containing 11B [Source:HGNC Symbol;Acc:HGNC:32962]
chr16	69423410	69423958	0.729218	0.578979	-0.150239	549	17	-58.4471	ENST00000684784.1	CYB5B	ENSG00000103018	protein_coding	cytochrome b5 type B [Source:HGNC Symbol;Acc:HGNC:24374]
chr16	69423410	69423958	0.729218	0.578979	-0.150239	549	17	-58.4471	ENST00000568342.3	CYB5B	ENSG00000103018	protein_coding	cytochrome b5 type B [Source:HGNC Symbol;Acc:HGNC:24374]
chr16	69423410	69423958	0.729218	0.578979	-0.150239	549	17	-58.4471	ENST00000686167.1	CYB5B	ENSG00000103018	protein_coding	cytochrome b5 type B [Source:HGNC Symbol;Acc:HGNC:24374]
chr16	69423410	69423958	0.729218	0.578979	-0.150239	549	17	-58.4471	ENST00000692677.1	CYB5B	ENSG00000103018	protein_coding	cytochrome b5 type B [Source:HGNC Symbol;Acc:HGNC:24374]
chr16	69423410	69423958	0.729218	0.578979	-0.150239	549	17	-58.4471	ENST00000689149.1	CYB5B	ENSG00000103018	protein_coding	cytochrome b5 type B [Source:HGNC Symbol;Acc:HGNC:24374]
chr16	69423410	69423958	0.729218	0.578979	-0.150239	549	17	-58.4471	ENST00000691260.1	CYB5B	ENSG00000103018	protein_coding	cytochrome b5 type B [Source:HGNC Symbol;Acc:HGNC:24374]
chr16	69423410	69423958	0.729218	0.578979	-0.150239	549	17	-58.4471	ENST00000693607.1	CYB5B	ENSG00000103018	protein_coding	cytochrome b5 type B [Source:HGNC Symbol;Acc:HGNC:24374]
chr16	69423410	69423958	0.729218	0.578979	-0.150239	549	17	-58.4471	ENST00000514123.5	CYB5B	ENSG00000103018	protein_coding	cytochrome b5 type B [Source:HGNC Symbol;Acc:HGNC:24374]
chr16	69423410	69423958	0.729218	0.578979	-0.150239	549	17	-58.4471	ENST00000687677.1	CYB5B	ENSG00000103018	protein_coding	cytochrome b5 type B [Source:HGNC Symbol;Acc:HGNC:24374]
chr16	69423410	69423958	0.729218	0.578979	-0.150239	549	17	-58.4471	ENST00000515314.7	CYB5B	ENSG00000103018	protein_coding	cytochrome b5 type B [Source:HGNC Symbol;Acc:HGNC:24374]
chr16	69423410	69423958	0.729218	0.578979	-0.150239	549	17	-58.4471	ENST00000307892.13	CYB5B	ENSG00000103018	protein_coding	cytochrome b5 type B [Source:HGNC Symbol;Acc:HGNC:24374]
chr16	69423410	69423958	0.729218	0.578979	-0.150239	549	17	-58.4471	ENST00000688840.1	CYB5B	ENSG00000103018	protein_coding	cytochrome b5 type B [Source:HGNC Symbol;Acc:HGNC:24374]
chr16	69423410	69423958	0.729218	0.578979	-0.150239	549	17	-58.4471	ENST00000561792.7	CYB5B	ENSG00000103018	protein_coding	cytochrome b5 type B [Source:HGNC Symbol;Acc:HGNC:24374]
chr16	69423410	69423958	0.729218	0.578979	-0.150239	549	17	-58.4471	ENST00000568237.2	CYB5B	ENSG00000103018	protein_coding	cytochrome b5 type B [Source:HGNC Symbol;Acc:HGNC:24374]
chr16	69423410	69423958	0.729218	0.578979	-0.150239	549	17	-58.4471	ENST00000687780.1	CYB5B	ENSG00000103018	protein_coding	cytochrome b5 type B [Source:HGNC Symbol;Acc:HGNC:24374]
chr3	164002800	164003354	0.88756	0.790803	-0.096757	555	20	-58.2007	ENST00000483240.1	NA	ENSG00000214210	processed_pseudogene	NGRN pseudogene 1 [Source:HGNC Symbol;Acc:HGNC:56570]
chr22	24658939	24659596	0.904737	0.823303	-0.0814337	658	21	-58.1915	ENST00000436994.1	NA	ENSG00000224124	processed_pseudogene	POM121 transmembrane nucleoporin like 10, pseudogene [Source:HGNC Symbol;Acc:HGNC:35448]
chr2	130427523	130428102	0.132269	0.0539413	-0.0783274	580	20	-58.1848	ENST00000416807.1	NA	ENSG00000230646	processed_pseudogene	Kruppel like factor 2 pseudogene 2 [Source:HGNC Symbol;Acc:HGNC:49281]
chr2	130427523	130428102	0.132269	0.0539413	-0.0783274	580	20	-58.1848	ENST00000424873.5	FAR2P2	ENSG00000290596	lncRNA	novel transcript
chr2	130427523	130428102	0.132269	0.0539413	-0.0783274	580	20	-58.1848	ENST00000430785.1	FAR2P2	ENSG00000290596	lncRNA	novel transcript
chr2	130427523	130428102	0.132269	0.0539413	-0.0783274	580	20	-58.1848	ENST00000423905.5	FAR2P2	ENSG00000290596	lncRNA	novel transcript
chr2	130427523	130428102	0.132269	0.0539413	-0.0783274	580	20	-58.1848	ENST00000433703.5	FAR2P2	ENSG00000290596	lncRNA	novel transcript
chr2	130427523	130428102	0.132269	0.0539413	-0.0783274	580	20	-58.1848	ENST00000438056.1	FAR2P2	ENSG00000290596	lncRNA	novel transcript
chr1	36482472	36483259	0.412336	0.624857	0.212522	788	15	58.0657	ENST00000373106.6	CSF3R	ENSG00000119535	protein_coding	colony stimulating factor 3 receptor [Source:HGNC Symbol;Acc:HGNC:2439]
chr1	36482472	36483259	0.412336	0.624857	0.212522	788	15	58.0657	ENST00000699090.1	CSF3R	ENSG00000119535	protein_coding	colony stimulating factor 3 receptor [Source:HGNC Symbol;Acc:HGNC:2439]
chr1	36482472	36483259	0.412336	0.624857	0.212522	788	15	58.0657	ENST00000526980.5	CSF3R	ENSG00000119535	protein_coding	colony stimulating factor 3 receptor [Source:HGNC Symbol;Acc:HGNC:2439]
chr1	36482472	36483259	0.412336	0.624857	0.212522	788	15	58.0657	ENST00000489551.6	CSF3R	ENSG00000119535	protein_coding	colony stimulating factor 3 receptor [Source:HGNC Symbol;Acc:HGNC:2439]
chr1	36482472	36483259	0.412336	0.624857	0.212522	788	15	58.0657	ENST00000533491.2	CSF3R	ENSG00000119535	protein_coding	colony stimulating factor 3 receptor [Source:HGNC Symbol;Acc:HGNC:2439]
chr17	75834127	75834705	0.630397	0.455021	-0.175376	579	17	-58.0406	ENST00000586930.1	UNC13D	ENSG00000092929	protein_coding	unc-13 homolog D [Source:HGNC Symbol;Acc:HGNC:23147]
chr17	6893765	6894334	0.109249	0.196614	0.0873657	570	20	58.0325	ENST00000571201.5	ALOX12P2	ENSG00000291084	lncRNA	arachidonate 12-lipoxygenase pseudogene 2 [Source:NCBI gene (formerly Entrezgene);Acc:245]
chr17	6893765	6894334	0.109249	0.196614	0.0873657	570	20	58.0325	ENST00000570921.5	ALOX12P2	ENSG00000262943	transcribed_unprocessed_pseudogene	arachidonate 12-lipoxygenase pseudogene 2 [Source:HGNC Symbol;Acc:HGNC:432]
chr17	6893765	6894334	0.109249	0.196614	0.0873657	570	20	58.0325	ENST00000570890.5	ALOX12P2	ENSG00000291084	lncRNA	arachidonate 12-lipoxygenase pseudogene 2 [Source:NCBI gene (formerly Entrezgene);Acc:245]
chr1	27100011	27100689	0.648736	0.792485	0.143749	679	19	57.9777	ENST00000490329.1	NA	ENSG00000090020	protein_coding	solute carrier family 9 member A1 [Source:HGNC Symbol;Acc:HGNC:11071]
chr6	34132628	34133365	0.594172	0.706749	0.112577	738	23	57.974	ENST00000609973.1	GRM4	ENSG00000124493	protein_coding	glutamate metabotropic receptor 4 [Source:HGNC Symbol;Acc:HGNC:4596]
chr6	73394594	73395110	0.737376	0.635455	-0.101921	517	22	-57.854	ENST00000370336.5	DDX43	ENSG00000080007	protein_coding	DEAD-box helicase 43 [Source:HGNC Symbol;Acc:HGNC:18677]
chr6	73394594	73395110	0.737376	0.635455	-0.101921	517	22	-57.854	ENST00000464221.1	DDX43	ENSG00000080007	protein_coding	DEAD-box helicase 43 [Source:HGNC Symbol;Acc:HGNC:18677]
chr6	73394594	73395110	0.737376	0.635455	-0.101921	517	22	-57.854	ENST00000370363.5	OOEP	ENSG00000203907	protein_coding	oocyte expressed protein [Source:HGNC Symbol;Acc:HGNC:21382]
chr1	208105581	208106855	0.523027	0.314271	-0.208756	1275	17	-57.8282	ENST00000668227.1	NA	ENSG00000287220	lncRNA	novel transcript, antisense to PLXNA2
chr10	46911290	46911827	0.349945	0.475526	0.125581	538	21	57.7846	ENST00000374342.6	PTPN20	ENSG00000204179	protein_coding	protein tyrosine phosphatase non-receptor type 20 [Source:HGNC Symbol;Acc:HGNC:23423]
chr10	46911290	46911827	0.349945	0.475526	0.125581	538	21	57.7846	ENST00000417004.5	PTPN20	ENSG00000204179	protein_coding	protein tyrosine phosphatase non-receptor type 20 [Source:HGNC Symbol;Acc:HGNC:23423]
chr10	46911290	46911827	0.349945	0.475526	0.125581	538	21	57.7846	ENST00000374339.5	PTPN20	ENSG00000204179	protein_coding	protein tyrosine phosphatase non-receptor type 20 [Source:HGNC Symbol;Acc:HGNC:23423]
chr10	46911290	46911827	0.349945	0.475526	0.125581	538	21	57.7846	ENST00000395722.7	PTPN20	ENSG00000204179	protein_coding	protein tyrosine phosphatase non-receptor type 20 [Source:HGNC Symbol;Acc:HGNC:23423]
chr10	46911290	46911827	0.349945	0.475526	0.125581	538	21	57.7846	ENST00000374346.7	PTPN20	ENSG00000204179	protein_coding	protein tyrosine phosphatase non-receptor type 20 [Source:HGNC Symbol;Acc:HGNC:23423]
chr10	46911290	46911827	0.349945	0.475526	0.125581	538	21	57.7846	ENST00000374218.6	PTPN20	ENSG00000204179	protein_coding	protein tyrosine phosphatase non-receptor type 20 [Source:HGNC Symbol;Acc:HGNC:23423]
chr10	46911290	46911827	0.349945	0.475526	0.125581	538	21	57.7846	ENST00000395725.7	PTPN20	ENSG00000204179	protein_coding	protein tyrosine phosphatase non-receptor type 20 [Source:HGNC Symbol;Acc:HGNC:23423]
chr10	46911290	46911827	0.349945	0.475526	0.125581	538	21	57.7846	ENST00000395721.6	PTPN20	ENSG00000204179	protein_coding	protein tyrosine phosphatase non-receptor type 20 [Source:HGNC Symbol;Acc:HGNC:23423]
chr10	46911290	46911827	0.349945	0.475526	0.125581	538	21	57.7846	ENST00000395727.6	PTPN20	ENSG00000204179	protein_coding	protein tyrosine phosphatase non-receptor type 20 [Source:HGNC Symbol;Acc:HGNC:23423]
chr10	46911290	46911827	0.349945	0.475526	0.125581	538	21	57.7846	ENST00000502705.5	PTPN20	ENSG00000204179	protein_coding	protein tyrosine phosphatase non-receptor type 20 [Source:HGNC Symbol;Acc:HGNC:23423]
chr10	46911290	46911827	0.349945	0.475526	0.125581	538	21	57.7846	ENST00000503851.5	PTPN20	ENSG00000204179	protein_coding	protein tyrosine phosphatase non-receptor type 20 [Source:HGNC Symbol;Acc:HGNC:23423]
chr10	46911290	46911827	0.349945	0.475526	0.125581	538	21	57.7846	ENST00000505814.5	PTPN20	ENSG00000204179	protein_coding	protein tyrosine phosphatase non-receptor type 20 [Source:HGNC Symbol;Acc:HGNC:23423]
chr10	46911290	46911827	0.349945	0.475526	0.125581	538	21	57.7846	ENST00000506080.5	PTPN20	ENSG00000204179	protein_coding	protein tyrosine phosphatase non-receptor type 20 [Source:HGNC Symbol;Acc:HGNC:23423]
chr10	46911290	46911827	0.349945	0.475526	0.125581	538	21	57.7846	ENST00000508715.5	PTPN20	ENSG00000204179	protein_coding	protein tyrosine phosphatase non-receptor type 20 [Source:HGNC Symbol;Acc:HGNC:23423]
chr10	46911290	46911827	0.349945	0.475526	0.125581	538	21	57.7846	ENST00000509599.5	PTPN20	ENSG00000204179	protein_coding	protein tyrosine phosphatase non-receptor type 20 [Source:HGNC Symbol;Acc:HGNC:23423]
chr10	46911290	46911827	0.349945	0.475526	0.125581	538	21	57.7846	ENST00000509774.5	PTPN20	ENSG00000204179	protein_coding	protein tyrosine phosphatase non-receptor type 20 [Source:HGNC Symbol;Acc:HGNC:23423]
chr10	46911290	46911827	0.349945	0.475526	0.125581	538	21	57.7846	ENST00000509900.5	PTPN20	ENSG00000204179	protein_coding	protein tyrosine phosphatase non-receptor type 20 [Source:HGNC Symbol;Acc:HGNC:23423]
chr10	46911290	46911827	0.349945	0.475526	0.125581	538	21	57.7846	ENST00000510335.5	PTPN20	ENSG00000204179	protein_coding	protein tyrosine phosphatase non-receptor type 20 [Source:HGNC Symbol;Acc:HGNC:23423]
chr10	46911290	46911827	0.349945	0.475526	0.125581	538	21	57.7846	ENST00000511769.5	PTPN20	ENSG00000204179	protein_coding	protein tyrosine phosphatase non-receptor type 20 [Source:HGNC Symbol;Acc:HGNC:23423]
chr10	46911290	46911827	0.349945	0.475526	0.125581	538	21	57.7846	ENST00000513156.5	PTPN20	ENSG00000204179	protein_coding	protein tyrosine phosphatase non-receptor type 20 [Source:HGNC Symbol;Acc:HGNC:23423]
chr10	46911290	46911827	0.349945	0.475526	0.125581	538	21	57.7846	ENST00000513159.5	PTPN20	ENSG00000204179	protein_coding	protein tyrosine phosphatase non-receptor type 20 [Source:HGNC Symbol;Acc:HGNC:23423]
chr10	46911290	46911827	0.349945	0.475526	0.125581	538	21	57.7846	ENST00000513266.5	PTPN20	ENSG00000204179	protein_coding	protein tyrosine phosphatase non-receptor type 20 [Source:HGNC Symbol;Acc:HGNC:23423]
chr14	104104152	104104688	0.821278	0.705136	-0.116142	537	20	-57.7514	ENST00000549809.5	ASPG	ENSG00000166183	protein_coding	asparaginase [Source:HGNC Symbol;Acc:HGNC:20123]
chr14	104104152	104104688	0.821278	0.705136	-0.116142	537	20	-57.7514	ENST00000552126.1	ASPG	ENSG00000166183	protein_coding	asparaginase [Source:HGNC Symbol;Acc:HGNC:20123]
chr14	104104152	104104688	0.821278	0.705136	-0.116142	537	20	-57.7514	ENST00000556267.1	ASPG	ENSG00000166183	protein_coding	asparaginase [Source:HGNC Symbol;Acc:HGNC:20123]
chr13	19564758	19565333	0.191042	0.304581	0.113538	576	20	57.7303	ENST00000456608.1	NA	ENSG00000238132	processed_pseudogene	GOLM2 pseudogene 1 [Source:HGNC Symbol;Acc:HGNC:39251]
chr11	308687	309653	0.629261	0.780493	0.151232	967	19	57.7002	ENST00000679636.1	IFITM2	ENSG00000185201	protein_coding	interferon induced transmembrane protein 2 [Source:HGNC Symbol;Acc:HGNC:5413]
chr11	308687	309653	0.629261	0.780493	0.151232	967	19	57.7002	ENST00000679383.1	NA	ENSG00000185201	protein_coding	interferon induced transmembrane protein 2 [Source:HGNC Symbol;Acc:HGNC:5413]
chr11	308687	309653	0.629261	0.780493	0.151232	967	19	57.7002	ENST00000680585.1	IFITM2	ENSG00000185201	protein_coding	interferon induced transmembrane protein 2 [Source:HGNC Symbol;Acc:HGNC:5413]
chr11	308687	309653	0.629261	0.780493	0.151232	967	19	57.7002	ENST00000681211.1	NA	ENSG00000185201	protein_coding	interferon induced transmembrane protein 2 [Source:HGNC Symbol;Acc:HGNC:5413]
chr11	308687	309653	0.629261	0.780493	0.151232	967	19	57.7002	ENST00000679353.1	NA	ENSG00000185885	protein_coding	interferon induced transmembrane protein 1 [Source:HGNC Symbol;Acc:HGNC:5412]
chr11	308687	309653	0.629261	0.780493	0.151232	967	19	57.7002	ENST00000679982.1	NA	ENSG00000185885	protein_coding	interferon induced transmembrane protein 1 [Source:HGNC Symbol;Acc:HGNC:5412]
chr11	308687	309653	0.629261	0.780493	0.151232	967	19	57.7002	ENST00000680299.1	NA	ENSG00000185885	protein_coding	interferon induced transmembrane protein 1 [Source:HGNC Symbol;Acc:HGNC:5412]
chr11	308687	309653	0.629261	0.780493	0.151232	967	19	57.7002	ENST00000680855.1	NA	ENSG00000185885	protein_coding	interferon induced transmembrane protein 1 [Source:HGNC Symbol;Acc:HGNC:5412]
chr11	308687	309653	0.629261	0.780493	0.151232	967	19	57.7002	ENST00000681350.1	NA	ENSG00000185885	protein_coding	interferon induced transmembrane protein 1 [Source:HGNC Symbol;Acc:HGNC:5412]
chr11	308687	309653	0.629261	0.780493	0.151232	967	19	57.7002	ENST00000680588.1	IFITM1	ENSG00000185885	protein_coding	interferon induced transmembrane protein 1 [Source:HGNC Symbol;Acc:HGNC:5412]
chr2	74123749	74124294	0.911699	0.847255	-0.064444	546	22	-57.6323	ENST00000652224.1	TET3	ENSG00000217702	lncRNA	novel transcript, antisense to BOLA3
chr1	1434113	1434847	0.0958726	0.195211	0.0993387	735	20	57.6014	ENST00000495558.1	VWA1	ENSG00000179403	protein_coding	von Willebrand factor A domain containing 1 [Source:HGNC Symbol;Acc:HGNC:30910]
chr1	1434113	1434847	0.0958726	0.195211	0.0993387	735	20	57.6014	ENST00000338660.5	VWA1	ENSG00000179403	protein_coding	von Willebrand factor A domain containing 1 [Source:HGNC Symbol;Acc:HGNC:30910]
chr1	1434113	1434847	0.0958726	0.195211	0.0993387	735	20	57.6014	ENST00000476993.2	VWA1	ENSG00000179403	protein_coding	von Willebrand factor A domain containing 1 [Source:HGNC Symbol;Acc:HGNC:30910]
chr1	1434113	1434847	0.0958726	0.195211	0.0993387	735	20	57.6014	ENST00000471398.1	VWA1	ENSG00000179403	protein_coding	von Willebrand factor A domain containing 1 [Source:HGNC Symbol;Acc:HGNC:30910]
chr1	1434113	1434847	0.0958726	0.195211	0.0993387	735	20	57.6014	ENST00000430109.1	LINC01770	ENSG00000225285	lncRNA	long intergenic non-protein coding RNA 1770 [Source:HGNC Symbol;Acc:HGNC:52560]
chr1	1434113	1434847	0.0958726	0.195211	0.0993387	735	20	57.6014	ENST00000454562.1	LINC01770	ENSG00000225285	lncRNA	long intergenic non-protein coding RNA 1770 [Source:HGNC Symbol;Acc:HGNC:52560]
chr1	1434113	1434847	0.0958726	0.195211	0.0993387	735	20	57.6014	ENST00000417917.1	LINC01770	ENSG00000225285	lncRNA	long intergenic non-protein coding RNA 1770 [Source:HGNC Symbol;Acc:HGNC:52560]
chr12	119803044	119803868	0.194143	0.110783	-0.0833608	825	23	-57.58	ENST00000677849.1	CIT	ENSG00000122966	protein_coding	citron rho-interacting serine/threonine kinase [Source:HGNC Symbol;Acc:HGNC:1985]
chr12	119803044	119803868	0.194143	0.110783	-0.0833608	825	23	-57.58	ENST00000677812.1	CIT	ENSG00000122966	protein_coding	citron rho-interacting serine/threonine kinase [Source:HGNC Symbol;Acc:HGNC:1985]
chr12	119803044	119803868	0.194143	0.110783	-0.0833608	825	23	-57.58	ENST00000679120.1	CIT	ENSG00000122966	protein_coding	citron rho-interacting serine/threonine kinase [Source:HGNC Symbol;Acc:HGNC:1985]
chr12	119803044	119803868	0.194143	0.110783	-0.0833608	825	23	-57.58	ENST00000545913.6	CIT	ENSG00000122966	protein_coding	citron rho-interacting serine/threonine kinase [Source:HGNC Symbol;Acc:HGNC:1985]
chr12	119803044	119803868	0.194143	0.110783	-0.0833608	825	23	-57.58	ENST00000678677.1	CIT	ENSG00000122966	protein_coding	citron rho-interacting serine/threonine kinase [Source:HGNC Symbol;Acc:HGNC:1985]
chr12	119803044	119803868	0.194143	0.110783	-0.0833608	825	23	-57.58	ENST00000679249.1	CIT	ENSG00000122966	protein_coding	citron rho-interacting serine/threonine kinase [Source:HGNC Symbol;Acc:HGNC:1985]
chr12	119803044	119803868	0.194143	0.110783	-0.0833608	825	23	-57.58	ENST00000676849.1	CIT	ENSG00000122966	protein_coding	citron rho-interacting serine/threonine kinase [Source:HGNC Symbol;Acc:HGNC:1985]
chr12	119803044	119803868	0.194143	0.110783	-0.0833608	825	23	-57.58	ENST00000392520.2	CIT	ENSG00000122966	protein_coding	citron rho-interacting serine/threonine kinase [Source:HGNC Symbol;Acc:HGNC:1985]
chr12	119803044	119803868	0.194143	0.110783	-0.0833608	825	23	-57.58	ENST00000677927.1	CIT	ENSG00000122966	protein_coding	citron rho-interacting serine/threonine kinase [Source:HGNC Symbol;Acc:HGNC:1985]
chr12	119803044	119803868	0.194143	0.110783	-0.0833608	825	23	-57.58	ENST00000678686.1	CIT	ENSG00000122966	protein_coding	citron rho-interacting serine/threonine kinase [Source:HGNC Symbol;Acc:HGNC:1985]
chr12	119803044	119803868	0.194143	0.110783	-0.0833608	825	23	-57.58	ENST00000488203.1	CIT	ENSG00000122966	protein_coding	citron rho-interacting serine/threonine kinase [Source:HGNC Symbol;Acc:HGNC:1985]
chr11	66713633	66714297	0.497677	0.770176	0.272499	665	12	57.539	ENST00000473849.3	NA	ENSG00000239553	misc_RNA	RNA, 7SL, cytoplasmic 12, pseudogene [Source:HGNC Symbol;Acc:HGNC:46028]
chr6	150069349	150070151	0.313189	0.442791	0.129602	803	21	57.5067	ENST00000367339.7	ULBP3	ENSG00000131019	protein_coding	UL16 binding protein 3 [Source:HGNC Symbol;Acc:HGNC:14895]
chr6	150069349	150070151	0.313189	0.442791	0.129602	803	21	57.5067	ENST00000438272.2	ULBP3	ENSG00000131019	protein_coding	UL16 binding protein 3 [Source:HGNC Symbol;Acc:HGNC:14895]
chrX	69504022	69504653	0.143867	0.25218	0.108314	632	22	57.5057	ENST00000252338.5	NALF2	ENSG00000130054	protein_coding	NALCN channel auxiliary factor 2 [Source:HGNC Symbol;Acc:HGNC:30701]
chr16	48393855	48395072	0.638839	0.468566	-0.170273	1218	20	-57.4875	ENST00000563745.1	SIAH1	ENSG00000196470	protein_coding	siah E3 ubiquitin protein ligase 1 [Source:HGNC Symbol;Acc:HGNC:10857]
chr2	197618366	197619155	0.903968	0.802949	-0.10102	790	21	-57.3205	ENST00000494346.1	RFTN2	ENSG00000162944	protein_coding	raftlin family member 2 [Source:HGNC Symbol;Acc:HGNC:26402]
chr2	197618366	197619155	0.903968	0.802949	-0.10102	790	21	-57.3205	ENST00000454447.1	RFTN2	ENSG00000162944	protein_coding	raftlin family member 2 [Source:HGNC Symbol;Acc:HGNC:26402]
chr9	127724399	127725043	0.423784	0.264255	-0.159529	645	17	-57.3043	ENST00000419060.5	PTRH1	ENSG00000187024	protein_coding	peptidyl-tRNA hydrolase 1 homolog [Source:HGNC Symbol;Acc:HGNC:27039]
chr9	127724399	127725043	0.423784	0.264255	-0.159529	645	17	-57.3043	ENST00000429848.1	NA	ENSG00000187024	protein_coding	peptidyl-tRNA hydrolase 1 homolog [Source:HGNC Symbol;Acc:HGNC:27039]
chr8	144359719	144360651	0.750144	0.860192	0.110048	933	22	57.2718	ENST00000675998.1	SLC52A2	ENSG00000185803	protein_coding	solute carrier family 52 member 2 [Source:HGNC Symbol;Acc:HGNC:30224]
chr8	144359719	144360651	0.750144	0.860192	0.110048	933	22	57.2718	ENST00000530142.5	FBXL6	ENSG00000182325	protein_coding	F-box and leucine rich repeat protein 6 [Source:HGNC Symbol;Acc:HGNC:13603]
chr19	38728047	38728775	0.447392	0.621211	0.173818	729	18	57.2696	ENST00000477174.1	ACTN4	ENSG00000130402	protein_coding	actinin alpha 4 [Source:HGNC Symbol;Acc:HGNC:166]
chr17	75489120	75489621	0.610071	0.436819	-0.173252	502	16	-57.2215	ENST00000580849.5	TMEM94	ENSG00000177728	protein_coding	transmembrane protein 94 [Source:HGNC Symbol;Acc:HGNC:28983]
chr17	75489120	75489621	0.610071	0.436819	-0.173252	502	16	-57.2215	ENST00000579241.1	TMEM94	ENSG00000177728	protein_coding	transmembrane protein 94 [Source:HGNC Symbol;Acc:HGNC:28983]
chr4	2798721	2799266	0.597065	0.731738	0.134673	546	19	57.1513	ENST00000508385.5	SH3BP2	ENSG00000087266	protein_coding	SH3 domain binding protein 2 [Source:HGNC Symbol;Acc:HGNC:10825]
chr4	2798721	2799266	0.597065	0.731738	0.134673	546	19	57.1513	ENST00000513020.5	SH3BP2	ENSG00000087266	protein_coding	SH3 domain binding protein 2 [Source:HGNC Symbol;Acc:HGNC:10825]
chr17	804981	805665	0.627407	0.492503	-0.134904	685	22	-57.0647	ENST00000571281.1	NXN	ENSG00000167693	protein_coding	nucleoredoxin [Source:HGNC Symbol;Acc:HGNC:18008]
chr17	804981	805665	0.627407	0.492503	-0.134904	685	22	-57.0647	ENST00000574018.1	NXN	ENSG00000167693	protein_coding	nucleoredoxin [Source:HGNC Symbol;Acc:HGNC:18008]
chrX	47190888	47191429	0.141728	0.252803	0.111075	542	18	57.0536	ENST00000412206.5	UBA1	ENSG00000130985	protein_coding	ubiquitin like modifier activating enzyme 1 [Source:HGNC Symbol;Acc:HGNC:12469]
chrX	47190888	47191429	0.141728	0.252803	0.111075	542	18	57.0536	ENST00000427561.5	UBA1	ENSG00000130985	protein_coding	ubiquitin like modifier activating enzyme 1 [Source:HGNC Symbol;Acc:HGNC:12469]
chr5	150639933	150641114	0.375198	0.584443	0.209246	1182	18	57.011	ENST00000307662.5	SYNPO	ENSG00000171992	protein_coding	synaptopodin [Source:HGNC Symbol;Acc:HGNC:30672]
chr5	150639933	150641114	0.375198	0.584443	0.209246	1182	18	57.011	ENST00000519664.1	SYNPO	ENSG00000171992	protein_coding	synaptopodin [Source:HGNC Symbol;Acc:HGNC:30672]
chr10	86970038	86970893	0.346092	0.467028	0.120936	856	23	56.9939	ENST00000433214.2	AGAP11	ENSG00000271880	lncRNA	novel transcript
chr10	86970038	86970893	0.346092	0.467028	0.120936	856	23	56.9939	ENST00000609457.5	MMRN2	ENSG00000173269	protein_coding	multimerin 2 [Source:HGNC Symbol;Acc:HGNC:19888]
chr10	86970038	86970893	0.346092	0.467028	0.120936	856	23	56.9939	ENST00000474994.2	ADIRF-AS1	ENSG00000173269	protein_coding	multimerin 2 [Source:HGNC Symbol;Acc:HGNC:19888]
chr10	86970038	86970893	0.346092	0.467028	0.120936	856	23	56.9939	ENST00000440490.1	ADIRF-AS1	ENSG00000272734	lncRNA	ADIRF antisense RNA 1 [Source:HGNC Symbol;Acc:HGNC:45127]
chr10	86970038	86970893	0.346092	0.467028	0.120936	856	23	56.9939	ENST00000609363.1	ADIRF-AS1	ENSG00000273413	lncRNA	novel transcript, antisense to ADIRF
chr6	2854748	2855606	0.43608	0.271761	-0.164319	859	18	-56.9647	ENST00000583158.1	MIR4645	ENSG00000266750	miRNA	microRNA 4645 [Source:HGNC Symbol;Acc:HGNC:41689]
chr2	233481116	233482131	0.586085	0.713923	0.127839	1016	22	56.9499	ENST00000464956.1	USP40	ENSG00000085982	protein_coding	ubiquitin specific peptidase 40 [Source:HGNC Symbol;Acc:HGNC:20069]
chr18	79952539	79952997	0.389078	0.28064	-0.108438	459	21	-56.9299	ENST00000357575.8	SLC66A2	ENSG00000122490	protein_coding	solute carrier family 66 member 2 [Source:HGNC Symbol;Acc:HGNC:26188]
chr18	79952539	79952997	0.389078	0.28064	-0.108438	459	21	-56.9299	ENST00000397778.7	SLC66A2	ENSG00000122490	protein_coding	solute carrier family 66 member 2 [Source:HGNC Symbol;Acc:HGNC:26188]
chr18	79952539	79952997	0.389078	0.28064	-0.108438	459	21	-56.9299	ENST00000474967.5	SLC66A2	ENSG00000122490	protein_coding	solute carrier family 66 member 2 [Source:HGNC Symbol;Acc:HGNC:26188]
chr18	79952539	79952997	0.389078	0.28064	-0.108438	459	21	-56.9299	ENST00000590381.5	SLC66A2	ENSG00000122490	protein_coding	solute carrier family 66 member 2 [Source:HGNC Symbol;Acc:HGNC:26188]
chr18	79952539	79952997	0.389078	0.28064	-0.108438	459	21	-56.9299	ENST00000591964.5	SLC66A2	ENSG00000122490	protein_coding	solute carrier family 66 member 2 [Source:HGNC Symbol;Acc:HGNC:26188]
chr18	79952539	79952997	0.389078	0.28064	-0.108438	459	21	-56.9299	ENST00000593030.6	SLC66A2	ENSG00000122490	protein_coding	solute carrier family 66 member 2 [Source:HGNC Symbol;Acc:HGNC:26188]
chr18	79952539	79952997	0.389078	0.28064	-0.108438	459	21	-56.9299	ENST00000589452.1	SLC66A2	ENSG00000122490	protein_coding	solute carrier family 66 member 2 [Source:HGNC Symbol;Acc:HGNC:26188]
chr11	58967934	58968660	0.295721	0.148942	-0.146779	727	16	-56.9167	ENST00000525517.1	NA	ENSG00000254877	processed_pseudogene	cAMP-dependent protein kinase type II-alpha regulatory subunit (PRKAR2A) pseudogene
chr16	50303442	50304312	0.839564	0.723252	-0.116312	871	21	-56.9139	ENST00000570187.1	ADCY7	ENSG00000121281	protein_coding	adenylate cyclase 7 [Source:HGNC Symbol;Acc:HGNC:238]
chr9	94084391	94085261	0.32378	0.139958	-0.183822	871	13	-56.8223	ENST00000620992.5	PTPDC1	ENSG00000158079	protein_coding	protein tyrosine phosphatase domain containing 1 [Source:HGNC Symbol;Acc:HGNC:30184]
chr9	94084391	94085261	0.32378	0.139958	-0.183822	871	13	-56.8223	ENST00000288976.3	PTPDC1	ENSG00000158079	protein_coding	protein tyrosine phosphatase domain containing 1 [Source:HGNC Symbol;Acc:HGNC:30184]
chr2	10006239	10006834	0.396091	0.53874	0.142649	596	20	56.8198	ENST00000340444.1	NA	ENSG00000188525	lncRNA	novel transcript
chr15	23565504	23566174	0.445463	0.572873	0.12741	671	19	56.8193	ENST00000314520.6	MKRN3	ENSG00000179455	protein_coding	makorin ring finger protein 3 [Source:HGNC Symbol;Acc:HGNC:7114]
chr15	23565504	23566174	0.445463	0.572873	0.12741	671	19	56.8193	ENST00000679144.1	NA	ENSG00000179455	protein_coding	makorin ring finger protein 3 [Source:HGNC Symbol;Acc:HGNC:7114]
chr15	23565504	23566174	0.445463	0.572873	0.12741	671	19	56.8193	ENST00000564592.2	NA	ENSG00000179455	protein_coding	makorin ring finger protein 3 [Source:HGNC Symbol;Acc:HGNC:7114]
chr15	23565504	23566174	0.445463	0.572873	0.12741	671	19	56.8193	ENST00000677119.1	NA	ENSG00000179455	protein_coding	makorin ring finger protein 3 [Source:HGNC Symbol;Acc:HGNC:7114]
chr15	23565504	23566174	0.445463	0.572873	0.12741	671	19	56.8193	ENST00000570112.1	NA	ENSG00000179455	protein_coding	makorin ring finger protein 3 [Source:HGNC Symbol;Acc:HGNC:7114]
chr15	23565504	23566174	0.445463	0.572873	0.12741	671	19	56.8193	ENST00000647595.1	NA	ENSG00000179455	protein_coding	makorin ring finger protein 3 [Source:HGNC Symbol;Acc:HGNC:7114]
chr15	23565504	23566174	0.445463	0.572873	0.12741	671	19	56.8193	ENST00000568252.1	NA	ENSG00000179455	protein_coding	makorin ring finger protein 3 [Source:HGNC Symbol;Acc:HGNC:7114]
chr15	23565504	23566174	0.445463	0.572873	0.12741	671	19	56.8193	ENST00000649065.1	NA	ENSG00000179455	protein_coding	makorin ring finger protein 3 [Source:HGNC Symbol;Acc:HGNC:7114]
chr15	23565504	23566174	0.445463	0.572873	0.12741	671	19	56.8193	ENST00000678440.1	NA	ENSG00000179455	protein_coding	makorin ring finger protein 3 [Source:HGNC Symbol;Acc:HGNC:7114]
chr15	23565504	23566174	0.445463	0.572873	0.12741	671	19	56.8193	ENST00000676568.1	NA	ENSG00000179455	protein_coding	makorin ring finger protein 3 [Source:HGNC Symbol;Acc:HGNC:7114]
chr15	23565504	23566174	0.445463	0.572873	0.12741	671	19	56.8193	ENST00000568945.2	NA	ENSG00000179455	protein_coding	makorin ring finger protein 3 [Source:HGNC Symbol;Acc:HGNC:7114]
chr15	23565504	23566174	0.445463	0.572873	0.12741	671	19	56.8193	ENST00000677372.1	NA	ENSG00000179455	protein_coding	makorin ring finger protein 3 [Source:HGNC Symbol;Acc:HGNC:7114]
chr12	124327099	124327674	0.389625	0.570269	0.180645	576	17	56.7493	ENST00000413172.1	NCOR2	ENSG00000196498	protein_coding	nuclear receptor corepressor 2 [Source:HGNC Symbol;Acc:HGNC:7673]
chr12	124327099	124327674	0.389625	0.570269	0.180645	576	17	56.7493	ENST00000464377.1	NCOR2	ENSG00000196498	protein_coding	nuclear receptor corepressor 2 [Source:HGNC Symbol;Acc:HGNC:7673]
chr17	17815484	17816429	0.421665	0.263003	-0.158662	946	20	-56.7329	ENST00000447641.5	SREBF1	ENSG00000072310	protein_coding	sterol regulatory element binding transcription factor 1 [Source:HGNC Symbol;Acc:HGNC:11289]
chr17	17815484	17816429	0.421665	0.263003	-0.158662	946	20	-56.7329	ENST00000581707.1	SREBF1	ENSG00000072310	protein_coding	sterol regulatory element binding transcription factor 1 [Source:HGNC Symbol;Acc:HGNC:11289]
chr17	17815484	17816429	0.421665	0.263003	-0.158662	946	20	-56.7329	ENST00000490796.1	SREBF1	ENSG00000072310	protein_coding	sterol regulatory element binding transcription factor 1 [Source:HGNC Symbol;Acc:HGNC:11289]
chr17	17815484	17816429	0.421665	0.263003	-0.158662	946	20	-56.7329	ENST00000584760.1	SREBF1	ENSG00000072310	protein_coding	sterol regulatory element binding transcription factor 1 [Source:HGNC Symbol;Acc:HGNC:11289]
chr2	95027549	95028315	0.4491	0.26336	-0.18574	767	16	-56.7322	ENST00000448734.1	LOC124906046	ENSG00000233850	lncRNA	novel transcript
chr11	64712741	64713272	0.259601	0.404075	0.144475	532	18	56.6164	ENST00000442300.5	NRXN2	ENSG00000110076	protein_coding	neurexin 2 [Source:HGNC Symbol;Acc:HGNC:8009]
chr19	7869406	7869965	0.0941934	0.172573	0.0783795	560	22	56.5851	ENST00000597156.1	NA	ENSG00000268120	lncRNA	novel transcript
chr4	186500850	186501350	0.762176	0.861489	0.0993134	501	20	56.5443	ENST00000391085.1	NA	ENSG00000212387	snRNA	RNA, U6 small nuclear 1055, pseudogene [Source:HGNC Symbol;Acc:HGNC:48018]
chr4	186500850	186501350	0.762176	0.861489	0.0993134	501	20	56.5443	ENST00000505103.5	F11-AS1	ENSG00000251165	lncRNA	F11 antisense RNA 1 [Source:HGNC Symbol;Acc:HGNC:27725]
chr4	186500850	186501350	0.762176	0.861489	0.0993134	501	20	56.5443	ENST00000508110.5	F11-AS1	ENSG00000251165	lncRNA	F11 antisense RNA 1 [Source:HGNC Symbol;Acc:HGNC:27725]
chr4	186500850	186501350	0.762176	0.861489	0.0993134	501	20	56.5443	ENST00000508287.1	F11-AS1	ENSG00000251165	lncRNA	F11 antisense RNA 1 [Source:HGNC Symbol;Acc:HGNC:27725]
chr20	38835859	38836424	0.545883	0.411602	-0.134281	566	20	-56.4363	ENST00000468265.5	PPP1R16B	ENSG00000101445	protein_coding	protein phosphatase 1 regulatory subunit 16B [Source:HGNC Symbol;Acc:HGNC:15850]
chrX	129933804	129934772	0.484556	0.317938	-0.166618	969	21	-56.4316	ENST00000660217.1	LOC105373335	ENSG00000235189	lncRNA	novel transcript
chrX	129933804	129934772	0.484556	0.317938	-0.166618	969	21	-56.4316	ENST00000670255.1	LOC105373335	ENSG00000235189	lncRNA	novel transcript
chr19	45779204	45779714	0.266854	0.375444	0.10859	511	22	56.3682	ENST00000596686.5	DMPK	ENSG00000104936	protein_coding	DM1 protein kinase [Source:HGNC Symbol;Acc:HGNC:2933]
chr19	45779204	45779714	0.266854	0.375444	0.10859	511	22	56.3682	ENST00000682273.1	DMPK	ENSG00000104936	protein_coding	DM1 protein kinase [Source:HGNC Symbol;Acc:HGNC:2933]
chr19	45779204	45779714	0.266854	0.375444	0.10859	511	22	56.3682	ENST00000599392.1	DMPK	ENSG00000104936	protein_coding	DM1 protein kinase [Source:HGNC Symbol;Acc:HGNC:2933]
chr16	19858484	19859200	0.375569	0.243693	-0.131876	717	19	-56.3574	ENST00000569102.1	NA	ENSG00000167191	protein_coding	G protein-coupled receptor class C group 5 member B [Source:HGNC Symbol;Acc:HGNC:13308]
chr10	124621495	124622450	0.552506	0.369021	-0.183485	956	18	-56.3173	ENST00000621254.1	NA	ENSG00000278831	lncRNA	novel transcript, antisense to FAM53B
chr10	11015890	11017409	0.328194	0.567568	0.239374	1520	14	56.3162	ENST00000633077.2	CELF2	ENSG00000048740	protein_coding	CUGBP Elav-like family member 2 [Source:HGNC Symbol;Acc:HGNC:2550]
chr10	11015890	11017409	0.328194	0.567568	0.239374	1520	14	56.3162	ENST00000542579.5	CELF2	ENSG00000048740	protein_coding	CUGBP Elav-like family member 2 [Source:HGNC Symbol;Acc:HGNC:2550]
chr10	11015890	11017409	0.328194	0.567568	0.239374	1520	14	56.3162	ENST00000632065.1	CELF2	ENSG00000048740	protein_coding	CUGBP Elav-like family member 2 [Source:HGNC Symbol;Acc:HGNC:2550]
chr11	472592	473157	0.862529	0.747673	-0.114856	566	18	-56.3127	ENST00000530087.1	PTDSS2	ENSG00000174915	protein_coding	phosphatidylserine synthase 2 [Source:HGNC Symbol;Acc:HGNC:15463]
chr10	31603745	31604369	0.286911	0.422459	0.135549	625	18	56.259	ENST00000652988.1	NA	ENSG00000223834	lncRNA	novel transcript
chr10	31603745	31604369	0.286911	0.422459	0.135549	625	18	56.259	ENST00000420945.1	NA	ENSG00000223834	lncRNA	novel transcript
chr1	26022653	26023475	0.509214	0.356939	-0.152275	823	20	-56.2306	ENST00000484339.1	EXTL1	ENSG00000158008	protein_coding	exostosin like glycosyltransferase 1 [Source:HGNC Symbol;Acc:HGNC:3515]
chr6	158309049	158309708	0.884141	0.797123	-0.087018	660	22	-56.2231	ENST00000613994.1	TULP4	ENSG00000130338	protein_coding	TUB like protein 4 [Source:HGNC Symbol;Acc:HGNC:15530]
chr3	125154653	125155229	0.721873	0.508249	-0.213624	577	14	-56.1833	ENST00000485849.1	SLC12A8	ENSG00000221955	protein_coding	solute carrier family 12 member 8 [Source:HGNC Symbol;Acc:HGNC:15595]
chr8	96644599	96645152	0.386571	0.271422	-0.115149	554	20	-56.1281	ENST00000220763.10	CPQ	ENSG00000104324	protein_coding	carboxypeptidase Q [Source:HGNC Symbol;Acc:HGNC:16910]
chr8	96644599	96645152	0.386571	0.271422	-0.115149	554	20	-56.1281	ENST00000519900.1	CPQ	ENSG00000104324	protein_coding	carboxypeptidase Q [Source:HGNC Symbol;Acc:HGNC:16910]
chr8	96644599	96645152	0.386571	0.271422	-0.115149	554	20	-56.1281	ENST00000517742.1	CPQ	ENSG00000104324	protein_coding	carboxypeptidase Q [Source:HGNC Symbol;Acc:HGNC:16910]
chr11	15758545	15759345	0.296691	0.525472	0.228781	801	15	56.1008	ENST00000663676.1	LOC105376567	ENSG00000254645	lncRNA	novel transcript
chr11	15758545	15759345	0.296691	0.525472	0.228781	801	15	56.1008	ENST00000524613.1	LOC105376567	ENSG00000254645	lncRNA	novel transcript
chr21	44920550	44921298	0.578462	0.708314	0.129852	749	21	56.0662	ENST00000441379.5	ITGB2-AS1	ENSG00000227039	lncRNA	ITGB2 antisense RNA 1 [Source:HGNC Symbol;Acc:HGNC:44304]
chr21	44920550	44921298	0.578462	0.708314	0.129852	749	21	56.0662	ENST00000609694.5	ITGB2-AS1	ENSG00000227039	lncRNA	ITGB2 antisense RNA 1 [Source:HGNC Symbol;Acc:HGNC:44304]
chr21	44920550	44921298	0.578462	0.708314	0.129852	749	21	56.0662	ENST00000609592.1	ITGB2-AS1	ENSG00000227039	lncRNA	ITGB2 antisense RNA 1 [Source:HGNC Symbol;Acc:HGNC:44304]
chr21	44920550	44921298	0.578462	0.708314	0.129852	749	21	56.0662	ENST00000610063.5	ITGB2-AS1	ENSG00000227039	lncRNA	ITGB2 antisense RNA 1 [Source:HGNC Symbol;Acc:HGNC:44304]
chr21	44920550	44921298	0.578462	0.708314	0.129852	749	21	56.0662	ENST00000608043.5	ITGB2-AS1	ENSG00000227039	lncRNA	ITGB2 antisense RNA 1 [Source:HGNC Symbol;Acc:HGNC:44304]
chr21	44920550	44921298	0.578462	0.708314	0.129852	749	21	56.0662	ENST00000429132.1	ITGB2-AS1	ENSG00000227039	lncRNA	ITGB2 antisense RNA 1 [Source:HGNC Symbol;Acc:HGNC:44304]
chr21	44920550	44921298	0.578462	0.708314	0.129852	749	21	56.0662	ENST00000397854.7	ITGB2	ENSG00000160255	protein_coding	integrin subunit beta 2 [Source:HGNC Symbol;Acc:HGNC:6155]
chr21	44920550	44921298	0.578462	0.708314	0.129852	749	21	56.0662	ENST00000652462.1	ITGB2	ENSG00000160255	protein_coding	integrin subunit beta 2 [Source:HGNC Symbol;Acc:HGNC:6155]
chr21	44920550	44921298	0.578462	0.708314	0.129852	749	21	56.0662	ENST00000498666.5	ITGB2	ENSG00000160255	protein_coding	integrin subunit beta 2 [Source:HGNC Symbol;Acc:HGNC:6155]
chr21	44920550	44921298	0.578462	0.708314	0.129852	749	21	56.0662	ENST00000523323.5	ITGB2	ENSG00000160255	protein_coding	integrin subunit beta 2 [Source:HGNC Symbol;Acc:HGNC:6155]
chr21	44920550	44921298	0.578462	0.708314	0.129852	749	21	56.0662	ENST00000302347.10	ITGB2	ENSG00000160255	protein_coding	integrin subunit beta 2 [Source:HGNC Symbol;Acc:HGNC:6155]
chr21	44920550	44921298	0.578462	0.708314	0.129852	749	21	56.0662	ENST00000521987.1	ITGB2	ENSG00000160255	protein_coding	integrin subunit beta 2 [Source:HGNC Symbol;Acc:HGNC:6155]
chr21	44920550	44921298	0.578462	0.708314	0.129852	749	21	56.0662	ENST00000522688.5	ITGB2	ENSG00000160255	protein_coding	integrin subunit beta 2 [Source:HGNC Symbol;Acc:HGNC:6155]
chr21	44920550	44921298	0.578462	0.708314	0.129852	749	21	56.0662	ENST00000520389.5	ITGB2	ENSG00000160255	protein_coding	integrin subunit beta 2 [Source:HGNC Symbol;Acc:HGNC:6155]
chr21	44920550	44921298	0.578462	0.708314	0.129852	749	21	56.0662	ENST00000524251.1	ITGB2	ENSG00000160255	protein_coding	integrin subunit beta 2 [Source:HGNC Symbol;Acc:HGNC:6155]
chr21	44920550	44921298	0.578462	0.708314	0.129852	749	21	56.0662	ENST00000517819.5	ITGB2	ENSG00000160255	protein_coding	integrin subunit beta 2 [Source:HGNC Symbol;Acc:HGNC:6155]
chr21	44920550	44921298	0.578462	0.708314	0.129852	749	21	56.0662	ENST00000397846.7	ITGB2	ENSG00000160255	protein_coding	integrin subunit beta 2 [Source:HGNC Symbol;Acc:HGNC:6155]
chr21	44920550	44921298	0.578462	0.708314	0.129852	749	21	56.0662	ENST00000518033.1	ITGB2	ENSG00000160255	protein_coding	integrin subunit beta 2 [Source:HGNC Symbol;Acc:HGNC:6155]
chr22	24245868	24247087	0.48056	0.634597	0.154037	1220	22	55.9319	ENST00000263112.11	GGT5	ENSG00000099998	protein_coding	gamma-glutamyltransferase 5 [Source:HGNC Symbol;Acc:HGNC:4260]
chr22	24245868	24247087	0.48056	0.634597	0.154037	1220	22	55.9319	ENST00000398292.3	GGT5	ENSG00000099998	protein_coding	gamma-glutamyltransferase 5 [Source:HGNC Symbol;Acc:HGNC:4260]
chr22	24245868	24247087	0.48056	0.634597	0.154037	1220	22	55.9319	ENST00000327365.10	GGT5	ENSG00000099998	protein_coding	gamma-glutamyltransferase 5 [Source:HGNC Symbol;Acc:HGNC:4260]
chr22	24245868	24247087	0.48056	0.634597	0.154037	1220	22	55.9319	ENST00000424217.1	GGT5	ENSG00000099998	protein_coding	gamma-glutamyltransferase 5 [Source:HGNC Symbol;Acc:HGNC:4260]
chr22	24245868	24247087	0.48056	0.634597	0.154037	1220	22	55.9319	ENST00000623756.1	NA	ENSG00000099998	protein_coding	gamma-glutamyltransferase 5 [Source:HGNC Symbol;Acc:HGNC:4260]
chr12	56075708	56076220	0.820459	0.67371	-0.146749	513	16	-55.8634	ENST00000643266.1	ERBB3	ENSG00000065361	protein_coding	erb-b2 receptor tyrosine kinase 3 [Source:HGNC Symbol;Acc:HGNC:3431]
chr12	56075708	56076220	0.820459	0.67371	-0.146749	513	16	-55.8634	ENST00000643518.1	NA	ENSG00000065361	protein_coding	erb-b2 receptor tyrosine kinase 3 [Source:HGNC Symbol;Acc:HGNC:3431]
chr19	18425602	18426591	0.535455	0.685532	0.150077	990	21	55.8545	ENST00000600628.2	SSBP4	ENSG00000130511	protein_coding	single stranded DNA binding protein 4 [Source:HGNC Symbol;Acc:HGNC:15676]
chr19	2700714	2701308	0.134039	0.244856	0.110816	595	19	55.7791	ENST00000612495.1	NA	ENSG00000276097	lncRNA	novel transcript, sense intronic to GNG7
chr11	1565427	1566049	0.564269	0.387219	-0.17705	623	17	-55.6569	ENST00000331588.4	DUSP8	ENSG00000184545	protein_coding	dual specificity phosphatase 8 [Source:HGNC Symbol;Acc:HGNC:3074]
chr3	44760296	44760805	0.890168	0.787634	-0.102534	510	18	-55.6298	ENST00000438321.5	KIF15	ENSG00000163808	protein_coding	kinesin family member 15 [Source:HGNC Symbol;Acc:HGNC:17273]
chr3	44760296	44760805	0.890168	0.787634	-0.102534	510	18	-55.6298	ENST00000326047.9	KIF15	ENSG00000163808	protein_coding	kinesin family member 15 [Source:HGNC Symbol;Acc:HGNC:17273]
chr5	180263350	180264038	0.96677	0.886773	-0.0799973	689	17	-55.6076	ENST00000524170.5	MAPK9	ENSG00000050748	protein_coding	mitogen-activated protein kinase 9 [Source:HGNC Symbol;Acc:HGNC:6886]
chrX	71763181	71763623	0.472882	0.920286	0.447404	443	12	55.5632	ENST00000542739.3	CXorf49B	ENSG00000215113	protein_coding	chromosome X open reading frame 49B [Source:HGNC Symbol;Acc:HGNC:34229]
chrX	71763181	71763623	0.472882	0.920286	0.447404	443	12	55.5632	ENST00000439926.2	NA	ENSG00000290714	lncRNA	novel transcript
chrX	71763181	71763623	0.472882	0.920286	0.447404	443	12	55.5632	ENST00000456199.3	NA	ENSG00000234442	transcribed_unprocessed_pseudogene	chromosome X open reading frame 49 (CXorf49) pseudogene
chr20	61719821	61720368	0.48317	0.654474	0.171304	548	16	55.541	ENST00000317652.1	LOC100128310	ENSG00000179253	lncRNA	novel transcript, antisense to CDH4
chr10	49012	49506	0.596832	0.716023	0.119191	495	20	55.527	ENST00000568584.6	TUBB8	ENSG00000261456	protein_coding	tubulin beta 8 class VIII [Source:HGNC Symbol;Acc:HGNC:20773]
chr10	49012	49506	0.596832	0.716023	0.119191	495	20	55.527	ENST00000568866.5	TUBB8	ENSG00000261456	protein_coding	tubulin beta 8 class VIII [Source:HGNC Symbol;Acc:HGNC:20773]
chr10	49012	49506	0.596832	0.716023	0.119191	495	20	55.527	ENST00000561967.1	TUBB8	ENSG00000261456	protein_coding	tubulin beta 8 class VIII [Source:HGNC Symbol;Acc:HGNC:20773]
chr10	49012	49506	0.596832	0.716023	0.119191	495	20	55.527	ENST00000562809.1	TUBB8	ENSG00000261456	protein_coding	tubulin beta 8 class VIII [Source:HGNC Symbol;Acc:HGNC:20773]
chr10	49012	49506	0.596832	0.716023	0.119191	495	20	55.527	ENST00000563456.1	TUBB8	ENSG00000261456	protein_coding	tubulin beta 8 class VIII [Source:HGNC Symbol;Acc:HGNC:20773]
chr22	50573818	50574508	0.731781	0.567559	-0.164221	691	17	-55.5121	ENST00000475238.1	CPT1B	ENSG00000205560	protein_coding	carnitine palmitoyltransferase 1B [Source:HGNC Symbol;Acc:HGNC:2329]
chr1	1054602	1055136	0.699196	0.827621	0.128425	535	19	55.4768	ENST00000418300.1	NA	ENSG00000242590	lncRNA	novel transcript
chr17	49568099	49568639	0.155707	0.247525	0.091818	541	21	55.45	ENST00000647923.1	NA	ENSG00000250310	lncRNA	novel transcript
chr6	6939523	6940379	0.903396	0.814362	-0.0890344	857	21	-55.2666	ENST00000468197.3	NA	ENSG00000240936	misc_RNA	RNA, 7SL, cytoplasmic 554, pseudogene [Source:HGNC Symbol;Acc:HGNC:46570]
chr7	5495585	5496072	0.119441	0.238838	0.119396	488	17	55.1577	ENST00000385238.1	MIR589	ENSG00000207973	miRNA	microRNA 589 [Source:HGNC Symbol;Acc:HGNC:32845]
chr17	57595985	57596675	0.482947	0.637739	0.154792	691	18	55.1355	ENST00000577241.1	MSI2	ENSG00000153944	protein_coding	musashi RNA binding protein 2 [Source:HGNC Symbol;Acc:HGNC:18585]
chr16	73231870	73232573	0.285923	0.173333	-0.112589	704	20	-54.9658	ENST00000577171.1	NA	ENSG00000261227	lncRNA	novel transcript
chr16	73231870	73232573	0.285923	0.173333	-0.112589	704	20	-54.9658	ENST00000561802.1	LOC124903716	ENSG00000261227	lncRNA	novel transcript
chr6	140148210	140148773	0.953654	0.890677	-0.0629772	564	19	-54.9464	ENST00000683950.1	NA	ENSG00000288714	lncRNA	novel transcript
chr17	22405215	22405682	0.659476	0.819261	0.159786	468	20	54.911	ENST00000612344.1	FLJ36000	ENSG00000276399	lncRNA	uncharacterized FLJ36000 [Source:NCBI gene (formerly Entrezgene);Acc:284124]
chr16	31135166	31135923	0.54028	0.372431	-0.167849	758	19	-54.909	ENST00000317508.11	PRSS8	ENSG00000052344	protein_coding	serine protease 8 [Source:HGNC Symbol;Acc:HGNC:9491]
chr16	31135166	31135923	0.54028	0.372431	-0.167849	758	19	-54.909	ENST00000568261.5	PRSS8	ENSG00000052344	protein_coding	serine protease 8 [Source:HGNC Symbol;Acc:HGNC:9491]
chr16	31135166	31135923	0.54028	0.372431	-0.167849	758	19	-54.909	ENST00000567531.5	PRSS8	ENSG00000052344	protein_coding	serine protease 8 [Source:HGNC Symbol;Acc:HGNC:9491]
chr16	31135166	31135923	0.54028	0.372431	-0.167849	758	19	-54.909	ENST00000567797.1	PRSS8	ENSG00000052344	protein_coding	serine protease 8 [Source:HGNC Symbol;Acc:HGNC:9491]
chr16	31135166	31135923	0.54028	0.372431	-0.167849	758	19	-54.909	ENST00000564025.1	PRSS8	ENSG00000052344	protein_coding	serine protease 8 [Source:HGNC Symbol;Acc:HGNC:9491]
[truncated: 18,352 more rows]

## Sheet: Sheet 2
Chromosome	Start	End	Braak_0	Braak_V_VI	Difference in methylation	Length	CpG sites	Area stat	Transcription ID	Gene name	Ensembl gene	Biotype	Description
chr1	161440970	161444480	0.17304	0.288143	0.115103	3511	109	394.148	ENST00000636824.1	NA	ENSG00000283317	lncRNA	novel transcript
chr21	8431934	8436285	0.247828	0.153464	-0.0943642	4352	114	-371.028	ENST00000617390.1	MIR6724-4	ENSG00000275692	miRNA	microRNA 6724-4 [Source:HGNC Symbol;Acc:HGNC:50830]
chr21	8431934	8436285	0.247828	0.153464	-0.0943642	4352	114	-371.028	ENST00000619112.1	NA	ENSG00000278775	misc_RNA
chrX	118973597	118976914	0.272662	0.139193	-0.13347	3318	108	-370.657	ENST00000304778.11	LONRF3	ENSG00000175556	protein_coding	LON peptidase N-terminal domain and ring finger 3 [Source:HGNC Symbol;Acc:HGNC:21152]
chrX	118973597	118976914	0.272662	0.139193	-0.13347	3318	108	-370.657	ENST00000481285.5	LONRF3	ENSG00000175556	protein_coding	LON peptidase N-terminal domain and ring finger 3 [Source:HGNC Symbol;Acc:HGNC:21152]
chrX	118973597	118976914	0.272662	0.139193	-0.13347	3318	108	-370.657	ENST00000371628.8	LONRF3	ENSG00000175556	protein_coding	LON peptidase N-terminal domain and ring finger 3 [Source:HGNC Symbol;Acc:HGNC:21152]
chrX	118973597	118976914	0.272662	0.139193	-0.13347	3318	108	-370.657	ENST00000439603.5	LONRF3	ENSG00000175556	protein_coding	LON peptidase N-terminal domain and ring finger 3 [Source:HGNC Symbol;Acc:HGNC:21152]
chrX	118973597	118976914	0.272662	0.139193	-0.13347	3318	108	-370.657	ENST00000472173.5	LONRF3	ENSG00000175556	protein_coding	LON peptidase N-terminal domain and ring finger 3 [Source:HGNC Symbol;Acc:HGNC:21152]
chrX	118973597	118976914	0.272662	0.139193	-0.13347	3318	108	-370.657	ENST00000422289.3	LONRF3	ENSG00000175556	protein_coding	LON peptidase N-terminal domain and ring finger 3 [Source:HGNC Symbol;Acc:HGNC:21152]
chrX	104252891	104255952	0.345819	0.178371	-0.167448	3062	95	-370.08	ENST00000372588.4	ESX1	ENSG00000123576	protein_coding	ESX homeobox 1 [Source:HGNC Symbol;Acc:HGNC:14865]
chr12	31117919	31120742	0.23678	0.418243	0.181463	2824	83	354.091	ENST00000688821.1	OVOS2	ENSG00000291250	lncRNA	novel transcript
chr12	31117919	31120742	0.23678	0.418243	0.181463	2824	83	354.091	ENST00000542490.5	OVOS2	ENSG00000291250	lncRNA	novel transcript
chr12	31117919	31120742	0.23678	0.418243	0.181463	2824	83	354.091	ENST00000692037.1	OVOS2	ENSG00000291250	lncRNA	novel transcript
chr12	31117919	31120742	0.23678	0.418243	0.181463	2824	83	354.091	ENST00000542925.7	OVOS2	ENSG00000291250	lncRNA	novel transcript
chr12	31117919	31120742	0.23678	0.418243	0.181463	2824	83	354.091	ENST00000702253.1	OVOS2	ENSG00000291250	lncRNA	novel transcript
chr12	31117919	31120742	0.23678	0.418243	0.181463	2824	83	354.091	ENST00000688317.2	OVOS2	ENSG00000291250	lncRNA	novel transcript
chr12	31117919	31120742	0.23678	0.418243	0.181463	2824	83	354.091	ENST00000391394.4	OVOS2	ENSG00000291250	lncRNA	novel transcript
chrX	119870484	119873375	0.347461	0.150781	-0.19668	2892	77	-352.338	ENST00000371437.5	NDUFA1	ENSG00000125356	protein_coding	NADH:ubiquinone oxidoreductase subunit A1 [Source:HGNC Symbol;Acc:HGNC:7683]
chrX	119870484	119873375	0.347461	0.150781	-0.19668	2892	77	-352.338	ENST00000371442.4	RNF113A	ENSG00000125352	protein_coding	ring finger protein 113A [Source:HGNC Symbol;Acc:HGNC:12974]
chr19	53537255	53539439	0.340222	0.548223	0.208001	2185	65	344.936	ENST00000514374.5	ZNF331	ENSG00000130844	protein_coding	zinc finger protein 331 [Source:HGNC Symbol;Acc:HGNC:15489]
chr19	53537255	53539439	0.340222	0.548223	0.208001	2185	65	344.936	ENST00000511154.5	ZNF331	ENSG00000130844	protein_coding	zinc finger protein 331 [Source:HGNC Symbol;Acc:HGNC:15489]
chr19	53537255	53539439	0.340222	0.548223	0.208001	2185	65	344.936	ENST00000509069.1	ZNF331	ENSG00000130844	protein_coding	zinc finger protein 331 [Source:HGNC Symbol;Acc:HGNC:15489]
chr19	53537255	53539439	0.340222	0.548223	0.208001	2185	65	344.936	ENST00000449416.6	ZNF331	ENSG00000130844	protein_coding	zinc finger protein 331 [Source:HGNC Symbol;Acc:HGNC:15489]
chr19	53537255	53539439	0.340222	0.548223	0.208001	2185	65	344.936	ENST00000509585.5	ZNF331	ENSG00000130844	protein_coding	zinc finger protein 331 [Source:HGNC Symbol;Acc:HGNC:15489]
chr19	53537255	53539439	0.340222	0.548223	0.208001	2185	65	344.936	ENST00000504940.1	ZNF331	ENSG00000130844	protein_coding	zinc finger protein 331 [Source:HGNC Symbol;Acc:HGNC:15489]
chr19	53537255	53539439	0.340222	0.548223	0.208001	2185	65	344.936	ENST00000648122.1	ZNF331	ENSG00000130844	protein_coding	zinc finger protein 331 [Source:HGNC Symbol;Acc:HGNC:15489]
chr19	53537255	53539439	0.340222	0.548223	0.208001	2185	65	344.936	ENST00000513999.5	ZNF331	ENSG00000130844	protein_coding	zinc finger protein 331 [Source:HGNC Symbol;Acc:HGNC:15489]
chr17	42684531	42687389	0.476172	0.695016	0.218843	2859	70	327.289	ENST00000586801.1	CNTNAP1	ENSG00000108797	protein_coding	contactin associated protein 1 [Source:HGNC Symbol;Acc:HGNC:8011]
chr17	42684531	42687389	0.476172	0.695016	0.218843	2859	70	327.289	ENST00000591568.1	CCR10	ENSG00000184451	protein_coding	C-C motif chemokine receptor 10 [Source:HGNC Symbol;Acc:HGNC:4474]
chr20	25790914	25792739	0.531008	0.875757	0.344749	1826	52	310.614	ENST00000659462.1	NA	ENSG00000175170	lncRNA	family with sequence similarity 182 member B [Source:HGNC Symbol;Acc:HGNC:34503]
chr8	144108001	144110383	0.625947	0.787426	0.16148	2383	82	301.185	ENST00000525150.5	WDR97	ENSG00000179698	protein_coding	WD repeat domain 97 [Source:HGNC Symbol;Acc:HGNC:26959]
chr8	144108001	144110383	0.625947	0.787426	0.16148	2383	82	301.185	ENST00000533108.1	WDR97	ENSG00000179698	protein_coding	WD repeat domain 97 [Source:HGNC Symbol;Acc:HGNC:26959]
chr8	144108001	144110383	0.625947	0.787426	0.16148	2383	82	301.185	ENST00000528691.5	WDR97	ENSG00000179698	protein_coding	WD repeat domain 97 [Source:HGNC Symbol;Acc:HGNC:26959]
chr8	144108001	144110383	0.625947	0.787426	0.16148	2383	82	301.185	ENST00000533184.1	SHARPIN	ENSG00000179526	protein_coding	SHANK associated RH domain interactor [Source:HGNC Symbol;Acc:HGNC:25321]
chrX	119604739	119607173	0.345318	0.15213	-0.193188	2435	68	-299.184	ENST00000701196.1	NA	ENSG00000289864	lncRNA	novel transcript
chrX	119604739	119607173	0.345318	0.15213	-0.193188	2435	68	-299.184	ENST00000542113.3	NKRF	ENSG00000186416	protein_coding	NFKB repressing factor [Source:HGNC Symbol;Acc:HGNC:19374]
chrX	119604739	119607173	0.345318	0.15213	-0.193188	2435	68	-299.184	ENST00000688521.1	NKRF	ENSG00000186416	protein_coding	NFKB repressing factor [Source:HGNC Symbol;Acc:HGNC:19374]
chrX	119604739	119607173	0.345318	0.15213	-0.193188	2435	68	-299.184	ENST00000304449.8	NKRF	ENSG00000186416	protein_coding	NFKB repressing factor [Source:HGNC Symbol;Acc:HGNC:19374]
chrX	150897385	150899792	0.263727	0.0990314	-0.164695	2408	66	-293.143	ENST00000491877.1	CD99L2	ENSG00000102181	protein_coding	CD99 molecule like 2 [Source:HGNC Symbol;Acc:HGNC:18237]
chrX	150897385	150899792	0.263727	0.0990314	-0.164695	2408	66	-293.143	ENST00000355149.8	CD99L2	ENSG00000102181	protein_coding	CD99 molecule like 2 [Source:HGNC Symbol;Acc:HGNC:18237]
chrX	150897385	150899792	0.263727	0.0990314	-0.164695	2408	66	-293.143	ENST00000466436.5	CD99L2	ENSG00000102181	protein_coding	CD99 molecule like 2 [Source:HGNC Symbol;Acc:HGNC:18237]
chrX	150897385	150899792	0.263727	0.0990314	-0.164695	2408	66	-293.143	ENST00000346693.8	CD99L2	ENSG00000102181	protein_coding	CD99 molecule like 2 [Source:HGNC Symbol;Acc:HGNC:18237]
chrX	150897385	150899792	0.263727	0.0990314	-0.164695	2408	66	-293.143	ENST00000370377.8	CD99L2	ENSG00000102181	protein_coding	CD99 molecule like 2 [Source:HGNC Symbol;Acc:HGNC:18237]
chrX	150897385	150899792	0.263727	0.0990314	-0.164695	2408	66	-293.143	ENST00000437787.6	CD99L2	ENSG00000102181	protein_coding	CD99 molecule like 2 [Source:HGNC Symbol;Acc:HGNC:18237]
chrX	150897385	150899792	0.263727	0.0990314	-0.164695	2408	66	-293.143	ENST00000613030.4	CD99L2	NA	NA	NA
chr21	8204719	8207850	0.275998	0.150591	-0.125407	3132	92	-287.891	ENST00000616420.1	MIR6724-1	ENSG00000275950	miRNA	microRNA 6724-1 [Source:HGNC Symbol;Acc:HGNC:50837]
chr21	8204719	8207850	0.275998	0.150591	-0.125407	3132	92	-287.891	ENST00000610482.1	NA	ENSG00000275664	misc_RNA
chr21	8204719	8207850	0.275998	0.150591	-0.125407	3132	92	-287.891	ENST00000615959.1	MIR3648-1	ENSG00000275708	miRNA	microRNA 3648-1 [Source:HGNC Symbol;Acc:HGNC:38941]
chr21	8204719	8207850	0.275998	0.150591	-0.125407	3132	92	-287.891	ENST00000614492.1	RNA45SN2	ENSG00000277437	miRNA
chr4	1801136	1803253	0.668082	0.813426	0.145344	2118	71	276.87	ENST00000507588.1	FGFR3	ENSG00000068078	protein_coding	fibroblast growth factor receptor 3 [Source:HGNC Symbol;Acc:HGNC:3690]
chr4	1801136	1803253	0.668082	0.813426	0.145344	2118	71	276.87	ENST00000474521.1	FGFR3	ENSG00000068078	protein_coding	fibroblast growth factor receptor 3 [Source:HGNC Symbol;Acc:HGNC:3690]
chr4	1801136	1803253	0.668082	0.813426	0.145344	2118	71	276.87	ENST00000643463.1	FGFR3	ENSG00000068078	protein_coding	fibroblast growth factor receptor 3 [Source:HGNC Symbol;Acc:HGNC:3690]
chrX	152830156	152831802	0.358729	0.128524	-0.230205	1647	47	-264.698	ENST00000493482.1	CETN2	ENSG00000147400	protein_coding	centrin 2 [Source:HGNC Symbol;Acc:HGNC:1867]
chrX	152830156	152831802	0.358729	0.128524	-0.230205	1647	47	-264.698	ENST00000440023.5	NSDHL	ENSG00000147383	protein_coding	NAD(P) dependent steroid dehydrogenase-like [Source:HGNC Symbol;Acc:HGNC:13398]
chrX	152830156	152831802	0.358729	0.128524	-0.230205	1647	47	-264.698	ENST00000432467.1	NSDHL	ENSG00000147383	protein_coding	NAD(P) dependent steroid dehydrogenase-like [Source:HGNC Symbol;Acc:HGNC:13398]
chrX	152830156	152831802	0.358729	0.128524	-0.230205	1647	47	-264.698	ENST00000370274.8	NSDHL	ENSG00000147383	protein_coding	NAD(P) dependent steroid dehydrogenase-like [Source:HGNC Symbol;Acc:HGNC:13398]
chrX	152830156	152831802	0.358729	0.128524	-0.230205	1647	47	-264.698	ENST00000370277.5	CETN2	ENSG00000147400	protein_coding	centrin 2 [Source:HGNC Symbol;Acc:HGNC:1867]
chrX	155381445	155383289	0.467877	0.215375	-0.252503	1845	53	-252.575	ENST00000369505.5	F8A2	ENSG00000288709	protein_coding	coagulation factor VIII associated 2 [Source:HGNC Symbol;Acc:HGNC:31849]
chrX	155381445	155383289	0.467877	0.215375	-0.252503	1845	53	-252.575	ENST00000408263.1	MIR1184-2	ENSG00000221190	miRNA	microRNA 1184-2 [Source:HGNC Symbol;Acc:HGNC:38211]
chrX	130170787	130172868	0.354171	0.152267	-0.201904	2082	57	-252.178	ENST00000257017.5	RAB33A	ENSG00000134594	protein_coding	RAB33A, member RAS oncogene family [Source:HGNC Symbol;Acc:HGNC:9773]
chr20	43513724	43515398	0.591291	0.387717	-0.203574	1675	51	-252.061	ENST00000647860.1	L3MBTL1	ENSG00000185513	protein_coding	L3MBTL histone methyl-lysine binding protein 1 [Source:HGNC Symbol;Acc:HGNC:15905]
chr20	43513724	43515398	0.591291	0.387717	-0.203574	1675	51	-252.061	ENST00000649698.1	L3MBTL1	ENSG00000185513	protein_coding	L3MBTL histone methyl-lysine binding protein 1 [Source:HGNC Symbol;Acc:HGNC:15905]
chr20	43513724	43515398	0.591291	0.387717	-0.203574	1675	51	-252.061	ENST00000422861.3	L3MBTL1	ENSG00000185513	protein_coding	L3MBTL histone methyl-lysine binding protein 1 [Source:HGNC Symbol;Acc:HGNC:15905]
chr20	43513724	43515398	0.591291	0.387717	-0.203574	1675	51	-252.061	ENST00000473289.2	L3MBTL1	ENSG00000185513	protein_coding	L3MBTL histone methyl-lysine binding protein 1 [Source:HGNC Symbol;Acc:HGNC:15905]
chr20	43513724	43515398	0.591291	0.387717	-0.203574	1675	51	-252.061	ENST00000468336.5	L3MBTL1	ENSG00000185513	protein_coding	L3MBTL histone methyl-lysine binding protein 1 [Source:HGNC Symbol;Acc:HGNC:15905]
chr20	43513724	43515398	0.591291	0.387717	-0.203574	1675	51	-252.061	ENST00000648786.1	L3MBTL1	ENSG00000185513	protein_coding	L3MBTL histone methyl-lysine binding protein 1 [Source:HGNC Symbol;Acc:HGNC:15905]
chr20	43513724	43515398	0.591291	0.387717	-0.203574	1675	51	-252.061	ENST00000648715.1	L3MBTL1	ENSG00000185513	protein_coding	L3MBTL histone methyl-lysine binding protein 1 [Source:HGNC Symbol;Acc:HGNC:15905]
chr20	43513724	43515398	0.591291	0.387717	-0.203574	1675	51	-252.061	ENST00000648570.1	L3MBTL1	ENSG00000185513	protein_coding	L3MBTL histone methyl-lysine binding protein 1 [Source:HGNC Symbol;Acc:HGNC:15905]
chr20	43513724	43515398	0.591291	0.387717	-0.203574	1675	51	-252.061	ENST00000650071.1	L3MBTL1	ENSG00000185513	protein_coding	L3MBTL histone methyl-lysine binding protein 1 [Source:HGNC Symbol;Acc:HGNC:15905]
chr20	43513724	43515398	0.591291	0.387717	-0.203574	1675	51	-252.061	ENST00000650484.1	L3MBTL1	ENSG00000185513	protein_coding	L3MBTL histone methyl-lysine binding protein 1 [Source:HGNC Symbol;Acc:HGNC:15905]
chr20	43513724	43515398	0.591291	0.387717	-0.203574	1675	51	-252.061	ENST00000648421.1	L3MBTL1	ENSG00000185513	protein_coding	L3MBTL histone methyl-lysine binding protein 1 [Source:HGNC Symbol;Acc:HGNC:15905]
chr20	43513724	43515398	0.591291	0.387717	-0.203574	1675	51	-252.061	ENST00000373135.8	L3MBTL1	ENSG00000185513	protein_coding	L3MBTL histone methyl-lysine binding protein 1 [Source:HGNC Symbol;Acc:HGNC:15905]
chr20	43513724	43515398	0.591291	0.387717	-0.203574	1675	51	-252.061	ENST00000373134.5	L3MBTL1	ENSG00000185513	protein_coding	L3MBTL histone methyl-lysine binding protein 1 [Source:HGNC Symbol;Acc:HGNC:15905]
chr20	43513724	43515398	0.591291	0.387717	-0.203574	1675	51	-252.061	ENST00000430781.7	L3MBTL1	ENSG00000185513	protein_coding	L3MBTL histone methyl-lysine binding protein 1 [Source:HGNC Symbol;Acc:HGNC:15905]
chr20	43513724	43515398	0.591291	0.387717	-0.203574	1675	51	-252.061	ENST00000457824.5	L3MBTL1	ENSG00000185513	protein_coding	L3MBTL histone methyl-lysine binding protein 1 [Source:HGNC Symbol;Acc:HGNC:15905]
chr20	43513724	43515398	0.591291	0.387717	-0.203574	1675	51	-252.061	ENST00000473981.2	L3MBTL1	ENSG00000185513	protein_coding	L3MBTL histone methyl-lysine binding protein 1 [Source:HGNC Symbol;Acc:HGNC:15905]
chr20	43513724	43515398	0.591291	0.387717	-0.203574	1675	51	-252.061	ENST00000647827.1	L3MBTL1	ENSG00000185513	protein_coding	L3MBTL histone methyl-lysine binding protein 1 [Source:HGNC Symbol;Acc:HGNC:15905]
chr20	43513724	43515398	0.591291	0.387717	-0.203574	1675	51	-252.061	ENST00000445228.6	L3MBTL1	ENSG00000185513	protein_coding	L3MBTL histone methyl-lysine binding protein 1 [Source:HGNC Symbol;Acc:HGNC:15905]
chr20	43513724	43515398	0.591291	0.387717	-0.203574	1675	51	-252.061	ENST00000648774.1	L3MBTL1	ENSG00000185513	protein_coding	L3MBTL histone methyl-lysine binding protein 1 [Source:HGNC Symbol;Acc:HGNC:15905]
chr20	43513724	43515398	0.591291	0.387717	-0.203574	1675	51	-252.061	ENST00000497347.6	L3MBTL1	ENSG00000185513	protein_coding	L3MBTL histone methyl-lysine binding protein 1 [Source:HGNC Symbol;Acc:HGNC:15905]
chr13	99955553	99957849	0.280475	0.166048	-0.114427	2297	75	-251.574	ENST00000670575.1	CLYBL-AS3	ENSG00000286757	lncRNA	novel transcript, antisense to CLYBL
chr13	99955553	99957849	0.280475	0.166048	-0.114427	2297	75	-251.574	ENST00000661077.1	NA	ENSG00000286757	lncRNA	novel transcript, antisense to CLYBL
chr13	99955553	99957849	0.280475	0.166048	-0.114427	2297	75	-251.574	ENST00000659729.1	NA	ENSG00000286757	lncRNA	novel transcript, antisense to CLYBL
chr13	99955553	99957849	0.280475	0.166048	-0.114427	2297	75	-251.574	ENST00000656974.1	NA	ENSG00000286757	lncRNA	novel transcript, antisense to CLYBL
chr13	99955553	99957849	0.280475	0.166048	-0.114427	2297	75	-251.574	ENST00000671519.1	CLYBL-AS3	ENSG00000286757	lncRNA	novel transcript, antisense to CLYBL
chr13	99955553	99957849	0.280475	0.166048	-0.114427	2297	75	-251.574	ENST00000689473.2	NA	ENSG00000286757	lncRNA	novel transcript, antisense to CLYBL
chr1	121395871	121397630	0.0735424	0.157509	0.0839664	1760	71	248.31	ENST00000417218.1	LINC02798	ENSG00000227082	lncRNA	long intergenic non-protein coding RNA 2798 [Source:HGNC Symbol;Acc:HGNC:54323]
chr1	121395871	121397630	0.0735424	0.157509	0.0839664	1760	71	248.31	ENST00000670866.1	LINC02798	ENSG00000227082	lncRNA	long intergenic non-protein coding RNA 2798 [Source:HGNC Symbol;Acc:HGNC:54323]
chr1	121395871	121397630	0.0735424	0.157509	0.0839664	1760	71	248.31	ENST00000650414.1	LINC02798	ENSG00000227082	lncRNA	long intergenic non-protein coding RNA 2798 [Source:HGNC Symbol;Acc:HGNC:54323]
chr1	121395871	121397630	0.0735424	0.157509	0.0839664	1760	71	248.31	ENST00000668551.1	LINC02798	ENSG00000227082	lncRNA	long intergenic non-protein coding RNA 2798 [Source:HGNC Symbol;Acc:HGNC:54323]
chr1	121395871	121397630	0.0735424	0.157509	0.0839664	1760	71	248.31	ENST00000664311.1	LINC02798	ENSG00000227082	lncRNA	long intergenic non-protein coding RNA 2798 [Source:HGNC Symbol;Acc:HGNC:54323]
chrX	55488227	55489957	0.273003	0.104592	-0.168411	1731	55	-247.905	ENST00000685479.1	NA	ENSG00000288739	lncRNA	novel transcript, antisense to USP51
chrX	55488227	55489957	0.273003	0.104592	-0.168411	1731	55	-247.905	ENST00000586165.1	NA	ENSG00000247746	protein_coding	ubiquitin specific peptidase 51 [Source:HGNC Symbol;Acc:HGNC:23086]
chrX	55488227	55489957	0.273003	0.104592	-0.168411	1731	55	-247.905	ENST00000500968.4	USP51	ENSG00000247746	protein_coding	ubiquitin specific peptidase 51 [Source:HGNC Symbol;Acc:HGNC:23086]
chrX	102711846	102713703	0.297638	0.0959984	-0.201639	1858	52	-245.009	ENST00000486814.2	GPRASP2	ENSG00000158301	protein_coding	G protein-coupled receptor associated sorting protein 2 [Source:HGNC Symbol;Acc:HGNC:25169]
chrX	102711846	102713703	0.297638	0.0959984	-0.201639	1858	52	-245.009	ENST00000535209.6	GPRASP2	ENSG00000158301	protein_coding	G protein-coupled receptor associated sorting protein 2 [Source:HGNC Symbol;Acc:HGNC:25169]
chrX	102711846	102713703	0.297638	0.0959984	-0.201639	1858	52	-245.009	ENST00000543253.6	GPRASP2	ENSG00000158301	protein_coding	G protein-coupled receptor associated sorting protein 2 [Source:HGNC Symbol;Acc:HGNC:25169]
chrX	102711846	102713703	0.297638	0.0959984	-0.201639	1858	52	-245.009	ENST00000332262.10	GPRASP2	ENSG00000158301	protein_coding	G protein-coupled receptor associated sorting protein 2 [Source:HGNC Symbol;Acc:HGNC:25169]
chrX	102711846	102713703	0.297638	0.0959984	-0.201639	1858	52	-245.009	ENST00000483720.7	GPRASP2	ENSG00000158301	protein_coding	G protein-coupled receptor associated sorting protein 2 [Source:HGNC Symbol;Acc:HGNC:25169]
chrX	102711846	102713703	0.297638	0.0959984	-0.201639	1858	52	-245.009	ENST00000652409.1	ARMCX5-GPRASP2	ENSG00000286237	protein_coding	ARMCX5-GPRASP2 readthrough [Source:NCBI gene (formerly Entrezgene);Acc:100528062]
chrX	52896008	52898374	0.435814	0.206225	-0.229589	2367	60	-244.984	ENST00000610609.4	FAM156B	ENSG00000179304	protein_coding	family with sequence similarity 156 member B [Source:HGNC Symbol;Acc:HGNC:31962]
chrX	52896008	52898374	0.435814	0.206225	-0.229589	2367	60	-244.984	ENST00000612188.4	FAM156B	ENSG00000179304	protein_coding	family with sequence similarity 156 member B [Source:HGNC Symbol;Acc:HGNC:31962]
chrX	52896008	52898374	0.435814	0.206225	-0.229589	2367	60	-244.984	ENST00000616419.4	FAM156B	ENSG00000179304	protein_coding	family with sequence similarity 156 member B [Source:HGNC Symbol;Acc:HGNC:31962]
chrX	52896008	52898374	0.435814	0.206225	-0.229589	2367	60	-244.984	ENST00000416841.8	FAM156B	ENSG00000179304	protein_coding	family with sequence similarity 156 member B [Source:HGNC Symbol;Acc:HGNC:31962]
chrX	52896008	52898374	0.435814	0.206225	-0.229589	2367	60	-244.984	ENST00000593751.7	FAM156B	ENSG00000179304	protein_coding	family with sequence similarity 156 member B [Source:HGNC Symbol;Acc:HGNC:31962]
chrX	105821297	105823534	0.251425	0.12979	-0.121636	2238	73	-243.24	ENST00000243300.14	NRK	ENSG00000123572	protein_coding	Nik related kinase [Source:HGNC Symbol;Acc:HGNC:25391]
chrX	105821297	105823534	0.251425	0.12979	-0.121636	2238	73	-243.24	ENST00000536164.5	NRK	ENSG00000123572	protein_coding	Nik related kinase [Source:HGNC Symbol;Acc:HGNC:25391]
chrX	105821297	105823534	0.251425	0.12979	-0.121636	2238	73	-243.24	ENST00000428173.3	NRK	ENSG00000123572	protein_coding	Nik related kinase [Source:HGNC Symbol;Acc:HGNC:25391]
chrX	49268630	49270455	0.340789	0.118484	-0.222305	1826	47	-242.821	ENST00000055335.11	PPP1R3F	ENSG00000049769	protein_coding	protein phosphatase 1 regulatory subunit 3F [Source:HGNC Symbol;Acc:HGNC:14944]
chrX	49268630	49270455	0.340789	0.118484	-0.222305	1826	47	-242.821	ENST00000466508.5	PPP1R3F	ENSG00000049769	protein_coding	protein phosphatase 1 regulatory subunit 3F [Source:HGNC Symbol;Acc:HGNC:14944]
chrX	49268630	49270455	0.340789	0.118484	-0.222305	1826	47	-242.821	ENST00000495799.5	PPP1R3F	ENSG00000049769	protein_coding	protein phosphatase 1 regulatory subunit 3F [Source:HGNC Symbol;Acc:HGNC:14944]
chrX	49268630	49270455	0.340789	0.118484	-0.222305	1826	47	-242.821	ENST00000652102.1	PPP1R3F	ENSG00000049769	protein_coding	protein phosphatase 1 regulatory subunit 3F [Source:HGNC Symbol;Acc:HGNC:14944]
chrX	49268630	49270455	0.340789	0.118484	-0.222305	1826	47	-242.821	ENST00000471261.2	PPP1R3F	ENSG00000049769	protein_coding	protein phosphatase 1 regulatory subunit 3F [Source:HGNC Symbol;Acc:HGNC:14944]
chrX	49268630	49270455	0.340789	0.118484	-0.222305	1826	47	-242.821	ENST00000650666.1	FLICR	ENSG00000286181	lncRNA	FOXP3 regulating long intergenic non-coding RNA
chr5	141182986	141184864	0.307122	0.501317	0.194195	1879	58	242.417	ENST00000624089.1	NA	ENSG00000278936	lncRNA	novel transcript, antisense to PCDHB16, PCDHB9, PCDHB10 and PCDHB11
chrX	123959353	123962011	0.187836	0.0913214	-0.0965144	2659	80	-235.735	ENST00000394477.5	STAG2	ENSG00000101972	protein_coding	stromal antigen 2 [Source:HGNC Symbol;Acc:HGNC:11355]
chrX	123959353	123962011	0.187836	0.0913214	-0.0965144	2659	80	-235.735	ENST00000455404.5	STAG2	NA	NA	NA
chrX	123959353	123962011	0.187836	0.0913214	-0.0965144	2659	80	-235.735	ENST00000218089.13	STAG2	ENSG00000101972	protein_coding	stromal antigen 2 [Source:HGNC Symbol;Acc:HGNC:11355]
chrX	123959353	123962011	0.187836	0.0913214	-0.0965144	2659	80	-235.735	ENST00000483575.5	STAG2	ENSG00000101972	protein_coding	stromal antigen 2 [Source:HGNC Symbol;Acc:HGNC:11355]
chrX	123959353	123962011	0.187836	0.0913214	-0.0965144	2659	80	-235.735	ENST00000687810.1	STAG2	ENSG00000101972	protein_coding	stromal antigen 2 [Source:HGNC Symbol;Acc:HGNC:11355]
chrX	123959353	123962011	0.187836	0.0913214	-0.0965144	2659	80	-235.735	ENST00000687071.1	STAG2	ENSG00000101972	protein_coding	stromal antigen 2 [Source:HGNC Symbol;Acc:HGNC:11355]
chrX	123959353	123962011	0.187836	0.0913214	-0.0965144	2659	80	-235.735	ENST00000469481.1	STAG2	ENSG00000101972	protein_coding	stromal antigen 2 [Source:HGNC Symbol;Acc:HGNC:11355]
chrX	123959353	123962011	0.187836	0.0913214	-0.0965144	2659	80	-235.735	ENST00000458700.5	STAG2	ENSG00000101972	protein_coding	stromal antigen 2 [Source:HGNC Symbol;Acc:HGNC:11355]
chrX	123959353	123962011	0.187836	0.0913214	-0.0965144	2659	80	-235.735	ENST00000371160.5	STAG2	ENSG00000101972	protein_coding	stromal antigen 2 [Source:HGNC Symbol;Acc:HGNC:11355]
chrX	123959353	123962011	0.187836	0.0913214	-0.0965144	2659	80	-235.735	ENST00000435103.5	STAG2	ENSG00000101972	protein_coding	stromal antigen 2 [Source:HGNC Symbol;Acc:HGNC:11355]
chrX	123959353	123962011	0.187836	0.0913214	-0.0965144	2659	80	-235.735	ENST00000687852.1	STAG2	ENSG00000101972	protein_coding	stromal antigen 2 [Source:HGNC Symbol;Acc:HGNC:11355]
chrX	123959353	123962011	0.187836	0.0913214	-0.0965144	2659	80	-235.735	ENST00000371145.8	STAG2	ENSG00000101972	protein_coding	stromal antigen 2 [Source:HGNC Symbol;Acc:HGNC:11355]
chrX	123959353	123962011	0.187836	0.0913214	-0.0965144	2659	80	-235.735	ENST00000692982.1	STAG2	ENSG00000101972	protein_coding	stromal antigen 2 [Source:HGNC Symbol;Acc:HGNC:11355]
chrX	123959353	123962011	0.187836	0.0913214	-0.0965144	2659	80	-235.735	ENST00000691383.1	STAG2	ENSG00000101972	protein_coding	stromal antigen 2 [Source:HGNC Symbol;Acc:HGNC:11355]
chrX	123959353	123962011	0.187836	0.0913214	-0.0965144	2659	80	-235.735	ENST00000686802.1	STAG2	ENSG00000101972	protein_coding	stromal antigen 2 [Source:HGNC Symbol;Acc:HGNC:11355]
chrX	123959353	123962011	0.187836	0.0913214	-0.0965144	2659	80	-235.735	ENST00000691035.1	STAG2	ENSG00000101972	protein_coding	stromal antigen 2 [Source:HGNC Symbol;Acc:HGNC:11355]
chrX	123959353	123962011	0.187836	0.0913214	-0.0965144	2659	80	-235.735	ENST00000371157.7	STAG2	ENSG00000101972	protein_coding	stromal antigen 2 [Source:HGNC Symbol;Acc:HGNC:11355]
chrX	123959353	123962011	0.187836	0.0913214	-0.0965144	2659	80	-235.735	ENST00000686127.1	STAG2	ENSG00000101972	protein_coding	stromal antigen 2 [Source:HGNC Symbol;Acc:HGNC:11355]
chrX	123959353	123962011	0.187836	0.0913214	-0.0965144	2659	80	-235.735	ENST00000458176.5	STAG2	ENSG00000101972	protein_coding	stromal antigen 2 [Source:HGNC Symbol;Acc:HGNC:11355]
chrX	123959353	123962011	0.187836	0.0913214	-0.0965144	2659	80	-235.735	ENST00000371144.7	STAG2	ENSG00000101972	protein_coding	stromal antigen 2 [Source:HGNC Symbol;Acc:HGNC:11355]
chrX	123959353	123962011	0.187836	0.0913214	-0.0965144	2659	80	-235.735	ENST00000466748.5	STAG2	ENSG00000101972	protein_coding	stromal antigen 2 [Source:HGNC Symbol;Acc:HGNC:11355]
chrX	123959353	123962011	0.187836	0.0913214	-0.0965144	2659	80	-235.735	ENST00000471107.1	STAG2	ENSG00000101972	protein_coding	stromal antigen 2 [Source:HGNC Symbol;Acc:HGNC:11355]
chrX	123959353	123962011	0.187836	0.0913214	-0.0965144	2659	80	-235.735	ENST00000428941.5	STAG2	ENSG00000101972	protein_coding	stromal antigen 2 [Source:HGNC Symbol;Acc:HGNC:11355]
chrX	123959353	123962011	0.187836	0.0913214	-0.0965144	2659	80	-235.735	ENST00000435215.5	STAG2	ENSG00000101972	protein_coding	stromal antigen 2 [Source:HGNC Symbol;Acc:HGNC:11355]
chrX	123959353	123962011	0.187836	0.0913214	-0.0965144	2659	80	-235.735	ENST00000426367.1	STAG2-AS1	ENSG00000232412	lncRNA	STAG2 antisense RNA 1 [Source:HGNC Symbol;Acc:HGNC:55727]
chr17	4543368	4545482	0.775937	0.596029	-0.179909	2115	59	-234.078	ENST00000571368.5	MYBBP1A	ENSG00000132382	protein_coding	MYB binding protein 1a [Source:HGNC Symbol;Acc:HGNC:7546]
chr17	4543368	4545482	0.775937	0.596029	-0.179909	2115	59	-234.078	ENST00000574934.5	MYBBP1A	ENSG00000132382	protein_coding	MYB binding protein 1a [Source:HGNC Symbol;Acc:HGNC:7546]
chr17	4543368	4545482	0.775937	0.596029	-0.179909	2115	59	-234.078	ENST00000574547.5	MYBBP1A	ENSG00000132382	protein_coding	MYB binding protein 1a [Source:HGNC Symbol;Acc:HGNC:7546]
chr17	4543368	4545482	0.775937	0.596029	-0.179909	2115	59	-234.078	ENST00000572759.1	MYBBP1A	ENSG00000132382	protein_coding	MYB binding protein 1a [Source:HGNC Symbol;Acc:HGNC:7546]
chrX	64203402	64206304	0.215493	0.105497	-0.109997	2903	74	-234.066	ENST00000671386.1	LOC112268307	ENSG00000287370	lncRNA	novel transcript
chrX	64203402	64206304	0.215493	0.105497	-0.109997	2903	74	-234.066	ENST00000374869.8	AMER1	ENSG00000184675	protein_coding	APC membrane recruitment protein 1 [Source:HGNC Symbol;Acc:HGNC:26837]
chr12	122847636	122849991	0.493612	0.317788	-0.175824	2356	62	-233.641	ENST00000536772.5	HIP1R	ENSG00000130787	protein_coding	huntingtin interacting protein 1 related [Source:HGNC Symbol;Acc:HGNC:18415]
chr5	8455564	8458395	0.290419	0.503126	0.212707	2832	48	231.728	ENST00000669668.1	MIR4458HG	ENSG00000247516	lncRNA	MIR4458 host gene [Source:HGNC Symbol;Acc:HGNC:49008]
chr5	8455564	8458395	0.290419	0.503126	0.212707	2832	48	231.728	ENST00000502001.2	MIR4458HG	ENSG00000247516	lncRNA	MIR4458 host gene [Source:HGNC Symbol;Acc:HGNC:49008]
chr5	8455564	8458395	0.290419	0.503126	0.212707	2832	48	231.728	ENST00000664641.2	MIR4458HG	ENSG00000247516	lncRNA	MIR4458 host gene [Source:HGNC Symbol;Acc:HGNC:49008]
chr5	8455564	8458395	0.290419	0.503126	0.212707	2832	48	231.728	ENST00000606459.1	MIR4458HG	ENSG00000247516	lncRNA	MIR4458 host gene [Source:HGNC Symbol;Acc:HGNC:49008]
chr5	8455564	8458395	0.290419	0.503126	0.212707	2832	48	231.728	ENST00000670196.1	MIR4458HG	ENSG00000247516	lncRNA	MIR4458 host gene [Source:HGNC Symbol;Acc:HGNC:49008]
chr5	8455564	8458395	0.290419	0.503126	0.212707	2832	48	231.728	ENST00000652260.1	MIR4458HG	ENSG00000247516	lncRNA	MIR4458 host gene [Source:HGNC Symbol;Acc:HGNC:49008]
chr5	8455564	8458395	0.290419	0.503126	0.212707	2832	48	231.728	ENST00000624785.1	NA	ENSG00000279075	TEC	TEC
chr5	8455564	8458395	0.290419	0.503126	0.212707	2832	48	231.728	ENST00000501071.2	LINC02226	ENSG00000245729	lncRNA	long intergenic non-protein coding RNA 2226 [Source:HGNC Symbol;Acc:HGNC:53095]
chr5	8455564	8458395	0.290419	0.503126	0.212707	2832	48	231.728	ENST00000512406.5	LINC02226	ENSG00000249159	lncRNA	novel transcript
chr5	8455564	8458395	0.290419	0.503126	0.212707	2832	48	231.728	ENST00000607662.1	LINC02226	ENSG00000249159	lncRNA	novel transcript
chr5	8455564	8458395	0.290419	0.503126	0.212707	2832	48	231.728	ENST00000512324.1	NA	ENSG00000250037	unprocessed_pseudogene	FAST kinase domains 3 (FASTKD3) pseudogene
chr19	48497250	48499077	0.565157	0.385479	-0.179677	1828	62	-229.621	ENST00000648216.1	LMTK3	ENSG00000142235	protein_coding	lemur tyrosine kinase 3 [Source:HGNC Symbol;Acc:HGNC:19295]
chr21	8436674	8438929	0.316995	0.203867	-0.113128	2256	64	-225.942	ENST00000619471.1	RNA5-8SN1	ENSG00000278189	rRNA	RNA, 5.8S ribosomal N1 [Source:HGNC Symbol;Acc:HGNC:53517]
chr21	8436674	8438929	0.316995	0.203867	-0.113128	2256	64	-225.942	ENST00000627981.1	NA	ENSG00000281181	lncRNA	novel transcript, similar to YY1 associated myogenesis RNA 1 YAM1
chrX	74420162	74422164	0.223441	0.113486	-0.109954	2003	73	-224.694	ENST00000587091.6	SLC16A2	ENSG00000147100	protein_coding	solute carrier family 16 member 2 [Source:HGNC Symbol;Acc:HGNC:10923]
chrX	74420162	74422164	0.223441	0.113486	-0.109954	2003	73	-224.694	ENST00000636771.1	SLC16A2	ENSG00000147100	protein_coding	solute carrier family 16 member 2 [Source:HGNC Symbol;Acc:HGNC:10923]
chr1	228637108	228638798	0.192051	0.327506	0.135455	1691	62	223.756	ENST00000365656.1	RNA5S13	ENSG00000202526	rRNA	RNA, 5S ribosomal 13 [Source:HGNC Symbol;Acc:HGNC:34374]
chrX	70433701	70436346	0.32185	0.175424	-0.146426	2646	66	-223.2	ENST00000638795.1	LOC105373244	ENSG00000284391	lncRNA	novel transcript, antisense to GDPD2
chrX	52957685	52959803	0.328364	0.134851	-0.193513	2119	56	-219.957	ENST00000619586.5	FAM156A	ENSG00000268350	protein_coding	family with sequence similarity 156 member A [Source:HGNC Symbol;Acc:HGNC:30114]
chrX	52957685	52959803	0.328364	0.134851	-0.193513	2119	56	-219.957	ENST00000612846.5	FAM156A	ENSG00000268350	protein_coding	family with sequence similarity 156 member A [Source:HGNC Symbol;Acc:HGNC:30114]
chrX	52957685	52959803	0.328364	0.134851	-0.193513	2119	56	-219.957	ENST00000596733.7	FAM156A	ENSG00000268350	protein_coding	family with sequence similarity 156 member A [Source:HGNC Symbol;Acc:HGNC:30114]
chrX	52957685	52959803	0.328364	0.134851	-0.193513	2119	56	-219.957	ENST00000622197.5	FAM156A	ENSG00000268350	protein_coding	family with sequence similarity 156 member A [Source:HGNC Symbol;Acc:HGNC:30114]
chrX	52957685	52959803	0.328364	0.134851	-0.193513	2119	56	-219.957	ENST00000613284.1	FAM156A	ENSG00000268350	protein_coding	family with sequence similarity 156 member A [Source:HGNC Symbol;Acc:HGNC:30114]
chrX	52957685	52959803	0.328364	0.134851	-0.193513	2119	56	-219.957	ENST00000617970.4	FAM156A	ENSG00000268350	protein_coding	family with sequence similarity 156 member A [Source:HGNC Symbol;Acc:HGNC:30114]
chrX	52957685	52959803	0.328364	0.134851	-0.193513	2119	56	-219.957	ENST00000619518.5	FAM156A	ENSG00000268350	protein_coding	family with sequence similarity 156 member A [Source:HGNC Symbol;Acc:HGNC:30114]
chrX	52957685	52959803	0.328364	0.134851	-0.193513	2119	56	-219.957	ENST00000622447.5	FAM156A	ENSG00000268350	protein_coding	family with sequence similarity 156 member A [Source:HGNC Symbol;Acc:HGNC:30114]
chrX	52957685	52959803	0.328364	0.134851	-0.193513	2119	56	-219.957	ENST00000619373.5	FAM156A	ENSG00000268350	protein_coding	family with sequence similarity 156 member A [Source:HGNC Symbol;Acc:HGNC:30114]
chrX	23333315	23335708	0.225497	0.102131	-0.123366	2394	71	-219.044	ENST00000379361.5	PTCHD1	ENSG00000165186	protein_coding	patched domain containing 1 [Source:HGNC Symbol;Acc:HGNC:26392]
chrX	23333315	23335708	0.225497	0.102131	-0.123366	2394	71	-219.044	ENST00000456522.1	PTCHD1	ENSG00000165186	protein_coding	patched domain containing 1 [Source:HGNC Symbol;Acc:HGNC:26392]
chrX	41922190	41924377	0.277172	0.13028	-0.146892	2188	60	-215.972	ENST00000468986.7	CASK	ENSG00000147044	protein_coding	calcium/calmodulin dependent serine protein kinase [Source:HGNC Symbol;Acc:HGNC:1497]
[truncated: 19,460 more rows]

## Sheet: Sheet 3
Chromosome	Start	End	Braak_0	Braak_III	Difference in methylation	Length	CpG sites	Area stat	Ebbert et al gene body ID	Gene name	Region type	Biotype
[truncated: 1,150 more rows]

## Sheet: Sheet 4
Chromosome	Start	End	Braak_0	Braak_V_VI	Difference in methylation	Length	CpG sites	Area stat	Ebbert et al gene body ID	Gene name	Region type	Biotype
[truncated: 1,333 more rows]
