# Supplementary material for: Long‐read sequencing reveals genomic and epigenomic variation in the dark genome of human Alzheimer's disease
Source: Alzheimers Dement. 2025 Nov 14;21(11):e70852. doi: 10.1002/alz.70852 (PMC12616516; doi:10.1002/alz.70852)
Supplement: Supplementary file 11 — Supporting information [file ALZ-21-e70852-s007.xlsx]

## Sheet: Legend
Supplemental File 9 | Differentially methylated repetitive regions, CHM13 genome
Sheet 1	Differential methylation of repetitive regions for Braak III vs Braak 0.
Sheet 2	Differential methylation of repetitive regions for Braak V/VI vs Braak 0.
seqnames	Chromosome
start	DMR start
end	DMR end
width	DMR length
strand	Strand
mcols.length	DMR length
mcols.nCG	Number of CpGs in DMR
Braak V/VI	Braak V/VI methylation frequency
Braak III	Braak III methylation frequency
Braak 0	Braak 0 methylation frequency
mcols.diff.Methy	Difference in methylation
mcols.areaStat	AreaStat
annot.seqnames	Annotation chromosome
annot.start	Annotation start
annot.end	Annotation end
annot.width	Annotation length
annot.strand	Annotation strand
annot.repeat.name	Annotation repeat name
annot.repeat.type	Annotation repeat type
annot.repeat.subfamily	Annotation repeat subfamily

## Sheet: Sheet 1
seqnames	start	end	width	strand	mcols.length	mcols.nCG	Braak III	Braak 0	mcols.diff.Methy	mcols.areaStat	annot.seqnames	annot.start	annot.end	annot.width	annot.strand	annot.repeat.name	annot.repeat.type	annot.repeat.subfamily
chr13	9294345	9309670	15326	*	15326	376	0.112137	0.368279	-0.256142	-1725.05	chr13	9301862	9301971	110	+	MER45C	DNA	hAT-Tip100
chr13	9294345	9309670	15326	*	15326	376	0.112137	0.368279	-0.256142	-1725.05	chr13	9294122	9294373	252	+	(TTTC)n	Simple_repeat	undefined
chr13	9294345	9309670	15326	*	15326	376	0.112137	0.368279	-0.256142	-1725.05	chr13	9294449	9294500	52	+	(CCTC)n	Simple_repeat	undefined
chr13	9294345	9309670	15326	*	15326	376	0.112137	0.368279	-0.256142	-1725.05	chr13	9294628	9294662	35	+	(CTCC)n	Simple_repeat	undefined
chr13	9294345	9309670	15326	*	15326	376	0.112137	0.368279	-0.256142	-1725.05	chr13	9295144	9295188	45	+	(CGAGCCG)n	Simple_repeat	undefined
chr13	9294345	9309670	15326	*	15326	376	0.112137	0.368279	-0.256142	-1725.05	chr13	9295611	9296388	778	+	FordPrefect	DNA	hAT-Tip100
chr13	9294345	9309670	15326	*	15326	376	0.112137	0.368279	-0.256142	-1725.05	chr13	9296670	9296705	36	+	(CCG)n	Simple_repeat	undefined
chr13	9294345	9309670	15326	*	15326	376	0.112137	0.368279	-0.256142	-1725.05	chr13	9299252	9299300	49	+	(CCGGCC)n	Simple_repeat	undefined
chr13	9294345	9309670	15326	*	15326	376	0.112137	0.368279	-0.256142	-1725.05	chr13	9299442	9301311	1870	+	SSU-rRNA_Hsa	rRNA	undefined
chr13	9294345	9309670	15326	*	15326	376	0.112137	0.368279	-0.256142	-1725.05	chr13	9301332	9301360	29	+	(CCG)n	Simple_repeat	undefined
chr13	9294345	9309670	15326	*	15326	376	0.112137	0.368279	-0.256142	-1725.05	chr13	9301391	9301429	39	+	(CGCGTG)n	Simple_repeat	undefined
chr13	9294345	9309670	15326	*	15326	376	0.112137	0.368279	-0.256142	-1725.05	chr13	9301423	9301449	27	+	(CGTT)n	Simple_repeat	undefined
chr13	9294345	9309670	15326	*	15326	376	0.112137	0.368279	-0.256142	-1725.05	chr13	9301488	9301525	38	+	GA-rich	Low_complexity	undefined
chr13	9294345	9309670	15326	*	15326	376	0.112137	0.368279	-0.256142	-1725.05	chr13	9301559	9301649	91	+	(CGG)n	Simple_repeat	undefined
chr13	9294345	9309670	15326	*	15326	376	0.112137	0.368279	-0.256142	-1725.05	chr13	9301991	9302070	80	+	(CCGCCG)n	Simple_repeat	undefined
chr13	9294345	9309670	15326	*	15326	376	0.112137	0.368279	-0.256142	-1725.05	chr13	9302939	9302969	31	+	(CGT)n	Simple_repeat	undefined
chr13	9294345	9309670	15326	*	15326	376	0.112137	0.368279	-0.256142	-1725.05	chr13	9303703	9304487	785	+	LSU-rRNA_Hsa	rRNA	undefined
chr13	9294345	9309670	15326	*	15326	376	0.112137	0.368279	-0.256142	-1725.05	chr13	9304489	9304532	44	+	(CCCCCG)n	Simple_repeat	undefined
chr13	9294345	9309670	15326	*	15326	376	0.112137	0.368279	-0.256142	-1725.05	chr13	9304550	9304597	48	+	(GGC)n	Simple_repeat	undefined
chr13	9294345	9309670	15326	*	15326	376	0.112137	0.368279	-0.256142	-1725.05	chr13	9304597	9308777	4181	+	LSU-rRNA_Hsa	rRNA	undefined
chr13	9294345	9309670	15326	*	15326	376	0.112137	0.368279	-0.256142	-1725.05	chr13	9308777	9308826	50	+	(CG)n	Simple_repeat	undefined
chr13	9294345	9309670	15326	*	15326	376	0.112137	0.368279	-0.256142	-1725.05	chr13	9309021	9309088	68	+	(GCCGCG)n	Simple_repeat	undefined
chr15	4699773	4706941	7169	*	7169	185	0.372973	0.749965	-0.376993	-947.956	chr15	4700981	4701797	817	+	FordPrefect	DNA	hAT-Tip100
chr15	4699773	4706941	7169	*	7169	185	0.372973	0.749965	-0.376993	-947.956	chr15	4699533	4699784	252	+	(TTTC)n	Simple_repeat	undefined
chr15	4699773	4706941	7169	*	7169	185	0.372973	0.749965	-0.376993	-947.956	chr15	4699860	4699907	48	+	(CCTC)n	Simple_repeat	undefined
chr15	4699773	4706941	7169	*	7169	185	0.372973	0.749965	-0.376993	-947.956	chr15	4700035	4700069	35	+	(CTCC)n	Simple_repeat	undefined
chr15	4699773	4706941	7169	*	7169	185	0.372973	0.749965	-0.376993	-947.956	chr15	4700551	4700595	45	+	(CGAGCCG)n	Simple_repeat	undefined
chr15	4699773	4706941	7169	*	7169	185	0.372973	0.749965	-0.376993	-947.956	chr15	4701342	4701387	46	+	G-rich	Low_complexity	undefined
chr15	4699773	4706941	7169	*	7169	185	0.372973	0.749965	-0.376993	-947.956	chr15	4702079	4702114	36	+	(CCG)n	Simple_repeat	undefined
chr15	4699773	4706941	7169	*	7169	185	0.372973	0.749965	-0.376993	-947.956	chr15	4704661	4704835	175	+	(CGCCGCC)n	Simple_repeat	undefined
chr15	4699773	4706941	7169	*	7169	185	0.372973	0.749965	-0.376993	-947.956	chr15	4704848	4706717	1870	+	SSU-rRNA_Hsa	rRNA	undefined
chr15	4699773	4706941	7169	*	7169	185	0.372973	0.749965	-0.376993	-947.956	chr15	4706738	4706766	29	+	(CCG)n	Simple_repeat	undefined
chr15	4699773	4706941	7169	*	7169	185	0.372973	0.749965	-0.376993	-947.956	chr15	4706797	4706835	39	+	(CGCGTG)n	Simple_repeat	undefined
chr15	4699773	4706941	7169	*	7169	185	0.372973	0.749965	-0.376993	-947.956	chr15	4706829	4706855	27	+	(CGTT)n	Simple_repeat	undefined
chr15	4699773	4706941	7169	*	7169	185	0.372973	0.749965	-0.376993	-947.956	chr15	4706894	4706937	44	+	GA-rich	Low_complexity	undefined
chr22	5667901	5674875	6975	*	6975	116	0.0956272	0.59446	-0.498833	-747.608	chr22	5668355	5668399	45	+	(CGAGCCG)n	Simple_repeat	undefined
chr22	5667901	5674875	6975	*	6975	116	0.0956272	0.59446	-0.498833	-747.608	chr22	5668822	5669599	778	+	FordPrefect	DNA	hAT-Tip100
chr22	5667901	5674875	6975	*	6975	116	0.0956272	0.59446	-0.498833	-747.608	chr22	5669883	5669918	36	+	(CCG)n	Simple_repeat	undefined
chr22	5667901	5674875	6975	*	6975	116	0.0956272	0.59446	-0.498833	-747.608	chr22	5672468	5672516	49	+	(CCGGCC)n	Simple_repeat	undefined
chr22	5667901	5674875	6975	*	6975	116	0.0956272	0.59446	-0.498833	-747.608	chr22	5672658	5674527	1870	+	SSU-rRNA_Hsa	rRNA	undefined
chr22	5667901	5674875	6975	*	6975	116	0.0956272	0.59446	-0.498833	-747.608	chr22	5674604	5674642	39	+	(CGCGTG)n	Simple_repeat	undefined
chr22	5667901	5674875	6975	*	6975	116	0.0956272	0.59446	-0.498833	-747.608	chr22	5674636	5674666	31	+	(CGTT)n	Simple_repeat	undefined
chr22	5667901	5674875	6975	*	6975	116	0.0956272	0.59446	-0.498833	-747.608	chr22	5674771	5674861	91	+	(CGG)n	Simple_repeat	undefined
chrX	152577470	152581191	3722	*	3722	116	0.506178	0.245257	0.260921	639.725	chrX	152577331	152577672	342	+	AluJb	SINE	Alu
chrX	152577470	152581191	3722	*	3722	116	0.506178	0.245257	0.260921	639.725	chrX	152578100	152578159	60	+	(GGGGCC)n	Simple_repeat	undefined
chrX	152577470	152581191	3722	*	3722	116	0.506178	0.245257	0.260921	639.725	chrX	152580122	152580441	320	-	MLT1F	LTR	ERVL-MaLR
chrX	152577470	152581191	3722	*	3722	116	0.506178	0.245257	0.260921	639.725	chrX	152580626	152580749	124	+	MER58C	DNA	hAT-Charlie
chr1	227748903	227752381	3479	*	3479	124	0.387886	0.645247	-0.257361	-604.366	chr1	227748674	227748981	308	+	AluYk3	SINE	Alu
chr1	227748903	227752381	3479	*	3479	124	0.387886	0.645247	-0.257361	-604.366	chr1	227748990	227749111	122	-	5S	rRNA	undefined
chr1	227748903	227752381	3479	*	3479	124	0.387886	0.645247	-0.257361	-604.366	chr1	227749681	227749800	120	+	(CA)n	Simple_repeat	undefined
chr1	227748903	227752381	3479	*	3479	124	0.387886	0.645247	-0.257361	-604.366	chr1	227749811	227750052	242	+	GA-rich	Low_complexity	undefined
chr1	227748903	227752381	3479	*	3479	124	0.387886	0.645247	-0.257361	-604.366	chr1	227750911	227751218	308	+	AluYk3	SINE	Alu
chr1	227748903	227752381	3479	*	3479	124	0.387886	0.645247	-0.257361	-604.366	chr1	227751227	227751348	122	-	5S	rRNA	undefined
chr1	227748903	227752381	3479	*	3479	124	0.387886	0.645247	-0.257361	-604.366	chr1	227751918	227752039	122	+	(CA)n	Simple_repeat	undefined
chr1	227748903	227752381	3479	*	3479	124	0.387886	0.645247	-0.257361	-604.366	chr1	227752050	227752291	242	+	GA-rich	Low_complexity	undefined
chr1	227748903	227752381	3479	*	3479	124	0.387886	0.645247	-0.257361	-604.366	chr1	227749122	227749679	558	+	COMP-subunit_5SRNA_rnd-6_family-13720	Unknown	undefined
chr1	227748903	227752381	3479	*	3479	124	0.387886	0.645247	-0.257361	-604.366	chr1	227750053	227750911	859	+	COMP-subunit_5SRNA_rnd-6_family-13719	Unknown	undefined
chr1	227748903	227752381	3479	*	3479	124	0.387886	0.645247	-0.257361	-604.366	chr1	227751359	227751916	558	+	COMP-subunit_5SRNA_rnd-6_family-13720	Unknown	undefined
chr1	227748903	227752381	3479	*	3479	124	0.387886	0.645247	-0.257361	-604.366	chr1	227752292	227753151	860	+	COMP-subunit_5SRNA_rnd-6_family-13719	Unknown	undefined
chr17	82031420	82035573	4154	*	4154	110	0.184912	0.444352	-0.25944	-562.319	chr17	82032162	82032201	40	+	GA-rich	Low_complexity	undefined
chr17	82031420	82035573	4154	*	4154	110	0.184912	0.444352	-0.25944	-562.319	chr17	82033305	82033361	57	+	(CAGCC)n	Simple_repeat	undefined
chr17	82031420	82035573	4154	*	4154	110	0.184912	0.444352	-0.25944	-562.319	chr17	82033456	82033481	26	+	(GGCAGG)n	Simple_repeat	undefined
chr17	82031420	82035573	4154	*	4154	110	0.184912	0.444352	-0.25944	-562.319	chr17	82033487	82033540	54	+	G-rich	Low_complexity	undefined
chr17	82031420	82035573	4154	*	4154	110	0.184912	0.444352	-0.25944	-562.319	chr17	82034231	82034260	30	+	(GGGGT)n	Simple_repeat	undefined
chr22	5675385	5679756	4372	*	4372	107	0.117947	0.510694	-0.392746	-553.379	chr22	5675864	5675908	45	+	(TCCCCC)n	Simple_repeat	undefined
chr22	5675385	5679756	4372	*	4372	107	0.117947	0.510694	-0.392746	-553.379	chr22	5676155	5676185	31	+	(CGT)n	Simple_repeat	undefined
chr22	5675385	5679756	4372	*	4372	107	0.117947	0.510694	-0.392746	-553.379	chr22	5676718	5676765	48	+	(CCCGT)n	Simple_repeat	undefined
chr22	5675385	5679756	4372	*	4372	107	0.117947	0.510694	-0.392746	-553.379	chr22	5676919	5677704	786	+	LSU-rRNA_Hsa	rRNA	undefined
chr22	5675385	5679756	4372	*	4372	107	0.117947	0.510694	-0.392746	-553.379	chr22	5677704	5677744	41	+	(CCGCCC)n	Simple_repeat	undefined
chr22	5675385	5679756	4372	*	4372	107	0.117947	0.510694	-0.392746	-553.379	chr22	5677762	5677800	39	+	(GGC)n	Simple_repeat	undefined
chr22	5675385	5679756	4372	*	4372	107	0.117947	0.510694	-0.392746	-553.379	chr22	5677800	5681978	4179	+	LSU-rRNA_Hsa	rRNA	undefined
chr20	29695497	29699933	4437	*	4437	119	0.383431	0.174956	0.208475	525.903	chr20	29697890	29698012	123	+	(CCTC)n	Simple_repeat	undefined
chr20	29695497	29699933	4437	*	4437	119	0.383431	0.174956	0.208475	525.903	chr20	29696321	29696502	182	+	(CTCTCT)n	Simple_repeat	undefined
chr20	29695497	29699933	4437	*	4437	119	0.383431	0.174956	0.208475	525.903	chr20	29696483	29696667	185	+	(TGTGTG)n	Simple_repeat	undefined
chr20	29695497	29699933	4437	*	4437	119	0.383431	0.174956	0.208475	525.903	chr20	29698047	29698350	304	+	LSAU	Satellite	undefined
chr20	29695497	29699933	4437	*	4437	119	0.383431	0.174956	0.208475	525.903	chr20	29699564	29699710	147	+	LSAU	Satellite	undefined
chr20	29695497	29699933	4437	*	4437	119	0.383431	0.174956	0.208475	525.903	chr20	29695614	29696320	707	-	COMP-subunit_5SRNA_rnd-6_family-13719	Unknown	undefined
chr20	29695497	29699933	4437	*	4437	119	0.383431	0.174956	0.208475	525.903	chr20	29696667	29697049	383	-	COMP-subunit_5SRNA_rnd-6_family-13720	Unknown	undefined
chr20	29695497	29699933	4437	*	4437	119	0.383431	0.174956	0.208475	525.903	chr20	29697115	29697268	154	+	COMP-subunit_LSAU-BSAT_rnd-1_family-4	Satellite	undefined
chr20	29695497	29699933	4437	*	4437	119	0.383431	0.174956	0.208475	525.903	chr20	29697268	29697871	604	-	COMP-subunit_LSAU-BSAT_rnd-6_family-5403	Satellite	undefined
chr20	29695497	29699933	4437	*	4437	119	0.383431	0.174956	0.208475	525.903	chr20	29698350	29699563	1214	-	COMP-subunit_LSAU-BSAT_rnd-1_family-1	Satellite	undefined
chr20	29695497	29699933	4437	*	4437	119	0.383431	0.174956	0.208475	525.903	chr20	29699856	29700092	237	+	COMP-subunit_LSAU-BSAT_rnd-1_family-4	Satellite	undefined
chr17	21812694	21815461	2768	*	2768	117	0.487139	0.297673	0.189466	493.969	chr17	21811485	21815294	3810	-	SAT-VAR_rnd-6_family-4384	Satellite	undefined
chr9	47738030	47742460	4431	*	4431	123	0.61354	0.409537	0.204003	487.125	chr9	47739532	47739561	30	+	(CAGA)n	Simple_repeat	undefined
chr9	47738030	47742460	4431	*	4431	123	0.61354	0.409537	0.204003	487.125	chr9	47738146	47738448	303	-	LSAU	Satellite	undefined
chr9	47738030	47742460	4431	*	4431	123	0.61354	0.409537	0.204003	487.125	chr9	47738533	47738663	131	+	GA-rich	Low_complexity	undefined
chr9	47738030	47742460	4431	*	4431	123	0.61354	0.409537	0.204003	487.125	chr9	47739568	47739737	170	+	GA-rich	Low_complexity	undefined
chr9	47738030	47742460	4431	*	4431	123	0.61354	0.409537	0.204003	487.125	chr9	47740760	47740900	141	+	(AC)n	Simple_repeat	undefined
chr9	47738030	47742460	4431	*	4431	123	0.61354	0.409537	0.204003	487.125	chr9	47740912	47741367	456	+	LTR2	LTR	ERV1
chr9	47738030	47742460	4431	*	4431	123	0.61354	0.409537	0.204003	487.125	chr9	47741381	47741566	186	+	GA-rich	Low_complexity	undefined
chr9	47738030	47742460	4431	*	4431	123	0.61354	0.409537	0.204003	487.125	chr9	47742374	47742494	121	-	5S	rRNA	undefined
chr9	47738030	47742460	4431	*	4431	123	0.61354	0.409537	0.204003	487.125	chr9	47737182	47738146	965	+	COMP-subunit_LSAU-BSAT_rnd-1_family-1	Satellite	undefined
chr9	47738030	47742460	4431	*	4431	123	0.61354	0.409537	0.204003	487.125	chr9	47738456	47738526	71	+	COMP-subunit_LSAU-BSAT_rnd-6_family-5403	Satellite	undefined
chr9	47738030	47742460	4431	*	4431	123	0.61354	0.409537	0.204003	487.125	chr9	47738670	47739128	459	+	COMP-subunit_LSAU-BSAT_rnd-6_family-5403	Satellite	undefined
chr9	47738030	47742460	4431	*	4431	123	0.61354	0.409537	0.204003	487.125	chr9	47739128	47739396	269	-	COMP-subunit_LSAU-BSAT_rnd-1_family-4	Satellite	undefined
chr9	47738030	47742460	4431	*	4431	123	0.61354	0.409537	0.204003	487.125	chr9	47739392	47739482	91	+	COMP-subunit_5SRNA_rnd-6_family-13720	Unknown	undefined
chr9	47738030	47742460	4431	*	4431	123	0.61354	0.409537	0.204003	487.125	chr9	47739738	47740040	303	+	COMP-subunit_5SRNA_rnd-6_family-13719	Unknown	undefined
chr9	47738030	47742460	4431	*	4431	123	0.61354	0.409537	0.204003	487.125	chr9	47740080	47740194	115	+	COMP-subunit_5SRNA_rnd-6_family-13720	Unknown	undefined
chr9	47738030	47742460	4431	*	4431	123	0.61354	0.409537	0.204003	487.125	chr9	47740378	47740757	380	+	COMP-subunit_5SRNA_rnd-6_family-13720	Unknown	undefined
chr9	47738030	47742460	4431	*	4431	123	0.61354	0.409537	0.204003	487.125	chr9	47741567	47742374	808	+	COMP-subunit_5SRNA_rnd-6_family-13719	Unknown	undefined
chr1	227771233	227773388	2156	*	2156	76	0.884555	0.507069	0.377485	435.199	chr1	227771060	227771367	308	+	AluYk3	SINE	Alu
chr1	227771233	227773388	2156	*	2156	76	0.884555	0.507069	0.377485	435.199	chr1	227771376	227771497	122	-	5S	rRNA	undefined
chr1	227771233	227773388	2156	*	2156	76	0.884555	0.507069	0.377485	435.199	chr1	227772067	227772188	122	+	(CA)n	Simple_repeat	undefined
chr1	227771233	227773388	2156	*	2156	76	0.884555	0.507069	0.377485	435.199	chr1	227772199	227772440	242	+	GA-rich	Low_complexity	undefined
chr1	227771233	227773388	2156	*	2156	76	0.884555	0.507069	0.377485	435.199	chr1	227773300	227773607	308	+	AluYk3	SINE	Alu
chr1	227771233	227773388	2156	*	2156	76	0.884555	0.507069	0.377485	435.199	chr1	227771508	227772065	558	+	COMP-subunit_5SRNA_rnd-6_family-13720	Unknown	undefined
chr1	227771233	227773388	2156	*	2156	76	0.884555	0.507069	0.377485	435.199	chr1	227772441	227773299	859	+	COMP-subunit_5SRNA_rnd-6_family-13719	Unknown	undefined
chr1	247833739	247835408	1670	*	1670	96	0.678854	0.456087	0.222767	428.668	chr1	247833753	247833790	38	+	tRNA-Cys-TGY	tRNA	undefined
chr1	247833739	247835408	1670	*	1670	96	0.678854	0.456087	0.222767	428.668	chr1	247833806	247833843	38	+	tRNA-Cys-TGY	tRNA	undefined
chr1	247833739	247835408	1670	*	1670	96	0.678854	0.456087	0.222767	428.668	chr1	247833859	247833896	38	+	tRNA-Cys-TGY	tRNA	undefined
chr1	247833739	247835408	1670	*	1670	96	0.678854	0.456087	0.222767	428.668	chr1	247834071	247834108	38	+	tRNA-Cys-TGY	tRNA	undefined
chr1	247833739	247835408	1670	*	1670	96	0.678854	0.456087	0.222767	428.668	chr1	247834124	247834161	38	+	tRNA-Cys-TGY	tRNA	undefined
chr1	247833739	247835408	1670	*	1670	96	0.678854	0.456087	0.222767	428.668	chr1	247834177	247834214	38	+	tRNA-Cys-TGY	tRNA	undefined
chr1	247833739	247835408	1670	*	1670	96	0.678854	0.456087	0.222767	428.668	chr1	247834336	247834373	38	+	tRNA-Cys-TGY	tRNA	undefined
chr1	247833739	247835408	1670	*	1670	96	0.678854	0.456087	0.222767	428.668	chr1	247834389	247834426	38	+	tRNA-Cys-TGY	tRNA	undefined
chr1	247833739	247835408	1670	*	1670	96	0.678854	0.456087	0.222767	428.668	chr1	247834442	247834479	38	+	tRNA-Cys-TGY	tRNA	undefined
chr1	247833739	247835408	1670	*	1670	96	0.678854	0.456087	0.222767	428.668	chr1	247834495	247834532	38	+	tRNA-Cys-TGY	tRNA	undefined
chr1	247833739	247835408	1670	*	1670	96	0.678854	0.456087	0.222767	428.668	chr1	247834601	247834638	38	+	tRNA-Cys-TGY	tRNA	undefined
chr1	247833739	247835408	1670	*	1670	96	0.678854	0.456087	0.222767	428.668	chr1	247834760	247834797	38	+	tRNA-Cys-TGY	tRNA	undefined
chr1	247833739	247835408	1670	*	1670	96	0.678854	0.456087	0.222767	428.668	chr1	247834813	247834850	38	+	tRNA-Cys-TGY	tRNA	undefined
chr1	247833739	247835408	1670	*	1670	96	0.678854	0.456087	0.222767	428.668	chr1	247834866	247834903	38	+	tRNA-Cys-TGY	tRNA	undefined
chr1	247833739	247835408	1670	*	1670	96	0.678854	0.456087	0.222767	428.668	chr1	247834919	247834956	38	+	tRNA-Cys-TGY	tRNA	undefined
chr1	247833739	247835408	1670	*	1670	96	0.678854	0.456087	0.222767	428.668	chr1	247834972	247835009	38	+	tRNA-Cys-TGY	tRNA	undefined
chr1	247833739	247835408	1670	*	1670	96	0.678854	0.456087	0.222767	428.668	chr1	247835025	247835062	38	+	tRNA-Cys-TGY	tRNA	undefined
chr1	247833739	247835408	1670	*	1670	96	0.678854	0.456087	0.222767	428.668	chr1	247835078	247835115	38	+	tRNA-Cys-TGY	tRNA	undefined
chr1	247833739	247835408	1670	*	1670	96	0.678854	0.456087	0.222767	428.668	chr1	247835131	247835168	38	+	tRNA-Cys-TGY	tRNA	undefined
chr1	247833739	247835408	1670	*	1670	96	0.678854	0.456087	0.222767	428.668	chr1	247835184	247835221	38	+	tRNA-Cys-TGY	tRNA	undefined
chr1	247833739	247835408	1670	*	1670	96	0.678854	0.456087	0.222767	428.668	chr1	247835237	247835274	38	+	tRNA-Cys-TGY	tRNA	undefined
chr19	827107	829994	2888	*	2888	89	0.365498	0.598753	-0.233255	-424.537	chr19	827704	827817	114	-	L2a	LINE	L2
chr19	827107	829994	2888	*	2888	89	0.365498	0.598753	-0.233255	-424.537	chr19	829764	829884	121	+	MER20	DNA	hAT-Charlie
chr1	144291811	144294750	2940	*	2940	95	0.388107	0.586151	-0.198044	-415.897	chr1	144292221	144292398	178	+	MER20	DNA	hAT-Charlie
chr1	144291811	144294750	2940	*	2940	95	0.388107	0.586151	-0.198044	-415.897	chr1	144292478	144292642	165	-	L2	LINE	L2
chr1	144291811	144294750	2940	*	2940	95	0.388107	0.586151	-0.198044	-415.897	chr1	144293124	144293192	69	+	tRNA-Glu-GAA	tRNA	undefined
chr1	144291811	144294750	2940	*	2940	95	0.388107	0.586151	-0.198044	-415.897	chr1	144294229	144294369	141	+	U1	snRNA	undefined
chr14	99150907	99153005	2099	*	2099	98	0.650087	0.796435	-0.146348	-409.753	chr14	99151045	99151124	80	+	L1MEd	LINE	L1
chr16	993387	997210	3824	*	3824	111	0.248651	0.418932	-0.170281	-386.621	chr16	994492	994525	34	+	(GCCCT)n	Simple_repeat	undefined
chr16	993387	997210	3824	*	3824	111	0.248651	0.418932	-0.170281	-386.621	chr16	996776	996810	35	+	(TTTTAT)n	Simple_repeat	undefined
chr21	3119803	3123238	3436	*	3436	94	0.297116	0.0743521	0.222764	381.716	chr21	3119771	3119818	48	+	(CCCGT)n	Simple_repeat	undefined
chr21	3119803	3123238	3436	*	3436	94	0.297116	0.0743521	0.222764	381.716	chr21	3119817	3119852	36	+	(CGG)n	Simple_repeat	undefined
chr21	3119803	3123238	3436	*	3436	94	0.297116	0.0743521	0.222764	381.716	chr21	3119971	3120756	786	+	LSU-rRNA_Hsa	rRNA	undefined
chr21	3119803	3123238	3436	*	3436	94	0.297116	0.0743521	0.222764	381.716	chr21	3120756	3120796	41	+	(CCGCCC)n	Simple_repeat	undefined
chr21	3119803	3123238	3436	*	3436	94	0.297116	0.0743521	0.222764	381.716	chr21	3120814	3120858	45	+	(GGC)n	Simple_repeat	undefined
chr21	3119803	3123238	3436	*	3436	94	0.297116	0.0743521	0.222764	381.716	chr21	3120858	3123458	2601	+	LSU-rRNA_Hsa	rRNA	undefined
chr16	51793808	51797010	3203	*	3203	90	0.821573	0.528356	0.293216	369.697	chr16	51792047	51797702	5656	+	HSATII	Satellite	undefined
chr15	71998489	72000834	2346	*	2346	89	0.288792	0.464229	-0.175437	-358.138	chr15	71999538	71999595	58	+	G-rich	Low_complexity	undefined
chr15	71998489	72000834	2346	*	2346	89	0.288792	0.464229	-0.175437	-358.138	chr15	71999961	72000016	56	+	(GGAGAC)n	Simple_repeat	undefined
chr16	51717767	51721093	3327	*	3327	96	0.81066	0.531848	0.278812	358.123	chr16	51714156	51719729	5574	+	HSATII	Satellite	undefined
chr16	51717767	51721093	3327	*	3327	96	0.81066	0.531848	0.278812	358.123	chr16	51719729	51719775	47	+	(GATTCCATTC)n	Simple_repeat	undefined
chr16	51717767	51721093	3327	*	3327	96	0.81066	0.531848	0.278812	358.123	chr16	51719775	51720140	366	+	HSATII	Satellite	undefined
chr16	51717767	51721093	3327	*	3327	96	0.81066	0.531848	0.278812	358.123	chr16	51720140	51720186	47	+	(GATTCCATTC)n	Simple_repeat	undefined
chr16	51717767	51721093	3327	*	3327	96	0.81066	0.531848	0.278812	358.123	chr16	51720186	51725841	5656	+	HSATII	Satellite	undefined
chr21	5514673	5518567	3895	*	3895	59	0.280692	0.833232	-0.55254	-350.184	chr21	5515097	5515141	45	+	(CGAGCCG)n	Simple_repeat	undefined
chr21	5514673	5518567	3895	*	3895	59	0.280692	0.833232	-0.55254	-350.184	chr21	5515564	5516341	778	+	FordPrefect	DNA	hAT-Tip100
chr21	5514673	5518567	3895	*	3895	59	0.280692	0.833232	-0.55254	-350.184	chr21	5516625	5516660	36	+	(CCG)n	Simple_repeat	undefined
chr13	9258260	9262770	4511	*	4511	102	0.277538	0.45901	-0.181472	-341.266	chr13	9262491	9262530	40	+	(TTTAT)n	Simple_repeat	undefined
chr13	9258260	9262770	4511	*	4511	102	0.277538	0.45901	-0.181472	-341.266	chr13	9255355	9259539	4185	+	LSU-rRNA_Hsa	rRNA	undefined
chr13	9258260	9262770	4511	*	4511	102	0.277538	0.45901	-0.181472	-341.266	chr13	9259539	9259590	52	+	(CG)n	Simple_repeat	undefined
chr13	9258260	9262770	4511	*	4511	102	0.277538	0.45901	-0.181472	-341.266	chr13	9259580	9259621	42	+	(CGTC)n	Simple_repeat	undefined
chr13	9258260	9262770	4511	*	4511	102	0.277538	0.45901	-0.181472	-341.266	chr13	9259785	9259852	68	+	(GCCGCG)n	Simple_repeat	undefined
chr13	9258260	9262770	4511	*	4511	102	0.277538	0.45901	-0.181472	-341.266	chr13	9260494	9260541	48	+	(TTTC)n	Simple_repeat	undefined
chr13	9258260	9262770	4511	*	4511	102	0.277538	0.45901	-0.181472	-341.266	chr13	9260545	9260569	25	+	(CTCG)n	Simple_repeat	undefined
chr13	9258260	9262770	4511	*	4511	102	0.277538	0.45901	-0.181472	-341.266	chr13	9260572	9260739	168	+	(TC)n	Simple_repeat	undefined
chr13	9258260	9262770	4511	*	4511	102	0.277538	0.45901	-0.181472	-341.266	chr13	9260747	9260796	50	+	(CTCC)n	Simple_repeat	undefined
chr13	9258260	9262770	4511	*	4511	102	0.277538	0.45901	-0.181472	-341.266	chr13	9261222	9261298	77	+	(TTTT)n	Simple_repeat	undefined
chr13	9258260	9262770	4511	*	4511	102	0.277538	0.45901	-0.181472	-341.266	chr13	9261265	9261497	233	+	(TCTCTC)n	Simple_repeat	undefined
chr13	9258260	9262770	4511	*	4511	102	0.277538	0.45901	-0.181472	-341.266	chr13	9261953	9261998	46	+	(TTTC)n	Simple_repeat	undefined
chr13	9258260	9262770	4511	*	4511	102	0.277538	0.45901	-0.181472	-341.266	chr13	9261998	9262040	43	+	(CT)n	Simple_repeat	undefined
chr13	9258260	9262770	4511	*	4511	102	0.277538	0.45901	-0.181472	-341.266	chr13	9262101	9262236	136	-	AluSg	SINE	Alu
chr13	9258260	9262770	4511	*	4511	102	0.277538	0.45901	-0.181472	-341.266	chr13	9262294	9262344	51	+	(AC)n	Simple_repeat	undefined
chr13	9258260	9262770	4511	*	4511	102	0.277538	0.45901	-0.181472	-341.266	chr13	9262465	9262490	26	+	(TCCT)n	Simple_repeat	undefined
chr13	9258260	9262770	4511	*	4511	102	0.277538	0.45901	-0.181472	-341.266	chr13	9262559	9262666	108	+	AluJb	SINE	Alu
chr13	9258260	9262770	4511	*	4511	102	0.277538	0.45901	-0.181472	-341.266	chr13	9262677	9262706	30	+	(GGTGG)n	Simple_repeat	undefined
chr3	150177307	150180651	3345	*	3345	70	0.458819	0.229774	0.229045	340.163	chr3	150177801	150177880	80	+	A-rich	Low_complexity	undefined
chr3	150177307	150180651	3345	*	3345	70	0.458819	0.229774	0.229045	340.163	chr3	150178046	150178088	43	+	(TG)n	Simple_repeat	undefined
chr3	150177307	150180651	3345	*	3345	70	0.458819	0.229774	0.229045	340.163	chr3	150180412	150180437	26	+	(TCTTT)n	Simple_repeat	undefined
chr7	870756	872441	1686	*	1686	66	0.615902	0.393643	0.222259	335.247	chr7	872395	872433	39	+	(CCTGAG)n	Simple_repeat	undefined
chr4	193532301	193534786	2486	*	2486	82	0.7257	0.435074	0.290626	323.408	chr4	193533163	193533530	368	-	LSAU	Satellite	undefined
chr4	193532301	193534786	2486	*	2486	82	0.7257	0.435074	0.290626	323.408	chr4	193534595	193534644	50	+	(CCC)n	Simple_repeat	undefined
chr4	193532301	193534786	2486	*	2486	82	0.7257	0.435074	0.290626	323.408	chr4	193534644	193534713	70	+	(CCA)n	Simple_repeat	undefined
chr4	193532301	193534786	2486	*	2486	82	0.7257	0.435074	0.290626	323.408	chr4	193531706	193533163	1458	+	COMP-subunit_LSAU-BSAT_rnd-1_family-1	Satellite	undefined
chr4	193532301	193534786	2486	*	2486	82	0.7257	0.435074	0.290626	323.408	chr4	193533531	193534139	609	+	COMP-subunit_LSAU-BSAT_rnd-6_family-5403	Satellite	undefined
chr4	193532301	193534786	2486	*	2486	82	0.7257	0.435074	0.290626	323.408	chr4	193534139	193534596	458	-	COMP-subunit_LSAU-BSAT_rnd-1_family-4	Satellite	undefined
chr4	193532301	193534786	2486	*	2486	82	0.7257	0.435074	0.290626	323.408	chr4	193534722	193534842	121	+	COMP-subunit_LSAU-BSAT_rnd-1_family-10	Satellite	undefined
chr21	3110744	3113801	3058	*	3058	91	0.246916	0.0730975	0.173819	317.926	chr21	3110870	3110908	39	+	(CTCC)n	Simple_repeat	undefined
chr21	3110744	3113801	3058	*	3058	91	0.246916	0.0730975	0.173819	317.926	chr21	3111390	3111434	45	+	(CGAGCCG)n	Simple_repeat	undefined
chr21	3110744	3113801	3058	*	3058	91	0.246916	0.0730975	0.173819	317.926	chr21	3111820	3112634	815	+	FordPrefect	DNA	hAT-Tip100
chr21	3110744	3113801	3058	*	3058	91	0.246916	0.0730975	0.173819	317.926	chr21	3112918	3112953	36	+	(CCG)n	Simple_repeat	undefined
chr21	3115765	3117752	1988	*	1988	63	0.329237	0.0734875	0.255749	317.633	chr21	3115701	3117570	1870	+	SSU-rRNA_Hsa	rRNA	undefined
chr21	3115765	3117752	1988	*	1988	63	0.329237	0.0734875	0.255749	317.633	chr21	3117647	3117685	39	+	(CGCGTG)n	Simple_repeat	undefined
chr21	3115765	3117752	1988	*	1988	63	0.329237	0.0734875	0.255749	317.633	chr21	3117679	3117705	27	+	(CGTT)n	Simple_repeat	undefined
chr21	3115765	3117752	1988	*	1988	63	0.329237	0.0734875	0.255749	317.633	chr21	3117744	3117793	50	+	GA-rich	Low_complexity	undefined
chr13	113238444	113240651	2208	*	2208	68	0.513659	0.717998	-0.204339	-313.73	chr13	113237958	113238515	558	+	LTR39	LTR	ERV1
chr20	25861798	25864672	2875	*	2875	85	0.284618	0.155458	0.12916	310.523	chr20	25861794	25863211	1418	-	SST1	Satellite	centr
chr20	25861798	25864672	2875	*	2875	85	0.284618	0.155458	0.12916	310.523	chr20	25863261	25863353	93	+	GA-rich	Low_complexity	undefined
chr20	25861798	25864672	2875	*	2875	85	0.284618	0.155458	0.12916	310.523	chr20	25863353	25863410	58	+	(AC)n	Simple_repeat	undefined
chr20	25861798	25864672	2875	*	2875	85	0.284618	0.155458	0.12916	310.523	chr20	25863433	25864706	1274	-	SST1	Satellite	centr
chr19	14288435	14291467	3033	*	3033	78	0.57478	0.755795	-0.181015	-302.284	chr19	14288688	14288777	90	+	MIR3	SINE	MIR
chr19	14288435	14291467	3033	*	3033	78	0.57478	0.755795	-0.181015	-302.284	chr19	14289000	14289123	124	+	MIR	SINE	MIR
chr19	14288435	14291467	3033	*	3033	78	0.57478	0.755795	-0.181015	-302.284	chr19	14290108	14290150	43	+	(GA)n	Simple_repeat	undefined
chr19	14288435	14291467	3033	*	3033	78	0.57478	0.755795	-0.181015	-302.284	chr19	14290907	14290959	53	+	(GACAGG)n	Simple_repeat	undefined
chr4	8829002	8832322	3321	*	3321	89	0.537123	0.376936	0.160187	294.58	chr4	8829275	8829525	251	-	L1ME2z	LINE	L1
chr4	8829002	8832322	3321	*	3321	89	0.537123	0.376936	0.160187	294.58	chr4	8830066	8830093	28	+	(CAG)n	Simple_repeat	undefined
chrX	87632508	87634607	2100	*	2100	74	0.88859	0.974862	-0.0862725	-286.905	chrX	87632474	87632511	38	+	GAP_chrX_37bp	Unknown	undefined
chrX	87632508	87634607	2100	*	2100	74	0.88859	0.974862	-0.0862725	-286.905	chrX	87632549	87632585	37	+	GAP_chrX_37bp	Unknown	undefined
chrX	87632508	87634607	2100	*	2100	74	0.88859	0.974862	-0.0862725	-286.905	chrX	87632622	87632654	33	+	GAP_chrX_37bp	Unknown	undefined
chrX	87632508	87634607	2100	*	2100	74	0.88859	0.974862	-0.0862725	-286.905	chrX	87632653	87632688	36	+	GAP_chrX_37bp	Unknown	undefined
chrX	87632508	87634607	2100	*	2100	74	0.88859	0.974862	-0.0862725	-286.905	chrX	87632726	87632758	33	+	GAP_chrX_37bp	Unknown	undefined
chrX	87632508	87634607	2100	*	2100	74	0.88859	0.974862	-0.0862725	-286.905	chrX	87632757	87632794	38	+	GAP_chrX_37bp	Unknown	undefined
chrX	87632508	87634607	2100	*	2100	74	0.88859	0.974862	-0.0862725	-286.905	chrX	87632794	87632831	38	+	GAP_chrX_37bp	Unknown	undefined
chrX	87632508	87634607	2100	*	2100	74	0.88859	0.974862	-0.0862725	-286.905	chrX	87632832	87632868	37	+	GAP_chrX_37bp	Unknown	undefined
chrX	87632508	87634607	2100	*	2100	74	0.88859	0.974862	-0.0862725	-286.905	chrX	87632906	87632942	37	+	GAP_chrX_37bp	Unknown	undefined
chrX	87632508	87634607	2100	*	2100	74	0.88859	0.974862	-0.0862725	-286.905	chrX	87632945	87632979	35	+	GAP_chrX_37bp	Unknown	undefined
chrX	87632508	87634607	2100	*	2100	74	0.88859	0.974862	-0.0862725	-286.905	chrX	87632981	87633016	36	+	GAP_chrX_37bp	Unknown	undefined
chrX	87632508	87634607	2100	*	2100	74	0.88859	0.974862	-0.0862725	-286.905	chrX	87633053	87633085	33	+	GAP_chrX_37bp	Unknown	undefined
chrX	87632508	87634607	2100	*	2100	74	0.88859	0.974862	-0.0862725	-286.905	chrX	87633084	87633121	38	+	GAP_chrX_37bp	Unknown	undefined
chrX	87632508	87634607	2100	*	2100	74	0.88859	0.974862	-0.0862725	-286.905	chrX	87633159	87633195	37	+	GAP_chrX_37bp	Unknown	undefined
chrX	87632508	87634607	2100	*	2100	74	0.88859	0.974862	-0.0862725	-286.905	chrX	87633196	87633232	37	+	GAP_chrX_37bp	Unknown	undefined
chrX	87632508	87634607	2100	*	2100	74	0.88859	0.974862	-0.0862725	-286.905	chrX	87633271	87633306	36	+	GAP_chrX_37bp	Unknown	undefined
chrX	87632508	87634607	2100	*	2100	74	0.88859	0.974862	-0.0862725	-286.905	chrX	87633309	87633343	35	+	GAP_chrX_37bp	Unknown	undefined
chrX	87632508	87634607	2100	*	2100	74	0.88859	0.974862	-0.0862725	-286.905	chrX	87633344	87633380	37	+	GAP_chrX_37bp	Unknown	undefined
chrX	87632508	87634607	2100	*	2100	74	0.88859	0.974862	-0.0862725	-286.905	chrX	87633380	87633417	38	+	GAP_chrX_37bp	Unknown	undefined
chrX	87632508	87634607	2100	*	2100	74	0.88859	0.974862	-0.0862725	-286.905	chrX	87633417	87633452	36	+	GAP_chrX_37bp	Unknown	undefined
chrX	87632508	87634607	2100	*	2100	74	0.88859	0.974862	-0.0862725	-286.905	chrX	87633456	87633491	36	+	GAP_chrX_37bp	Unknown	undefined
chrX	87632508	87634607	2100	*	2100	74	0.88859	0.974862	-0.0862725	-286.905	chrX	87633492	87633528	37	+	GAP_chrX_37bp	Unknown	undefined
chrX	87632508	87634607	2100	*	2100	74	0.88859	0.974862	-0.0862725	-286.905	chrX	87633596	87633629	34	+	GAP_chrX_37bp	Unknown	undefined
chrX	87632508	87634607	2100	*	2100	74	0.88859	0.974862	-0.0862725	-286.905	chrX	87633629	87633666	38	+	GAP_chrX_37bp	Unknown	undefined
chrX	87632508	87634607	2100	*	2100	74	0.88859	0.974862	-0.0862725	-286.905	chrX	87633666	87633703	38	+	GAP_chrX_37bp	Unknown	undefined
chrX	87632508	87634607	2100	*	2100	74	0.88859	0.974862	-0.0862725	-286.905	chrX	87633703	87633735	33	+	GAP_chrX_37bp	Unknown	undefined
chrX	87632508	87634607	2100	*	2100	74	0.88859	0.974862	-0.0862725	-286.905	chrX	87633734	87633771	38	+	GAP_chrX_37bp	Unknown	undefined
chrX	87632508	87634607	2100	*	2100	74	0.88859	0.974862	-0.0862725	-286.905	chrX	87633771	87633808	38	+	GAP_chrX_37bp	Unknown	undefined
chrX	87632508	87634607	2100	*	2100	74	0.88859	0.974862	-0.0862725	-286.905	chrX	87633846	87633873	28	+	GAP_chrX_37bp	Unknown	undefined
chrX	87632508	87634607	2100	*	2100	74	0.88859	0.974862	-0.0862725	-286.905	chrX	87633878	87633914	37	+	GAP_chrX_37bp	Unknown	undefined
chrX	87632508	87634607	2100	*	2100	74	0.88859	0.974862	-0.0862725	-286.905	chrX	87633915	87633951	37	+	GAP_chrX_37bp	Unknown	undefined
chrX	87632508	87634607	2100	*	2100	74	0.88859	0.974862	-0.0862725	-286.905	chrX	87633990	87634025	36	+	GAP_chrX_37bp	Unknown	undefined
chrX	87632508	87634607	2100	*	2100	74	0.88859	0.974862	-0.0862725	-286.905	chrX	87634057	87634094	38	+	GAP_chrX_37bp	Unknown	undefined
chrX	87632508	87634607	2100	*	2100	74	0.88859	0.974862	-0.0862725	-286.905	chrX	87634094	87634131	38	+	GAP_chrX_37bp	Unknown	undefined
chrX	87632508	87634607	2100	*	2100	74	0.88859	0.974862	-0.0862725	-286.905	chrX	87634132	87634168	37	+	GAP_chrX_37bp	Unknown	undefined
chrX	87632508	87634607	2100	*	2100	74	0.88859	0.974862	-0.0862725	-286.905	chrX	87634169	87634205	37	+	GAP_chrX_37bp	Unknown	undefined
chrX	87632508	87634607	2100	*	2100	74	0.88859	0.974862	-0.0862725	-286.905	chrX	87634206	87634242	37	+	GAP_chrX_37bp	Unknown	undefined
chrX	87632508	87634607	2100	*	2100	74	0.88859	0.974862	-0.0862725	-286.905	chrX	87634243	87634279	37	+	GAP_chrX_37bp	Unknown	undefined
chrX	87632508	87634607	2100	*	2100	74	0.88859	0.974862	-0.0862725	-286.905	chrX	87634280	87634316	37	+	GAP_chrX_37bp	Unknown	undefined
chrX	87632508	87634607	2100	*	2100	74	0.88859	0.974862	-0.0862725	-286.905	chrX	87634319	87634352	34	+	GAP_chrX_37bp	Unknown	undefined
chrX	87632508	87634607	2100	*	2100	74	0.88859	0.974862	-0.0862725	-286.905	chrX	87634355	87634389	35	+	GAP_chrX_37bp	Unknown	undefined
chrX	87632508	87634607	2100	*	2100	74	0.88859	0.974862	-0.0862725	-286.905	chrX	87634391	87634425	35	+	GAP_chrX_37bp	Unknown	undefined
chrX	87632508	87634607	2100	*	2100	74	0.88859	0.974862	-0.0862725	-286.905	chrX	87634499	87634535	37	+	GAP_chrX_37bp	Unknown	undefined
chrX	87632508	87634607	2100	*	2100	74	0.88859	0.974862	-0.0862725	-286.905	chrX	87634573	87634610	38	+	GAP_chrX_37bp	Unknown	undefined
chr3	150112478	150115334	2857	*	2857	54	0.611224	0.360019	0.251204	286.517	chr3	150112623	150112697	75	+	(GATG)n	Simple_repeat	undefined
chr4	193529519	193531490	1972	*	1972	61	0.684433	0.333527	0.350905	286	chr4	193529866	193530233	368	-	LSAU	Satellite	undefined
chr4	193529519	193531490	1972	*	1972	61	0.684433	0.333527	0.350905	286	chr4	193531298	193531347	50	+	(CCC)n	Simple_repeat	undefined
chr4	193529519	193531490	1972	*	1972	61	0.684433	0.333527	0.350905	286	chr4	193531347	193531417	71	+	(CCA)n	Simple_repeat	undefined
chr4	193529519	193531490	1972	*	1972	61	0.684433	0.333527	0.350905	286	chr4	193528409	193529866	1458	+	COMP-subunit_LSAU-BSAT_rnd-1_family-1	Satellite	undefined
chr4	193529519	193531490	1972	*	1972	61	0.684433	0.333527	0.350905	286	chr4	193530234	193530842	609	+	COMP-subunit_LSAU-BSAT_rnd-6_family-5403	Satellite	undefined
chr4	193529519	193531490	1972	*	1972	61	0.684433	0.333527	0.350905	286	chr4	193530842	193531299	458	-	COMP-subunit_LSAU-BSAT_rnd-1_family-4	Satellite	undefined
chr4	193529519	193531490	1972	*	1972	61	0.684433	0.333527	0.350905	286	chr4	193531426	193531546	121	+	COMP-subunit_LSAU-BSAT_rnd-1_family-10	Satellite	undefined
chr13	99166615	99168770	2156	*	2156	72	0.13637	0.269079	-0.132709	-278.543	chr13	99167209	99167253	45	+	(CA)n	Simple_repeat	undefined
chr13	99166615	99168770	2156	*	2156	72	0.13637	0.269079	-0.132709	-278.543	chr13	99167968	99168021	54	+	(GCCCC)n	Simple_repeat	undefined
chrX	114160363	114161849	1487	*	1487	49	0.915525	0.581865	0.333661	278.01	chrX	114161733	114161767	35	+	(GGCCC)n	Simple_repeat	undefined
chrX	151342789	151345073	2285	*	2285	70	0.617861	0.411644	0.206217	277.869	chrX	151343551	151344095	545	-	MamGyp-int	LTR	Gypsy
chrX	151342789	151345073	2285	*	2285	70	0.617861	0.411644	0.206217	277.869	chrX	151344130	151344516	387	-	MamGyp-int	LTR	Gypsy
chrX	151342789	151345073	2285	*	2285	70	0.617861	0.411644	0.206217	277.869	chrX	151344677	151344789	113	+	(GCCCAC)n	Simple_repeat	undefined
chrX	151342789	151345073	2285	*	2285	70	0.617861	0.411644	0.206217	277.869	chrX	151344836	151344873	38	+	(CCCCGGA)n	Simple_repeat	undefined
chrX	151342789	151345073	2285	*	2285	70	0.617861	0.411644	0.206217	277.869	chrX	151345014	151345058	45	+	(GGC)n	Simple_repeat	undefined
chr16	40830757	40832975	2219	*	2219	62	0.781703	0.405771	0.375932	277.687	chr16	40824056	40830869	6814	+	HSATII	Satellite	undefined
chr16	40830757	40832975	2219	*	2219	62	0.781703	0.405771	0.375932	277.687	chr16	40830869	40830915	47	+	(GATTCCATTC)n	Simple_repeat	undefined
chr16	40830757	40832975	2219	*	2219	62	0.781703	0.405771	0.375932	277.687	chr16	40830915	40833550	2636	+	HSATII	Satellite	undefined
chrY	225841	227791	1951	*	1951	45	0.314775	0.705673	-0.390899	-269.279	chrY	225810	226114	305	+	AluSx	SINE	Alu
chrY	225841	227791	1951	*	1951	45	0.314775	0.705673	-0.390899	-269.279	chrY	226115	226423	309	-	AluSx1	SINE	Alu
chrY	225841	227791	1951	*	1951	45	0.314775	0.705673	-0.390899	-269.279	chrY	226431	226713	283	-	AluJb	SINE	Alu
chrY	225841	227791	1951	*	1951	45	0.314775	0.705673	-0.390899	-269.279	chrY	227407	227418	12	+	AluSg	SINE	Alu
chrY	225841	227791	1951	*	1951	45	0.314775	0.705673	-0.390899	-269.279	chrY	227418	227632	215	+	AluSx	SINE	Alu
chrY	225841	227791	1951	*	1951	45	0.314775	0.705673	-0.390899	-269.279	chrY	227632	227690	59	+	AluSg	SINE	Alu
chrY	225841	227791	1951	*	1951	45	0.314775	0.705673	-0.390899	-269.279	chrY	227690	227975	286	+	AluJb	SINE	Alu
chrX	219332	221251	1920	*	1920	49	0.344871	0.681464	-0.336593	-267.685	chrX	219177	219481	305	+	AluSx	SINE	Alu
chrX	219332	221251	1920	*	1920	49	0.344871	0.681464	-0.336593	-267.685	chrX	219482	219790	309	-	AluSx1	SINE	Alu
chrX	219332	221251	1920	*	1920	49	0.344871	0.681464	-0.336593	-267.685	chrX	219798	220080	283	-	AluJb	SINE	Alu
chrX	219332	221251	1920	*	1920	49	0.344871	0.681464	-0.336593	-267.685	chrX	220774	220785	12	+	AluSg	SINE	Alu
chrX	219332	221251	1920	*	1920	49	0.344871	0.681464	-0.336593	-267.685	chrX	220785	220999	215	+	AluSx	SINE	Alu
chrX	219332	221251	1920	*	1920	49	0.344871	0.681464	-0.336593	-267.685	chrX	220999	221057	59	+	AluSg	SINE	Alu
chrX	219332	221251	1920	*	1920	49	0.344871	0.681464	-0.336593	-267.685	chrX	221057	221342	286	+	AluJb	SINE	Alu
chr15	20089396	20091386	1991	*	1991	64	0.33062	0.548559	-0.217939	-258.309	chr15	20089313	20089497	185	-	L1MA9	LINE	L1
chr15	20089396	20091386	1991	*	1991	64	0.33062	0.548559	-0.217939	-258.309	chr15	20091127	20091409	283	+	AluY	SINE	Alu
chr8	143728117	143729838	1722	*	1722	46	0.837071	0.586699	0.250371	252.018	chr8	143728401	143728725	325	-	L2c	LINE	L2
chr8	143728117	143729838	1722	*	1722	46	0.837071	0.586699	0.250371	252.018	chr8	143729034	143729254	221	-	LTR103_Mam	LTR	ERV1
chr8	143728117	143729838	1722	*	1722	46	0.837071	0.586699	0.250371	252.018	chr8	143729461	143729594	134	+	MIR	SINE	MIR
chr8	143728117	143729838	1722	*	1722	46	0.837071	0.586699	0.250371	252.018	chr8	143729818	143729896	79	+	(CAGAGGC)n	Simple_repeat	undefined
chr16	22709642	22714142	4501	*	4501	55	0.743285	0.369114	0.374172	249.054	chr16	22710005	22710112	108	+	AluSp	SINE	Alu
chr16	22709642	22714142	4501	*	4501	55	0.743285	0.369114	0.374172	249.054	chr16	22710112	22710298	187	-	L1ME4a	LINE	L1
chr16	22709642	22714142	4501	*	4501	55	0.743285	0.369114	0.374172	249.054	chr16	22710312	22710578	267	-	L2a	LINE	L2
chr16	22709642	22714142	4501	*	4501	55	0.743285	0.369114	0.374172	249.054	chr16	22710635	22710770	136	-	AluSg	SINE	Alu
chr16	22709642	22714142	4501	*	4501	55	0.743285	0.369114	0.374172	249.054	chr16	22710779	22710915	137	+	MER96	DNA	hAT-Tip100
chr16	22709642	22714142	4501	*	4501	55	0.743285	0.369114	0.374172	249.054	chr16	22710915	22711067	153	-	L2a	LINE	L2
chr16	22709642	22714142	4501	*	4501	55	0.743285	0.369114	0.374172	249.054	chr16	22711134	22711288	155	-	AluSg	SINE	Alu
chr16	22709642	22714142	4501	*	4501	55	0.743285	0.369114	0.374172	249.054	chr16	22711357	22711522	166	+	L1M5	LINE	L1
chr16	22709642	22714142	4501	*	4501	55	0.743285	0.369114	0.374172	249.054	chr16	22711540	22711697	158	-	AluJb	SINE	Alu
chr16	22709642	22714142	4501	*	4501	55	0.743285	0.369114	0.374172	249.054	chr16	22711728	22711740	13	+	(AAAGAA)n	Simple_repeat	undefined
chr16	22709642	22714142	4501	*	4501	55	0.743285	0.369114	0.374172	249.054	chr16	22711740	22712055	316	+	AluY	SINE	Alu
chr16	22709642	22714142	4501	*	4501	55	0.743285	0.369114	0.374172	249.054	chr16	22712055	22712072	18	+	(AAAGAA)n	Simple_repeat	undefined
chr16	22709642	22714142	4501	*	4501	55	0.743285	0.369114	0.374172	249.054	chr16	22712146	22712314	169	+	AluSq2	SINE	Alu
chr16	22709642	22714142	4501	*	4501	55	0.743285	0.369114	0.374172	249.054	chr16	22712321	22712435	115	-	FLAM_C	SINE	Alu
chr16	22709642	22714142	4501	*	4501	55	0.743285	0.369114	0.374172	249.054	chr16	22712435	22712448	14	+	SVA_D	Retroposon	SVA
chr16	22709642	22714142	4501	*	4501	55	0.743285	0.369114	0.374172	249.054	chr16	22712448	22712731	284	-	AluSx	SINE	Alu
chr16	22709642	22714142	4501	*	4501	55	0.743285	0.369114	0.374172	249.054	chr16	22712778	22712930	153	-	AluJb	SINE	Alu
chr16	22709642	22714142	4501	*	4501	55	0.743285	0.369114	0.374172	249.054	chr16	22713301	22713597	297	-	AluY	SINE	Alu
chr16	22709642	22714142	4501	*	4501	55	0.743285	0.369114	0.374172	249.054	chr16	22713602	22713709	108	+	(TCCT)n	Simple_repeat	undefined
chr16	22709642	22714142	4501	*	4501	55	0.743285	0.369114	0.374172	249.054	chr16	22713713	22714026	314	-	AluSq2	SINE	Alu
chr20	29701789	29704452	2664	*	2664	58	0.364221	0.172058	0.192163	246.476	chr20	29702185	29702235	51	+	GA-rich	Low_complexity	undefined
chr20	29701789	29704452	2664	*	2664	58	0.364221	0.172058	0.192163	246.476	chr20	29703558	29703706	149	+	LSAU	Satellite	undefined
chr20	29701789	29704452	2664	*	2664	58	0.364221	0.172058	0.192163	246.476	chr20	29703726	29703856	131	+	LSAU	Satellite	undefined
chr20	29701789	29704452	2664	*	2664	58	0.364221	0.172058	0.192163	246.476	chr20	29702654	29702881	228	+	COMP-subunit_LSAU-BSAT_rnd-1_family-4	Satellite	undefined
chr20	29701789	29704452	2664	*	2664	58	0.364221	0.172058	0.192163	246.476	chr20	29702881	29703129	249	-	COMP-subunit_LSAU-BSAT_rnd-6_family-5403	Satellite	undefined
chr20	29701789	29704452	2664	*	2664	58	0.364221	0.172058	0.192163	246.476	chr20	29703197	29703528	332	-	COMP-subunit_LSAU-BSAT_rnd-6_family-5403	Satellite	undefined
chr20	29701789	29704452	2664	*	2664	58	0.364221	0.172058	0.192163	246.476	chr20	29703856	29704793	938	-	COMP-subunit_LSAU-BSAT_rnd-1_family-1	Satellite	undefined
chrX	114157097	114158950	1854	*	1854	50	0.890873	0.565642	0.325232	243.342	chrX	114157105	114157196	92	+	A-rich	Low_complexity	undefined
chrX	114157097	114158950	1854	*	1854	50	0.890873	0.565642	0.325232	243.342	chrX	114158765	114158799	35	+	(GGCCC)n	Simple_repeat	undefined
chr16	998406	1000723	2318	*	2318	63	0.349325	0.555902	-0.206577	-242.022	chr16	999183	999212	30	+	(CCCTC)n	Simple_repeat	undefined
chr17	74036892	74038342	1451	*	1451	67	0.835302	0.696233	0.139069	239.175	chr17	74036834	74038098	1265	+	(CT)n	Simple_repeat	undefined
chr17	74036892	74038342	1451	*	1451	67	0.835302	0.696233	0.139069	239.175	chr17	74038098	74038179	82	+	L2	LINE	L2
chr17	74036892	74038342	1451	*	1451	67	0.835302	0.696233	0.139069	239.175	chr17	74038179	74038215	37	+	(TG)n	Simple_repeat	undefined
chr17	74036892	74038342	1451	*	1451	67	0.835302	0.696233	0.139069	239.175	chr17	74038217	74038471	255	-	AluSx	SINE	Alu
chr20	31038656	31040831	2176	*	2176	68	0.530683	0.345822	0.184861	236.72	chr20	31039047	31039119	73	+	(CTCCCT)n	Simple_repeat	undefined
chr20	31038656	31040831	2176	*	2176	68	0.530683	0.345822	0.184861	236.72	chr20	31039129	31039160	32	+	(CT)n	Simple_repeat	undefined
chr20	31038656	31040831	2176	*	2176	68	0.530683	0.345822	0.184861	236.72	chr20	31040106	31040275	170	+	(TCCC)n	Simple_repeat	undefined
chr20	31038656	31040831	2176	*	2176	68	0.530683	0.345822	0.184861	236.72	chr20	31040301	31040620	320	+	LSAU	Satellite	undefined
chr20	31038656	31040831	2176	*	2176	68	0.530683	0.345822	0.184861	236.72	chr20	31038615	31038713	99	-	COMP-subunit_5SRNA_rnd-6_family-13720	Unknown	undefined
chr20	31038656	31040831	2176	*	2176	68	0.530683	0.345822	0.184861	236.72	chr20	31038758	31039047	290	-	COMP-subunit_5SRNA_rnd-6_family-13719	Unknown	undefined
chr20	31038656	31040831	2176	*	2176	68	0.530683	0.345822	0.184861	236.72	chr20	31039290	31039379	90	-	COMP-subunit_5SRNA_rnd-6_family-13720	Unknown	undefined
chr20	31038656	31040831	2176	*	2176	68	0.530683	0.345822	0.184861	236.72	chr20	31039369	31039640	272	+	COMP-subunit_LSAU-BSAT_rnd-1_family-4	Satellite	undefined
chr20	31038656	31040831	2176	*	2176	68	0.530683	0.345822	0.184861	236.72	chr20	31039640	31040081	442	-	COMP-subunit_LSAU-BSAT_rnd-6_family-5403	Satellite	undefined
chr20	31038656	31040831	2176	*	2176	68	0.530683	0.345822	0.184861	236.72	chr20	31040620	31042038	1419	-	COMP-subunit_LSAU-BSAT_rnd-1_family-1	Satellite	undefined
chr7	6288881	6290876	1996	*	1996	68	0.602956	0.749298	-0.146342	-234.159	chr7	6288603	6288885	283	-	AluJb	SINE	Alu
chr16	51367773	51369636	1864	*	1864	55	0.841011	0.520319	0.320692	233.966	chr16	51365361	51370944	5584	+	HSATII	Satellite	undefined
chr16	21681127	21683657	2531	*	2531	58	0.781838	0.95737	-0.175532	-232.172	chr16	21681133	21681210	78	-	AluY	SINE	Alu
chrY	844377	845476	1100	*	1100	30	0.590283	0.138331	0.451952	231.014	chrY	844244	844476	233	+	LTR9	LTR	ERV1
chrY	844377	845476	1100	*	1100	30	0.590283	0.138331	0.451952	231.014	chrY	844474	844525	52	+	LTR9	LTR	ERV1
chrY	844377	845476	1100	*	1100	30	0.590283	0.138331	0.451952	231.014	chrY	844523	844574	52	+	LTR9	LTR	ERV1
chrY	844377	845476	1100	*	1100	30	0.590283	0.138331	0.451952	231.014	chrY	844572	844623	52	+	LTR9	LTR	ERV1
chrY	844377	845476	1100	*	1100	30	0.590283	0.138331	0.451952	231.014	chrY	844621	844868	248	+	LTR9	LTR	ERV1
chrY	844377	845476	1100	*	1100	30	0.590283	0.138331	0.451952	231.014	chrY	844897	844996	100	+	(CTCT)n	Simple_repeat	undefined
chrY	844377	845476	1100	*	1100	30	0.590283	0.138331	0.451952	231.014	chrY	844996	845042	47	+	(TC)n	Simple_repeat	undefined
chrY	844377	845476	1100	*	1100	30	0.590283	0.138331	0.451952	231.014	chrY	845042	845121	80	+	(CTCT)n	Simple_repeat	undefined
chrY	844377	845476	1100	*	1100	30	0.590283	0.138331	0.451952	231.014	chrY	845158	845181	24	+	(TCTG)n	Simple_repeat	undefined
chrY	844377	845476	1100	*	1100	30	0.590283	0.138331	0.451952	231.014	chrY	845187	845244	58	+	(CT)n	Simple_repeat	undefined
chrY	844377	845476	1100	*	1100	30	0.590283	0.138331	0.451952	231.014	chrY	845287	845465	179	-	HERVIP10FH-int	LTR	ERV1
chr10	42757993	42760205	2213	*	2213	69	0.866553	0.646793	0.219759	227.642	chr10	42725451	42759878	34428	-	HSATII	Satellite	undefined
chr10	42757993	42760205	2213	*	2213	69	0.866553	0.646793	0.219759	227.642	chr10	42759878	42759947	70	+	(GAATGGAATC)n	Simple_repeat	undefined
chr10	42757993	42760205	2213	*	2213	69	0.866553	0.646793	0.219759	227.642	chr10	42759947	42770103	10157	-	HSATII	Satellite	undefined
chr20	34187436	34189725	2290	*	2290	55	0.273859	0.472356	-0.198497	-227.586	chr20	34187482	34187791	310	+	AluSc	SINE	Alu
chr20	34187436	34189725	2290	*	2290	55	0.273859	0.472356	-0.198497	-227.586	chr20	34188991	34189028	38	+	(GGCTGTG)n	Simple_repeat	undefined
chr20	34187436	34189725	2290	*	2290	55	0.273859	0.472356	-0.198497	-227.586	chr20	34189560	34189848	289	-	MER33	DNA	hAT-Charlie
chr1	247850937	247851891	955	*	955	55	0.691182	0.898573	-0.207392	-226.271	chr1	247850925	247850962	38	+	tRNA-Cys-TGY	tRNA	undefined
chr1	247850937	247851891	955	*	955	55	0.691182	0.898573	-0.207392	-226.271	chr1	247850978	247851015	38	+	tRNA-Cys-TGY	tRNA	undefined
chr1	247850937	247851891	955	*	955	55	0.691182	0.898573	-0.207392	-226.271	chr1	247851084	247851121	38	+	tRNA-Cys-TGY	tRNA	undefined
chr1	247850937	247851891	955	*	955	55	0.691182	0.898573	-0.207392	-226.271	chr1	247851190	247851227	38	+	tRNA-Cys-TGY	tRNA	undefined
chr1	247850937	247851891	955	*	955	55	0.691182	0.898573	-0.207392	-226.271	chr1	247851243	247851280	38	+	tRNA-Cys-TGY	tRNA	undefined
chr1	247850937	247851891	955	*	955	55	0.691182	0.898573	-0.207392	-226.271	chr1	247851349	247851386	38	+	tRNA-Cys-TGY	tRNA	undefined
chr1	247850937	247851891	955	*	955	55	0.691182	0.898573	-0.207392	-226.271	chr1	247851402	247851439	38	+	tRNA-Cys-TGY	tRNA	undefined
chr1	247850937	247851891	955	*	955	55	0.691182	0.898573	-0.207392	-226.271	chr1	247851508	247851545	38	+	tRNA-Cys-TGY	tRNA	undefined
chr1	247850937	247851891	955	*	955	55	0.691182	0.898573	-0.207392	-226.271	chr1	247851879	247851916	38	+	tRNA-Cys-TGY	tRNA	undefined
chr17	82035855	82038237	2383	*	2383	59	0.202375	0.401303	-0.198928	-223.467	chr17	82036128	82036181	54	+	G-rich	Low_complexity	undefined
chr17	82035855	82038237	2383	*	2383	59	0.202375	0.401303	-0.198928	-223.467	chr17	82036227	82036299	73	+	(CTGCAC)n	Simple_repeat	undefined
chr17	82035855	82038237	2383	*	2383	59	0.202375	0.401303	-0.198928	-223.467	chr17	82036571	82036589	19	+	(CT)n	Simple_repeat	undefined
chr21	2573118	2574569	1452	*	1452	48	0.530912	0.246666	0.284247	223.086	chr21	2573138	2573179	42	+	MLT1D	LTR	ERVL-MaLR
chr21	2573118	2574569	1452	*	1452	48	0.530912	0.246666	0.284247	223.086	chr21	2573578	2573748	171	+	(CTCC)n	Simple_repeat	undefined
chr21	2573118	2574569	1452	*	1452	48	0.530912	0.246666	0.284247	223.086	chr21	2573787	2574098	312	+	LSAU	Satellite	undefined
chr21	2573118	2574569	1452	*	1452	48	0.530912	0.246666	0.284247	223.086	chr21	2573179	2573579	401	-	COMP-subunit_LSAU-BSAT_rnd-6_family-5403	Satellite	undefined
chr21	2573118	2574569	1452	*	1452	48	0.530912	0.246666	0.284247	223.086	chr21	2574098	2575055	958	-	COMP-subunit_LSAU-BSAT_rnd-1_family-1	Satellite	undefined
chr16	931452	933624	2173	*	2173	63	0.452998	0.616078	-0.16308	-219.82	chr16	931678	932170	493	+	L1MEf	LINE	L1
chr17	66407593	66409216	1624	*	1624	60	0.742345	0.579917	0.162428	218.406	chr17	66408117	66408141	25	+	(TGG)n	Simple_repeat	undefined
chr17	66407593	66409216	1624	*	1624	60	0.742345	0.579917	0.162428	218.406	chr17	66408261	66408280	20	+	(TGG)n	Simple_repeat	undefined
chr17	66407593	66409216	1624	*	1624	60	0.742345	0.579917	0.162428	218.406	chr17	66408573	66408811	239	+	(CACGCA)n	Simple_repeat	undefined
chr17	66407593	66409216	1624	*	1624	60	0.742345	0.579917	0.162428	218.406	chr17	66408891	66408940	50	+	(CTCCAG)n	Simple_repeat	undefined
chrX	153619353	153621194	1842	*	1842	52	0.223806	0.435738	-0.211932	-217.985	chrX	153619334	153619372	39	+	G-rich	Low_complexity	undefined
chrX	153619353	153621194	1842	*	1842	52	0.223806	0.435738	-0.211932	-217.985	chrX	153619706	153619725	20	+	(G)n	Simple_repeat	undefined
chrX	153619353	153621194	1842	*	1842	52	0.223806	0.435738	-0.211932	-217.985	chrX	153620111	153620163	53	+	(GGC)n	Simple_repeat	undefined
chrX	153619353	153621194	1842	*	1842	52	0.223806	0.435738	-0.211932	-217.985	chrX	153620139	153620182	44	+	(GGCCGG)n	Simple_repeat	undefined
chr19	48642341	48643794	1454	*	1454	44	0.431065	0.209426	0.221639	214.652	chr19	48643447	48643481	35	+	G-rich	Low_complexity	undefined
chr19	48642341	48643794	1454	*	1454	44	0.431065	0.209426	0.221639	214.652	chr19	48643574	48643612	39	+	G-rich	Low_complexity	undefined
chr20	3782120	3783597	1478	*	1478	43	0.224338	0.463182	-0.238844	-214.319	chr20	3782036	3782203	168	+	MIR	SINE	MIR
chr20	3782120	3783597	1478	*	1478	43	0.224338	0.463182	-0.238844	-214.319	chr20	3783124	3783161	38	+	(GCGCCG)n	Simple_repeat	undefined
chr7	58848293	58849377	1085	*	1085	46	0.915203	0.681144	0.234058	213.065	chr7	58847928	58849451	1524	-	SAT-VAR_rnd-6_family-4384	Satellite	undefined
chr20	25856661	25858946	2286	*	2286	61	0.490445	0.339359	0.151086	212.962	chr20	25856989	25857022	34	+	(AC)n	Simple_repeat	undefined
chr20	25856661	25858946	2286	*	2286	61	0.490445	0.339359	0.151086	212.962	chr20	25857013	25857066	54	+	GA-rich	Low_complexity	undefined
chr20	25856661	25858946	2286	*	2286	61	0.490445	0.339359	0.151086	212.962	chr20	25857091	25857392	302	-	SST1	Satellite	centr
chr20	25856661	25858946	2286	*	2286	61	0.490445	0.339359	0.151086	212.962	chr20	25857397	25857549	153	+	AluSx	SINE	Alu
chr20	25856661	25858946	2286	*	2286	61	0.490445	0.339359	0.151086	212.962	chr20	25857559	25857590	32	+	(GCG)n	Simple_repeat	undefined
chr20	25856661	25858946	2286	*	2286	61	0.490445	0.339359	0.151086	212.962	chr20	25857636	25859025	1390	-	SST1	Satellite	centr
chr20	25856661	25858946	2286	*	2286	61	0.490445	0.339359	0.151086	212.962	chr20	25856579	25856990	412	+	SAT-VAR_rnd-1_family-9	Satellite	undefined
chr7	158803653	158805409	1757	*	1757	48	0.764721	0.557671	0.207049	211.844	chr7	158803594	158803747	154	+	L1MC5a	LINE	L1
chr7	158803653	158805409	1757	*	1757	48	0.764721	0.557671	0.207049	211.844	chr7	158804233	158804370	138	+	L3	LINE	CR1
chr15	63204876	63206507	1632	*	1632	49	0.607295	0.390095	0.2172	210.682	chr15	63206496	63206644	149	+	MIRb	SINE	MIR
chr19	4476667	4478264	1598	*	1598	51	0.691105	0.858629	-0.167523	-209.127	chr19	4475609	4476799	1191	+	(GT)n	Simple_repeat	undefined
chr19	4476667	4478264	1598	*	1598	51	0.691105	0.858629	-0.167523	-209.127	chr19	4477177	4477208	32	+	(CTCCGA)n	Simple_repeat	undefined
chr19	4476667	4478264	1598	*	1598	51	0.691105	0.858629	-0.167523	-209.127	chr19	4477247	4477277	31	+	(TCC)n	Simple_repeat	undefined
chr19	4476667	4478264	1598	*	1598	51	0.691105	0.858629	-0.167523	-209.127	chr19	4477967	4478098	132	-	L2a	LINE	L2
chr19	4476667	4478264	1598	*	1598	51	0.691105	0.858629	-0.167523	-209.127	chr19	4478098	4478393	296	+	AluJb	SINE	Alu
chr22	20834961	20837135	2175	*	2175	59	0.374502	0.234259	0.140243	207.771	chr22	20835133	20835178	46	+	(GGCCACT)n	Simple_repeat	undefined
chr22	20834961	20837135	2175	*	2175	59	0.374502	0.234259	0.140243	207.771	chr22	20835215	20835268	54	+	(CCCCCCT)n	Simple_repeat	undefined
chr22	20834961	20837135	2175	*	2175	59	0.374502	0.234259	0.140243	207.771	chr22	20836993	20837288	296	-	AluSx	SINE	Alu
chr19	39990569	39992077	1509	*	1509	55	0.669249	0.909013	-0.239764	-207.3	chr19	39989414	39991010	1597	-	SST1	Satellite	centr
chr19	39990569	39992077	1509	*	1509	55	0.669249	0.909013	-0.239764	-207.3	chr19	39991789	39991821	33	+	(GA)n	Simple_repeat	undefined
chr19	39990569	39992077	1509	*	1509	55	0.669249	0.909013	-0.239764	-207.3	chr19	39991831	39991923	93	+	(CA)n	Simple_repeat	undefined
chr19	39990569	39992077	1509	*	1509	55	0.669249	0.909013	-0.239764	-207.3	chr19	39991923	39993519	1597	-	SST1	Satellite	centr
chr19	39990569	39992077	1509	*	1509	55	0.669249	0.909013	-0.239764	-207.3	chr19	39991010	39991789	780	+	SAT-VAR_rnd-1_family-9	Satellite	undefined
chr1	245108085	245109538	1454	*	1454	53	0.368016	0.535265	-0.167248	-206.984	chr1	245108305	245108371	67	+	(GAGCAG)n	Simple_repeat	undefined
chr1	245108085	245109538	1454	*	1454	53	0.368016	0.535265	-0.167248	-206.984	chr1	245109331	245109414	84	+	(GCGGCC)n	Simple_repeat	undefined
chr12	109828880	109831844	2965	*	2965	62	0.591976	0.771066	-0.17909	-206.967	chr12	109828872	109829165	294	+	AluSx4	SINE	Alu
chr12	109828880	109831844	2965	*	2965	62	0.591976	0.771066	-0.17909	-206.967	chr12	109829219	109829508	290	-	AluSx	SINE	Alu
chr12	109828880	109831844	2965	*	2965	62	0.591976	0.771066	-0.17909	-206.967	chr12	109829547	109829851	305	+	AluJb	SINE	Alu
chr12	109828880	109831844	2965	*	2965	62	0.591976	0.771066	-0.17909	-206.967	chr12	109829852	109829998	147	-	MIR	SINE	MIR
chr12	109828880	109831844	2965	*	2965	62	0.591976	0.771066	-0.17909	-206.967	chr12	109830022	109830111	90	+	MIR	SINE	MIR
chr12	109828880	109831844	2965	*	2965	62	0.591976	0.771066	-0.17909	-206.967	chr12	109831471	109831585	115	+	L2b	LINE	L2
chr3	150167163	150169041	1879	*	1879	56	0.456833	0.286931	0.169901	205.982	chr3	150167676	150167710	35	+	(TTTTG)n	Simple_repeat	undefined
chr1	227758757	227760343	1587	*	1587	57	0.714101	0.486011	0.22809	205.443	chr1	227758637	227758758	122	+	(CA)n	Simple_repeat	undefined
chr1	227758757	227760343	1587	*	1587	57	0.714101	0.486011	0.22809	205.443	chr1	227758769	227759010	242	+	GA-rich	Low_complexity	undefined
chr1	227758757	227760343	1587	*	1587	57	0.714101	0.486011	0.22809	205.443	chr1	227759869	227760176	308	+	AluYk3	SINE	Alu
chr1	227758757	227760343	1587	*	1587	57	0.714101	0.486011	0.22809	205.443	chr1	227760185	227760306	122	-	5S	rRNA	undefined
chr1	227758757	227760343	1587	*	1587	57	0.714101	0.486011	0.22809	205.443	chr1	227759011	227759869	859	+	COMP-subunit_5SRNA_rnd-6_family-13719	Unknown	undefined
chr1	227758757	227760343	1587	*	1587	57	0.714101	0.486011	0.22809	205.443	chr1	227760317	227760874	558	+	COMP-subunit_5SRNA_rnd-6_family-13720	Unknown	undefined
chr2	27348699	27350553	1855	*	1855	62	0.381084	0.230611	0.150474	203.63	chr2	27349584	27349629	46	+	(GCCGAGG)n	Simple_repeat	undefined
chrX	152369817	152372020	2204	*	2204	61	0.334826	0.186767	0.148059	203.467	chrX	152369856	152369964	109	+	MamSINE1	SINE	tRNA-RTE
chrX	152369817	152372020	2204	*	2204	61	0.334826	0.186767	0.148059	203.467	chrX	152370876	152370911	36	+	(GGCCGG)n	Simple_repeat	undefined
chrX	152369817	152372020	2204	*	2204	61	0.334826	0.186767	0.148059	203.467	chrX	152371266	152371293	28	+	(CTC)n	Simple_repeat	undefined
chrX	152369817	152372020	2204	*	2204	61	0.334826	0.186767	0.148059	203.467	chrX	152371296	152371320	25	+	(CGG)n	Simple_repeat	undefined
chr20	30949200	30951376	2177	*	2177	63	0.524299	0.352158	0.172141	202.742	chr20	30950044	30950329	286	-	LSAU	Satellite	undefined
chr20	30949200	30951376	2177	*	2177	63	0.524299	0.352158	0.172141	202.742	chr20	30949107	30950044	938	+	COMP-subunit_LSAU-BSAT_rnd-1_family-1	Satellite	undefined
chr20	30949200	30951376	2177	*	2177	63	0.524299	0.352158	0.172141	202.742	chr20	30950407	30951070	664	+	COMP-subunit_LSAU-BSAT_rnd-6_family-5403	Satellite	undefined
chr20	30949200	30951376	2177	*	2177	63	0.524299	0.352158	0.172141	202.742	chr20	30951070	30951301	232	-	COMP-subunit_LSAU-BSAT_rnd-1_family-4	Satellite	undefined
chrX	45980810	45982769	1960	*	1960	63	0.33198	0.191281	0.140699	201.671	chrX	45981039	45981074	36	+	(GCCTGGA)n	Simple_repeat	undefined
chrX	45980810	45982769	1960	*	1960	63	0.33198	0.191281	0.140699	201.671	chrX	45981056	45981113	58	+	(GGAGGC)n	Simple_repeat	undefined
chrX	45980810	45982769	1960	*	1960	63	0.33198	0.191281	0.140699	201.671	chrX	45982669	45982816	148	-	L2	LINE	L2
chr21	43278942	43280625	1684	*	1684	38	0.567466	0.275958	0.291508	198.903	chr21	43279041	43279111	71	-	MIR	SINE	MIR
chr5	94071666	94073388	1723	*	1723	48	0.45027	0.250334	0.199936	198.536	chr5	94072852	94072897	46	+	(GT)n	Simple_repeat	undefined
chr1	227773631	227774983	1353	*	1353	47	0.89814	0.619326	0.278814	197.658	chr1	227773616	227773737	122	-	5S	rRNA	undefined
chr1	227773631	227774983	1353	*	1353	47	0.89814	0.619326	0.278814	197.658	chr1	227774307	227774420	114	+	(CA)n	Simple_repeat	undefined
chr1	227773631	227774983	1353	*	1353	47	0.89814	0.619326	0.278814	197.658	chr1	227774431	227774672	242	+	GA-rich	Low_complexity	undefined
chr1	227773631	227774983	1353	*	1353	47	0.89814	0.619326	0.278814	197.658	chr1	227773748	227774305	558	+	COMP-subunit_5SRNA_rnd-6_family-13720	Unknown	undefined
chr1	227773631	227774983	1353	*	1353	47	0.89814	0.619326	0.278814	197.658	chr1	227774673	227775531	859	+	COMP-subunit_5SRNA_rnd-6_family-13719	Unknown	undefined
chr6	171007399	171009144	1746	*	1746	46	0.621383	0.423833	0.19755	197.414	chr6	171007783	171007982	200	+	L1M1	LINE	L1
chr6	171007399	171009144	1746	*	1746	46	0.621383	0.423833	0.19755	197.414	chr6	171008254	171008432	179	-	MER41G	LTR	ERV1
chr6	171007399	171009144	1746	*	1746	46	0.621383	0.423833	0.19755	197.414	chr6	171008580	171008882	303	-	MER41G	LTR	ERV1
chr8	1797844	1800618	2775	*	2775	51	0.284385	0.497857	-0.213472	-195.722	chr8	1798004	1798149	146	-	Eutr15	DNA	hAT-Tip100
chr8	1797844	1800618	2775	*	2775	51	0.284385	0.497857	-0.213472	-195.722	chr8	1797699	1797855	157	-	Eutr15	DNA	hAT-Tip100
chr17	21522673	21523690	1018	*	1018	35	0.473327	0.246561	0.226766	193.4	chr17	21522818	21522866	49	+	(CA)n	Simple_repeat	undefined
chr17	21522673	21523690	1018	*	1018	35	0.473327	0.246561	0.226766	193.4	chr17	21522865	21522911	47	+	GA-rich	Low_complexity	undefined
chr17	21522673	21523690	1018	*	1018	35	0.473327	0.246561	0.226766	193.4	chr17	21522917	21522936	20	+	(CA)n	Simple_repeat	undefined
chr17	21522673	21523690	1018	*	1018	35	0.473327	0.246561	0.226766	193.4	chr17	21522939	21523556	618	-	SST1	Satellite	centr
chr17	21522673	21523690	1018	*	1018	35	0.473327	0.246561	0.226766	193.4	chr17	21522124	21522819	696	+	SAT-VAR_rnd-1_family-9	Satellite	undefined
chr16	31863567	31864678	1112	*	1112	37	0.265024	0.495693	-0.230669	-192.473	chr16	31863649	31863687	39	+	(CCCAC)n	Simple_repeat	undefined
chr16	31863567	31864678	1112	*	1112	37	0.265024	0.495693	-0.230669	-192.473	chr16	31864392	31864500	109	+	G-rich	Low_complexity	undefined
chr6	169388906	169390736	1831	*	1831	48	0.535898	0.720824	-0.184926	-192.169	chr6	169388568	169389054	487	-	MER20B	DNA	hAT-Charlie
chr6	169388906	169390736	1831	*	1831	48	0.535898	0.720824	-0.184926	-192.169	chr6	169390610	169390637	28	+	(AGGAG)n	Simple_repeat	undefined
chr6	169388906	169390736	1831	*	1831	48	0.535898	0.720824	-0.184926	-192.169	chr6	169390664	169390697	34	+	G-rich	Low_complexity	undefined
chr17	22556952	22558050	1099	*	1099	50	0.470984	0.30955	0.161435	189.368	chr17	22556764	22558028	1265	-	SAT-VAR_rnd-6_family-4384	Satellite	undefined
chr19	3627453	3628842	1390	*	1390	54	0.202038	0.334608	-0.132569	-185.789	chr19	3628593	3628750	158	+	MIR	SINE	MIR
chrX	37730191	37731731	1541	*	1541	39	0.428667	0.207828	0.220839	185.544	chrX	37729951	37730191	241	+	MER112	DNA	hAT-Charlie
chrX	37730191	37731731	1541	*	1541	39	0.428667	0.207828	0.220839	185.544	chrX	37730369	37730667	299	+	AluSp	SINE	Alu
chrX	37730191	37731731	1541	*	1541	39	0.428667	0.207828	0.220839	185.544	chrX	37730872	37730911	40	+	(GCCC)n	Simple_repeat	undefined
chrX	37730191	37731731	1541	*	1541	39	0.428667	0.207828	0.220839	185.544	chrX	37731487	37731557	71	+	L2a	LINE	L2
chr5	151185637	151187502	1866	*	1866	55	0.871525	0.74068	0.130844	183.73	chr5	151186915	151187072	158	+	MIR3	SINE	MIR
chr2	242091133	242093330	2198	*	2198	47	0.468594	0.673743	-0.20515	-183.099	chr2	242092658	242092872	215	+	L1ME1	LINE	L1
chr2	242091133	242093330	2198	*	2198	47	0.468594	0.673743	-0.20515	-183.099	chr2	242092863	242093495	633	+	L1M5	LINE	L1
chr20	31040904	31042482	1579	*	1579	50	0.566827	0.3686	0.198228	182.624	chr20	31042039	31042178	140	+	LSAU	Satellite	undefined
chr20	31040904	31042482	1579	*	1579	50	0.566827	0.3686	0.198228	182.624	chr20	31040620	31042038	1419	-	COMP-subunit_LSAU-BSAT_rnd-1_family-1	Satellite	undefined
chr20	31040904	31042482	1579	*	1579	50	0.566827	0.3686	0.198228	182.624	chr20	31042317	31042767	451	+	COMP-subunit_LSAU-BSAT_rnd-1_family-4	Satellite	undefined
chr5	8396758	8398256	1499	*	1499	43	0.451291	0.262122	0.189169	181.555	chr5	8396729	8396957	229	-	MIR	SINE	MIR
chr5	8396758	8398256	1499	*	1499	43	0.451291	0.262122	0.189169	181.555	chr5	8398234	8398332	99	-	L2b	LINE	L2
chr20	65256106	65258503	2398	*	2398	64	0.615293	0.466175	0.149117	181.341	chr20	65257112	65257425	314	-	AluSz	SINE	Alu
chr20	65256106	65258503	2398	*	2398	64	0.615293	0.466175	0.149117	181.341	chr20	65258481	65258829	349	+	MLT1K	LTR	ERVL-MaLR
chr1	1739561	1741283	1723	*	1723	49	0.723057	0.549234	0.173822	180.503	chr1	1740260	1740304	45	+	(CCTCGT)n	Simple_repeat	undefined
chr1	1739561	1741283	1723	*	1723	49	0.723057	0.549234	0.173822	180.503	chr1	1741094	1741123	30	+	(CA)n	Simple_repeat	undefined
chrX	98850425	98852247	1823	*	1823	66	0.199174	0.108918	0.0902567	179.462	chrX	98850960	98850988	29	+	(CAG)n	Simple_repeat	undefined
chrX	98850425	98852247	1823	*	1823	66	0.199174	0.108918	0.0902567	179.462	chrX	98852108	98852148	41	+	(CCG)n	Simple_repeat	undefined
chr6	159261918	159264542	2625	*	2625	47	0.344992	0.553747	-0.208754	-177.245	chr6	159261599	159262028	430	+	Charlie4a	DNA	hAT-Charlie
chr6	159261918	159264542	2625	*	2625	47	0.344992	0.553747	-0.208754	-177.245	chr6	159262031	159262312	282	-	L1MB8	LINE	L1
chr6	159261918	159264542	2625	*	2625	47	0.344992	0.553747	-0.208754	-177.245	chr6	159262312	159262608	297	-	AluSx	SINE	Alu
chr6	159261918	159264542	2625	*	2625	47	0.344992	0.553747	-0.208754	-177.245	chr6	159262608	159262681	74	-	L1MB8	LINE	L1
chr6	159261918	159264542	2625	*	2625	47	0.344992	0.553747	-0.208754	-177.245	chr6	159262681	159262785	105	+	Charlie4a	DNA	hAT-Charlie
chr6	159261918	159264542	2625	*	2625	47	0.344992	0.553747	-0.208754	-177.245	chr6	159263092	159263160	69	+	(CCAGCCC)n	Simple_repeat	undefined
chr6	159261918	159264542	2625	*	2625	47	0.344992	0.553747	-0.208754	-177.245	chr6	159263591	159263901	311	-	AluSp	SINE	Alu
chr5	6705037	6706502	1466	*	1466	51	0.906133	0.80278	0.103353	176.532	chr5	6705849	6705917	69	-	L1M3	LINE	L1
chr5	6705037	6706502	1466	*	1466	51	0.906133	0.80278	0.103353	176.532	chr5	6705921	6706095	175	+	L1MB7	LINE	L1
chr11	70737400	70739496	2097	*	2097	51	0.232299	0.39211	-0.159811	-176.457	chr11	70738226	70738263	38	+	GA-rich	Low_complexity	undefined
chr11	70737400	70739496	2097	*	2097	51	0.232299	0.39211	-0.159811	-176.457	chr11	70739219	70739437	219	+	MIR	SINE	MIR
chrX	114199840	114208965	9126	*	9126	27	0.912631	0.245438	0.667193	176.114	chrX	114200280	114200314	35	+	(GGCCC)n	Simple_repeat	undefined
chrX	114199840	114208965	9126	*	9126	27	0.912631	0.245438	0.667193	176.114	chrX	114200971	114201006	36	+	(TTTA)n	Simple_repeat	undefined
chrX	114199840	114208965	9126	*	9126	27	0.912631	0.245438	0.667193	176.114	chrX	114201584	114201675	92	+	A-rich	Low_complexity	undefined
chrX	114199840	114208965	9126	*	9126	27	0.912631	0.245438	0.667193	176.114	chrX	114203244	114203278	35	+	(GGCCC)n	Simple_repeat	undefined
chrX	114199840	114208965	9126	*	9126	27	0.912631	0.245438	0.667193	176.114	chrX	114203935	114203978	44	+	(TTTA)n	Simple_repeat	undefined
chrX	114199840	114208965	9126	*	9126	27	0.912631	0.245438	0.667193	176.114	chrX	114204556	114204647	92	+	A-rich	Low_complexity	undefined
chrX	114199840	114208965	9126	*	9126	27	0.912631	0.245438	0.667193	176.114	chrX	114206217	114206251	35	+	(GGCCC)n	Simple_repeat	undefined
chrX	114199840	114208965	9126	*	9126	27	0.912631	0.245438	0.667193	176.114	chrX	114206908	114206951	44	+	(TTTA)n	Simple_repeat	undefined
chrX	114199840	114208965	9126	*	9126	27	0.912631	0.245438	0.667193	176.114	chrX	114207529	114207621	93	+	(GAGAGA)n	Simple_repeat	undefined
chr17	81744759	81746368	1610	*	1610	45	0.821722	0.674007	0.147715	175.416	chr17	81744840	81744936	97	-	L1ME2z	LINE	L1
chr17	81744759	81746368	1610	*	1610	45	0.821722	0.674007	0.147715	175.416	chr17	81745530	81745791	262	-	L1ME3A	LINE	L1
chr17	16591966	16593073	1108	*	1108	41	0.790482	0.611971	0.178512	174.867	chr17	16592447	16592530	84	+	(GGCTT)n	Simple_repeat	undefined
chr16	859338	860848	1511	*	1511	45	0.303903	0.490805	-0.186902	-174.598	chr16	860549	860604	56	+	(AATAGG)n	Simple_repeat	undefined
chr3	150152167	150153920	1754	*	1754	51	0.462371	0.291659	0.170711	173.476	chr3	150152331	150152364	34	+	(TTCT)n	Simple_repeat	undefined
chr3	150152167	150153920	1754	*	1754	51	0.462371	0.291659	0.170711	173.476	chr3	150152579	150152611	33	+	(TC)n	Simple_repeat	undefined
chr1	129102405	129104280	1876	*	1876	49	0.57357	0.860809	-0.287239	-172.946	chr1	129101346	129104027	2682	-	HSATII	Satellite	undefined
chr1	129102405	129104280	1876	*	1876	49	0.57357	0.860809	-0.287239	-172.946	chr1	129104027	129104072	46	+	(ATCGAATGGA)n	Simple_repeat	undefined
chr1	129102405	129104280	1876	*	1876	49	0.57357	0.860809	-0.287239	-172.946	chr1	129104072	129106756	2685	-	HSATII	Satellite	undefined
chr13	9280269	9281966	1698	*	1698	59	0.283254	0.412334	-0.12908	-172.653	chr13	9280142	9280276	135	+	MER39B	LTR	ERV1
chr13	9280269	9281966	1698	*	1698	59	0.283254	0.412334	-0.12908	-172.653	chr13	9280419	9280621	203	+	AluSx	SINE	Alu
chr13	9280269	9281966	1698	*	1698	59	0.283254	0.412334	-0.12908	-172.653	chr13	9281564	9281602	39	+	(TTGTT)n	Simple_repeat	undefined
chr13	9280269	9281966	1698	*	1698	59	0.283254	0.412334	-0.12908	-172.653	chr13	9281806	9281894	89	+	(TGT)n	Simple_repeat	undefined
chrX	117982631	117984477	1847	*	1847	55	0.201177	0.340119	-0.138942	-172.604	chrX	117982661	117982704	44	+	(AC)n	Simple_repeat	undefined
chrX	117982631	117984477	1847	*	1847	55	0.201177	0.340119	-0.138942	-172.604	chrX	117983612	117983673	62	+	(GGC)n	Simple_repeat	undefined
chr22	21797143	21798327	1185	*	1185	45	0.1967	0.0761289	0.120571	171.935	chr22	21797741	21797831	91	+	(GCAGCG)n	Simple_repeat	undefined
chrX	39492280	39494047	1768	*	1768	48	0.44349	0.251757	0.191733	171.854	chrX	39493702	39493727	26	+	(A)n	Simple_repeat	undefined
chr19	3992055	3993750	1696	*	1696	45	0.486453	0.28583	0.200623	171.838	chr19	3992099	3992207	109	+	Charlie4z	DNA	hAT-Charlie
chr19	3992055	3993750	1696	*	1696	45	0.486453	0.28583	0.200623	171.838	chr19	3992878	3993005	128	+	MIR3	SINE	MIR
chrX	148632086	148633811	1726	*	1726	58	0.26138	0.149076	0.112304	171.424	chrX	148632714	148632770	57	+	(TCCC)n	Simple_repeat	undefined
chrX	148632086	148633811	1726	*	1726	58	0.26138	0.149076	0.112304	171.424	chrX	148632752	148632787	36	+	(CCGCCC)n	Simple_repeat	undefined
chrX	133239552	133240736	1185	*	1185	42	0.303174	0.143076	0.160098	170.62	chrX	133240458	133240495	38	+	G-rich	Low_complexity	undefined
chrX	133239552	133240736	1185	*	1185	42	0.303174	0.143076	0.160098	170.62	chrX	133240641	133240949	309	+	L2d	LINE	L2
chr10	93940250	93942138	1889	*	1889	52	0.544335	0.384751	0.159585	167.924	chr10	93941664	93941757	94	+	MIRb	SINE	MIR
chr16	629556	631071	1516	*	1516	48	0.865229	0.728568	0.136661	167.194	chr16	630689	630988	300	+	AluSx	SINE	Alu
chr10	133073833	133075380	1548	*	1548	47	0.752513	0.595867	0.156646	166.718	chr10	133074741	133074775	35	+	G-rich	Low_complexity	undefined
chr8	1192317	1193275	959	*	959	40	0.697711	0.498227	0.199484	166.424	chr8	1192871	1192904	34	+	G-rich	Low_complexity	undefined
chr7	159662214	159663593	1380	*	1380	49	0.960087	0.871929	0.0881581	166.03	chr7	159662173	159662231	59	-	L1MC5a	LINE	L1
chr7	4376879	4378375	1497	*	1497	44	0.691918	0.514718	0.1772	165.755	chr7	4378306	4378430	125	+	MER5A	DNA	hAT-Charlie
chr16	494861	496711	1851	*	1851	45	0.798368	0.614712	0.183656	165.547	chr16	494847	494918	72	-	LTR41	LTR	ERVL
chr16	494861	496711	1851	*	1851	45	0.798368	0.614712	0.183656	165.547	chr16	494902	495000	99	+	AluJb	SINE	Alu
chr16	494861	496711	1851	*	1851	45	0.798368	0.614712	0.183656	165.547	chr16	494996	495041	46	+	AluJb	SINE	Alu
chr16	494861	496711	1851	*	1851	45	0.798368	0.614712	0.183656	165.547	chr16	495078	495123	46	+	AluJb	SINE	Alu
chr16	494861	496711	1851	*	1851	45	0.798368	0.614712	0.183656	165.547	chr16	495119	495164	46	+	AluJb	SINE	Alu
chr16	494861	496711	1851	*	1851	45	0.798368	0.614712	0.183656	165.547	chr16	495160	495205	46	+	AluJb	SINE	Alu
chr16	494861	496711	1851	*	1851	45	0.798368	0.614712	0.183656	165.547	chr16	495242	495287	46	+	AluJb	SINE	Alu
chr16	494861	496711	1851	*	1851	45	0.798368	0.614712	0.183656	165.547	chr16	495283	495328	46	+	AluJb	SINE	Alu
chr16	494861	496711	1851	*	1851	45	0.798368	0.614712	0.183656	165.547	chr16	495324	495367	44	+	AluJb	SINE	Alu
chr16	494861	496711	1851	*	1851	45	0.798368	0.614712	0.183656	165.547	chr16	495365	495410	46	+	AluJb	SINE	Alu
chr16	494861	496711	1851	*	1851	45	0.798368	0.614712	0.183656	165.547	chr16	495406	495451	46	+	AluJb	SINE	Alu
chr16	494861	496711	1851	*	1851	45	0.798368	0.614712	0.183656	165.547	chr16	495447	495492	46	+	AluJb	SINE	Alu
chr16	494861	496711	1851	*	1851	45	0.798368	0.614712	0.183656	165.547	chr16	495488	495533	46	+	AluJb	SINE	Alu
chr16	494861	496711	1851	*	1851	45	0.798368	0.614712	0.183656	165.547	chr16	495529	495574	46	+	AluJb	SINE	Alu
chr16	494861	496711	1851	*	1851	45	0.798368	0.614712	0.183656	165.547	chr16	495611	495656	46	+	AluJb	SINE	Alu
chr16	494861	496711	1851	*	1851	45	0.798368	0.614712	0.183656	165.547	chr16	495652	495697	46	+	AluJb	SINE	Alu
chr16	494861	496711	1851	*	1851	45	0.798368	0.614712	0.183656	165.547	chr16	495693	495738	46	+	AluJb	SINE	Alu
chr16	494861	496711	1851	*	1851	45	0.798368	0.614712	0.183656	165.547	chr16	495734	495779	46	+	AluJb	SINE	Alu
chr16	494861	496711	1851	*	1851	45	0.798368	0.614712	0.183656	165.547	chr16	495775	495820	46	+	AluJb	SINE	Alu
chr16	494861	496711	1851	*	1851	45	0.798368	0.614712	0.183656	165.547	chr16	495857	495900	44	+	AluJb	SINE	Alu
chr16	494861	496711	1851	*	1851	45	0.798368	0.614712	0.183656	165.547	chr16	495898	495943	46	+	AluJb	SINE	Alu
chr16	494861	496711	1851	*	1851	45	0.798368	0.614712	0.183656	165.547	chr16	495939	495984	46	+	AluJb	SINE	Alu
chr16	494861	496711	1851	*	1851	45	0.798368	0.614712	0.183656	165.547	chr16	496021	496064	44	+	AluJb	SINE	Alu
chr16	494861	496711	1851	*	1851	45	0.798368	0.614712	0.183656	165.547	chr16	496062	496105	44	+	AluJb	SINE	Alu
chr16	494861	496711	1851	*	1851	45	0.798368	0.614712	0.183656	165.547	chr16	496103	496148	46	+	AluJb	SINE	Alu
chr16	494861	496711	1851	*	1851	45	0.798368	0.614712	0.183656	165.547	chr16	496144	496187	44	+	AluJb	SINE	Alu
chr16	494861	496711	1851	*	1851	45	0.798368	0.614712	0.183656	165.547	chr16	496185	496230	46	+	AluJb	SINE	Alu
chr16	494861	496711	1851	*	1851	45	0.798368	0.614712	0.183656	165.547	chr16	496226	496271	46	+	AluJb	SINE	Alu
chr16	494861	496711	1851	*	1851	45	0.798368	0.614712	0.183656	165.547	chr16	496267	496310	44	+	AluJb	SINE	Alu
chr16	494861	496711	1851	*	1851	45	0.798368	0.614712	0.183656	165.547	chr16	496308	496353	46	+	AluJb	SINE	Alu
chr16	494861	496711	1851	*	1851	45	0.798368	0.614712	0.183656	165.547	chr16	496349	496394	46	+	AluJb	SINE	Alu
chr16	494861	496711	1851	*	1851	45	0.798368	0.614712	0.183656	165.547	chr16	496390	496435	46	+	AluJb	SINE	Alu
chr16	494861	496711	1851	*	1851	45	0.798368	0.614712	0.183656	165.547	chr16	496431	496476	46	+	AluJb	SINE	Alu
chr16	494861	496711	1851	*	1851	45	0.798368	0.614712	0.183656	165.547	chr16	496472	496517	46	+	AluJb	SINE	Alu
chr16	494861	496711	1851	*	1851	45	0.798368	0.614712	0.183656	165.547	chr16	496554	496599	46	+	AluJb	SINE	Alu
chr16	494861	496711	1851	*	1851	45	0.798368	0.614712	0.183656	165.547	chr16	496595	496640	46	+	AluJb	SINE	Alu
chr16	494861	496711	1851	*	1851	45	0.798368	0.614712	0.183656	165.547	chr16	496636	496681	46	+	AluJb	SINE	Alu
chr16	494861	496711	1851	*	1851	45	0.798368	0.614712	0.183656	165.547	chr16	496677	496722	46	+	AluJb	SINE	Alu
chr19	532447	533721	1275	*	1275	45	0.718015	0.545846	0.172169	165.254	chr19	532625	532920	296	-	AluSc8	SINE	Alu
chr19	40065392	40066685	1294	*	1294	46	0.788001	0.944164	-0.156163	-164.341	chr19	40065134	40066730	1597	-	SST1	Satellite	centr
chr17	77034273	77035811	1539	*	1539	43	0.220817	0.388464	-0.167647	-163.657	chr17	77035079	77035099	21	+	G-rich	Low_complexity	undefined
chr17	77034273	77035811	1539	*	1539	43	0.220817	0.388464	-0.167647	-163.657	chr17	77035099	77035149	51	+	GA-rich	Low_complexity	undefined
chr16	32471996	32473291	1296	*	1296	58	0.276186	0.170175	0.106011	163.158	chr16	32472118	32474760	2643	+	SAT-VAR_rnd-6_family-4384	Satellite	undefined
chr10	134399575	134401152	1578	*	1578	51	0.531352	0.679027	-0.147675	-161.607	chr10	134399991	134400049	59	-	L2	LINE	L2
chr10	134399575	134401152	1578	*	1578	51	0.531352	0.679027	-0.147675	-161.607	chr10	134400430	134400466	37	+	(GCCCT)n	Simple_repeat	undefined
chr10	134399575	134401152	1578	*	1578	51	0.531352	0.679027	-0.147675	-161.607	chr10	134401053	134401504	452	-	L1MDa	LINE	L1
chr1	2483614	2485266	1653	*	1653	47	0.28272	0.436337	-0.153617	-161.186	chr1	2484926	2485118	193	+	MIRc	SINE	MIR
chr2	10948738	10951120	2383	*	2383	50	0.652833	0.467079	0.185754	161.005	chr2	10950485	10950515	31	+	(TG)n	Simple_repeat	undefined
chr2	10948738	10951120	2383	*	2383	50	0.652833	0.467079	0.185754	161.005	chr2	10950999	10951107	109	+	L2a	LINE	L2
chr6	39673522	39677299	3778	*	3778	45	0.354421	0.585851	-0.231431	-160.888	chr6	39674534	39674628	95	+	L2d2	LINE	L2
chr6	39673522	39677299	3778	*	3778	45	0.354421	0.585851	-0.231431	-160.888	chr6	39674738	39674767	30	+	(TGAA)n	Simple_repeat	undefined
chr6	39673522	39677299	3778	*	3778	45	0.354421	0.585851	-0.231431	-160.888	chr6	39675269	39675327	59	+	MIRb	SINE	MIR
chr6	39673522	39677299	3778	*	3778	45	0.354421	0.585851	-0.231431	-160.888	chr6	39675337	39675382	46	+	MIRb	SINE	MIR
chr6	39673522	39677299	3778	*	3778	45	0.354421	0.585851	-0.231431	-160.888	chr6	39675457	39675536	80	-	MADE2	DNA	TcMar-Mariner
chr6	39673522	39677299	3778	*	3778	45	0.354421	0.585851	-0.231431	-160.888	chr6	39675542	39675733	192	-	MER58A	DNA	hAT-Charlie
chr6	39673522	39677299	3778	*	3778	45	0.354421	0.585851	-0.231431	-160.888	chr6	39675832	39676036	205	-	MIR	SINE	MIR
chr6	39673522	39677299	3778	*	3778	45	0.354421	0.585851	-0.231431	-160.888	chr6	39676614	39676989	376	+	L2b	LINE	L2
chr6	39673522	39677299	3778	*	3778	45	0.354421	0.585851	-0.231431	-160.888	chr6	39676967	39677174	208	+	MIRb	SINE	MIR
chr21	42516068	42517736	1669	*	1669	46	0.374569	0.541065	-0.166496	-160.777	chr21	42515995	42516445	451	+	(CTGCCC)n	Simple_repeat	undefined
chr5	94078593	94080210	1618	*	1618	44	0.712952	0.521838	0.191114	158.924	chr5	94078623	94078660	38	+	(AATTAA)n	Simple_repeat	undefined
chr12	9385117	9386626	1510	*	1510	43	0.826783	0.647471	0.179311	158.328	chr12	9385430	9385579	150	+	HERVE-int	LTR	ERV1
chr12	9385117	9386626	1510	*	1510	43	0.826783	0.647471	0.179311	158.328	chr12	9386214	9386658	445	-	SATR1	Satellite	undefined
chr12	9385117	9386626	1510	*	1510	43	0.826783	0.647471	0.179311	158.328	chr12	9385210	9385429	220	-	SAT-VAR_rnd-6_family-1442	Satellite	undefined
chr12	9385117	9386626	1510	*	1510	43	0.826783	0.647471	0.179311	158.328	chr12	9385579	9386215	637	-	SAT-VAR_rnd-6_family-1442	Satellite	undefined
chr16	41874603	41876035	1433	*	1433	48	0.821412	0.62051	0.200902	157.742	chr16	41871842	41878080	6239	+	HSATII	Satellite	undefined
chrX	53472192	53473613	1422	*	1422	45	0.335419	0.178166	0.157253	156.742	chrX	53472746	53472781	36	+	(GGC)n	Simple_repeat	undefined
chrX	53472192	53473613	1422	*	1422	45	0.335419	0.178166	0.157253	156.742	chrX	53472944	53472991	48	+	(GCT)n	Simple_repeat	undefined
chrX	53472192	53473613	1422	*	1422	45	0.335419	0.178166	0.157253	156.742	chrX	53473212	53473261	50	+	G-rich	Low_complexity	undefined
chrX	53472192	53473613	1422	*	1422	45	0.335419	0.178166	0.157253	156.742	chrX	53473479	53473508	30	+	(GGGGC)n	Simple_repeat	undefined
chr8	144852007	144852984	978	*	978	40	0.899261	0.77696	0.122301	156.455	chr8	144852006	144852078	73	+	L1MC5a	LINE	L1
chr8	144852007	144852984	978	*	978	40	0.899261	0.77696	0.122301	156.455	chr8	144852143	144852219	77	+	L1MC5a	LINE	L1
chr8	144852007	144852984	978	*	978	40	0.899261	0.77696	0.122301	156.455	chr8	144852732	144852861	130	+	L1MC5a	LINE	L1
chr8	144852007	144852984	978	*	978	40	0.899261	0.77696	0.122301	156.455	chr8	144852961	144853268	308	-	MLT1A	LTR	ERVL-MaLR
chr16	50870104	50871559	1456	*	1456	46	0.745499	0.486054	0.259445	154.705	chr16	50869779	50870144	366	+	HSATII	Satellite	undefined
chr16	50870104	50871559	1456	*	1456	46	0.745499	0.486054	0.259445	154.705	chr16	50870144	50870190	47	+	(GATTCCATTC)n	Simple_repeat	undefined
chr16	50870104	50871559	1456	*	1456	46	0.745499	0.486054	0.259445	154.705	chr16	50870190	50875845	5656	+	HSATII	Satellite	undefined
chr2	219768728	219771356	2629	*	2629	50	0.408023	0.573918	-0.165895	-154.337	chr2	219768735	219768850	116	-	MIR	SINE	MIR
chr2	219768728	219771356	2629	*	2629	50	0.408023	0.573918	-0.165895	-154.337	chr2	219768850	219769136	287	-	AluJb	SINE	Alu
chr2	219768728	219771356	2629	*	2629	50	0.408023	0.573918	-0.165895	-154.337	chr2	219769136	219769224	89	-	MIR	SINE	MIR
chr19	3153767	3155268	1502	*	1502	51	0.714055	0.833388	-0.119333	-153.993	chr19	3155046	3155140	95	+	MIR3	SINE	MIR
chr19	2368892	2370170	1279	*	1279	35	0.742286	0.537498	0.204787	153.972	chr19	2368748	2369051	304	+	AluSc8	SINE	Alu
chr19	2368892	2370170	1279	*	1279	35	0.742286	0.537498	0.204787	153.972	chr19	2369051	2369230	180	+	AluJb	SINE	Alu
chr19	2368892	2370170	1279	*	1279	35	0.742286	0.537498	0.204787	153.972	chr19	2369823	2369960	138	+	AluSq	SINE	Alu
chr19	2368892	2370170	1279	*	1279	35	0.742286	0.537498	0.204787	153.972	chr19	2369960	2370267	308	+	AluSx	SINE	Alu
chr21	43362287	43363447	1161	*	1161	39	0.783712	0.622249	0.161464	153.236	chr21	43362759	43363074	316	+	L1MC4	LINE	L1
chr13	112938852	112939835	984	*	984	43	0.335128	0.483324	-0.148196	-152.731	chr13	112938706	112938887	182	+	HAL1	LINE	L1
chr16	1463780	1465302	1523	*	1523	44	0.756323	0.889009	-0.132686	-152.484	chr16	1464388	1464530	143	+	L1MB7	LINE	L1
chrX	114151884	114153017	1134	*	1134	38	0.905045	0.687815	0.217229	152.25	chrX	114152832	114152866	35	+	(GGCCC)n	Simple_repeat	undefined
chr22	38450505	38453553	3049	*	3049	40	0.381821	0.623933	-0.242112	-151.922	chr22	38450723	38450945	223	+	MIR	SINE	MIR
chr22	38450505	38453553	3049	*	3049	40	0.381821	0.623933	-0.242112	-151.922	chr22	38451182	38451398	217	-	MIR	SINE	MIR
chr22	38450505	38453553	3049	*	3049	40	0.381821	0.623933	-0.242112	-151.922	chr22	38451736	38451818	83	-	L2d	LINE	L2
chr22	38450505	38453553	3049	*	3049	40	0.381821	0.623933	-0.242112	-151.922	chr22	38452140	38452254	115	-	L2b	LINE	L2
chr22	38450505	38453553	3049	*	3049	40	0.381821	0.623933	-0.242112	-151.922	chr22	38452282	38452471	190	+	MIR3	SINE	MIR
chr22	38450505	38453553	3049	*	3049	40	0.381821	0.623933	-0.242112	-151.922	chr22	38452620	38452735	116	+	AluJo	SINE	Alu
chr22	38450505	38453553	3049	*	3049	40	0.381821	0.623933	-0.242112	-151.922	chr22	38452735	38452762	28	+	(TTA)n	Simple_repeat	undefined
chr22	38450505	38453553	3049	*	3049	40	0.381821	0.623933	-0.242112	-151.922	chr22	38452762	38453041	280	-	AluSx	SINE	Alu
chr9	101626679	101628008	1330	*	1330	29	0.350422	0.59666	-0.246237	-151.72	chr9	101626969	101627301	333	-	L1MD2	LINE	L1
chr9	101626679	101628008	1330	*	1330	29	0.350422	0.59666	-0.246237	-151.72	chr9	101627624	101627925	302	+	AluSg	SINE	Alu
chr22	45418508	45420288	1781	*	1781	42	0.749385	0.581021	0.168364	150.963	chr22	45418467	45418775	309	+	AluYj4	SINE	Alu
chr22	45418508	45420288	1781	*	1781	42	0.749385	0.581021	0.168364	150.963	chr22	45418775	45418831	57	+	MIRb	SINE	MIR
chr22	45418508	45420288	1781	*	1781	42	0.749385	0.581021	0.168364	150.963	chr22	45418862	45418942	81	+	MIRb	SINE	MIR
chr22	45418508	45420288	1781	*	1781	42	0.749385	0.581021	0.168364	150.963	chr22	45419657	45419950	294	+	MER33	DNA	hAT-Charlie
chr22	45418508	45420288	1781	*	1781	42	0.749385	0.581021	0.168364	150.963	chr22	45419996	45420298	303	-	AluSx	SINE	Alu
chr16	50250129	50251497	1369	*	1369	46	0.827296	0.624688	0.202608	150.903	chr16	50244574	50250267	5694	+	HSATII	Satellite	undefined
chr16	50250129	50251497	1369	*	1369	46	0.827296	0.624688	0.202608	150.903	chr16	50250267	50250313	47	+	(GATTCCATTC)n	Simple_repeat	undefined
chr16	50250129	50251497	1369	*	1369	46	0.827296	0.624688	0.202608	150.903	chr16	50250313	50250678	366	+	HSATII	Satellite	undefined
chr16	50250129	50251497	1369	*	1369	46	0.827296	0.624688	0.202608	150.903	chr16	50250678	50250724	47	+	(GATTCCATTC)n	Simple_repeat	undefined
chr16	50250129	50251497	1369	*	1369	46	0.827296	0.624688	0.202608	150.903	chr16	50250724	50260522	9799	+	HSATII	Satellite	undefined
chr1	247848274	247848950	677	*	677	39	0.81973	0.582942	0.236788	149.947	chr1	247848275	247848312	38	+	tRNA-Cys-TGY	tRNA	undefined
chr1	247848274	247848950	677	*	677	39	0.81973	0.582942	0.236788	149.947	chr1	247848487	247848524	38	+	tRNA-Cys-TGY	tRNA	undefined
chr1	247848274	247848950	677	*	677	39	0.81973	0.582942	0.236788	149.947	chr1	247848699	247848736	38	+	tRNA-Cys-TGY	tRNA	undefined
chr1	247848274	247848950	677	*	677	39	0.81973	0.582942	0.236788	149.947	chr1	247848752	247848789	38	+	tRNA-Cys-TGY	tRNA	undefined
chr1	247848274	247848950	677	*	677	39	0.81973	0.582942	0.236788	149.947	chr1	247848858	247848895	38	+	tRNA-Cys-TGY	tRNA	undefined
chr1	247848274	247848950	677	*	677	39	0.81973	0.582942	0.236788	149.947	chr1	247848911	247848948	38	+	tRNA-Cys-TGY	tRNA	undefined
chr7	4909363	4910372	1010	*	1010	37	0.301973	0.151417	0.150556	149.633	chr7	4909938	4909997	60	-	OldhAT1	DNA	hAT-Ac
chr21	2454689	2455752	1064	*	1064	29	0.437968	0.146178	0.29179	148.782	chr21	2454443	2454710	268	+	AluSx	SINE	Alu
chr21	2454689	2455752	1064	*	1064	29	0.437968	0.146178	0.29179	148.782	chr21	2454741	2454760	20	+	(A)n	Simple_repeat	undefined
chrX	69501457	69503152	1696	*	1696	41	0.135058	0.288435	-0.153377	-146.1	chrX	69501889	69501913	25	+	(CTTC)n	Simple_repeat	undefined
chrX	69501457	69503152	1696	*	1696	41	0.135058	0.288435	-0.153377	-146.1	chrX	69502166	69502220	55	+	(CCTC)n	Simple_repeat	undefined
chrX	69501457	69503152	1696	*	1696	41	0.135058	0.288435	-0.153377	-146.1	chrX	69502417	69502459	43	+	G-rich	Low_complexity	undefined
chrX	69501457	69503152	1696	*	1696	41	0.135058	0.288435	-0.153377	-146.1	chrX	69502515	69502555	41	+	(GCAC)n	Simple_repeat	undefined
chr1	50298062	50299605	1544	*	1544	47	0.314643	0.186028	0.128615	145.894	chr1	50298655	50298788	134	+	(GCG)n	Simple_repeat	undefined
chr8	12396241	12397193	953	*	953	31	0.670604	0.923904	-0.2533	-145.429	chr8	12392907	12397931	5025	+	COMP-subunit_FAM90A_rnd-6_family-7382	Unknown	undefined
chr16	94702007	94703220	1214	*	1214	44	0.495831	0.33753	0.158301	144.43	chr16	94703204	94703297	94	+	MER91A	DNA	hAT-Tip100
chr12	119140805	119142102	1298	*	1298	38	0.363054	0.545871	-0.182817	-144.286	chr12	119142090	119142139	50	+	(TGGAGC)n	Simple_repeat	undefined
chr21	41225564	41227001	1438	*	1438	42	0.528166	0.694697	-0.166531	-144.17	chr21	41225844	41225876	33	+	(CCTGTC)n	Simple_repeat	undefined
chr21	41225564	41227001	1438	*	1438	42	0.528166	0.694697	-0.166531	-144.17	chr21	41226285	41226319	35	+	(CCCTGC)n	Simple_repeat	undefined
chr21	41225564	41227001	1438	*	1438	42	0.528166	0.694697	-0.166531	-144.17	chr21	41226319	41226374	56	+	(CCCTCTG)n	Simple_repeat	undefined
chr21	41225564	41227001	1438	*	1438	42	0.528166	0.694697	-0.166531	-144.17	chr21	41226374	41226385	12	+	(CCCTGC)n	Simple_repeat	undefined
chr21	41225564	41227001	1438	*	1438	42	0.528166	0.694697	-0.166531	-144.17	chr21	41226948	41227239	292	-	AluSx	SINE	Alu
chr8	26478120	26480297	2178	*	2178	34	0.237175	0.476477	-0.239302	-143.221	chr8	26477587	26478223	637	-	Charlie29b	DNA	hAT-Charlie
chr8	26478120	26480297	2178	*	2178	34	0.237175	0.476477	-0.239302	-143.221	chr8	26478223	26478444	222	+	MER30	DNA	hAT-Charlie
chr8	26478120	26480297	2178	*	2178	34	0.237175	0.476477	-0.239302	-143.221	chr8	26478444	26478530	87	-	Charlie29b	DNA	hAT-Charlie
chr8	26478120	26480297	2178	*	2178	34	0.237175	0.476477	-0.239302	-143.221	chr8	26478560	26478770	211	+	MIR	SINE	MIR
chr8	26478120	26480297	2178	*	2178	34	0.237175	0.476477	-0.239302	-143.221	chr8	26478984	26479290	307	-	AluJb	SINE	Alu
chr8	26478120	26480297	2178	*	2178	34	0.237175	0.476477	-0.239302	-143.221	chr8	26479375	26479427	53	+	L2a	LINE	L2
chr8	26478120	26480297	2178	*	2178	34	0.237175	0.476477	-0.239302	-143.221	chr8	26479434	26479554	121	+	(GAAG)n	Simple_repeat	undefined
chr8	26478120	26480297	2178	*	2178	34	0.237175	0.476477	-0.239302	-143.221	chr8	26479690	26479859	170	+	MER63A	DNA	hAT-Tip100
chr12	133292593	133293905	1313	*	1313	43	0.564084	0.382763	0.181321	142.971	chr12	133293547	133293583	37	+	(CGGCGC)n	Simple_repeat	undefined
chr19	60038831	60039881	1051	*	1051	33	0.852377	0.641602	0.210775	142.963	chr19	60039704	60039943	240	+	MER33	DNA	hAT-Charlie
chr17	79352687	79353965	1279	*	1279	32	0.296026	0.512967	-0.216941	-142.39	chr17	79352602	79352694	93	+	MER33	DNA	hAT-Charlie
chr17	79352687	79353965	1279	*	1279	32	0.296026	0.512967	-0.216941	-142.39	chr17	79353723	79353871	149	-	MIR	SINE	MIR
chr5	680722	683020	2299	*	2299	51	0.34587	0.495931	-0.150061	-141.845	chr5	681012	681072	61	+	(CAGCCCT)n	Simple_repeat	undefined
chrX	118619501	118620597	1097	*	1097	40	0.377313	0.22049	0.156823	141.462	chrX	118619367	118619533	167	-	L2c	LINE	L2
chr11	133873847	133874651	805	*	805	30	0.731968	0.523291	0.208676	141.169	chr11	133874167	133874243	77	-	L2a	LINE	L2
chr22	47099716	47101454	1739	*	1739	44	0.724826	0.564881	0.159945	140.848	chr22	47100979	47101230	252	+	MER63C	DNA	hAT-Tip100
chr22	47099716	47101454	1739	*	1739	44	0.724826	0.564881	0.159945	140.848	chr22	47101227	47101695	469	+	MER63C	DNA	hAT-Tip100
chr8	37974840	37976568	1729	*	1729	42	0.545283	0.371366	0.173917	140.773	chr8	37975060	37975114	55	+	(CCTCACC)n	Simple_repeat	undefined
chr8	37974840	37976568	1729	*	1729	42	0.545283	0.371366	0.173917	140.773	chr8	37975566	37975614	49	+	(GTTTT)n	Simple_repeat	undefined
chr20	30954781	30956672	1892	*	1892	49	0.662908	0.494058	0.16885	140.749	chr20	30955513	30955845	333	-	LSAU	Satellite	undefined
chr20	30954781	30956672	1892	*	1892	49	0.662908	0.494058	0.16885	140.749	chr20	30955880	30956145	266	+	GA-rich	Low_complexity	undefined
chr20	30954781	30956672	1892	*	1892	49	0.662908	0.494058	0.16885	140.749	chr20	30954402	30955513	1112	+	COMP-subunit_LSAU-BSAT_rnd-1_family-1	Satellite	undefined
chr20	30954781	30956672	1892	*	1892	49	0.662908	0.494058	0.16885	140.749	chr20	30956147	30956603	457	+	COMP-subunit_LSAU-BSAT_rnd-6_family-5403	Satellite	undefined
chr20	30954781	30956672	1892	*	1892	49	0.662908	0.494058	0.16885	140.749	chr20	30956604	30956764	161	-	COMP-subunit_LSAU-BSAT_rnd-1_family-4	Satellite	undefined
chr19	2355208	2357197	1990	*	1990	33	0.295018	0.534554	-0.239536	-140.614	chr19	2357075	2357148	74	+	(AC)n	Simple_repeat	undefined
chr19	2355208	2357197	1990	*	1990	33	0.295018	0.534554	-0.239536	-140.614	chr19	2355154	2355338	185	+	MLT1E1A	LTR	ERVL-MaLR
chr19	2355208	2357197	1990	*	1990	33	0.295018	0.534554	-0.239536	-140.614	chr19	2355368	2355723	356	+	L2c	LINE	L2
chr19	2355208	2357197	1990	*	1990	33	0.295018	0.534554	-0.239536	-140.614	chr19	2355867	2355898	32	+	(TG)n	Simple_repeat	undefined
chr19	2355208	2357197	1990	*	1990	33	0.295018	0.534554	-0.239536	-140.614	chr19	2356277	2356341	65	+	MER53	DNA	hAT-Blackjack
chr19	2355208	2357197	1990	*	1990	33	0.295018	0.534554	-0.239536	-140.614	chr19	2356342	2356377	36	+	(ATTC)n	Simple_repeat	undefined
chr19	2355208	2357197	1990	*	1990	33	0.295018	0.534554	-0.239536	-140.614	chr19	2356377	2356663	287	-	AluSx	SINE	Alu
chr19	2355208	2357197	1990	*	1990	33	0.295018	0.534554	-0.239536	-140.614	chr19	2356663	2356689	27	+	MER53	DNA	hAT-Blackjack
chr19	2355208	2357197	1990	*	1990	33	0.295018	0.534554	-0.239536	-140.614	chr19	2356689	2356955	267	-	AluSx	SINE	Alu
chr19	2355208	2357197	1990	*	1990	33	0.295018	0.534554	-0.239536	-140.614	chr19	2356955	2357025	71	+	MER53	DNA	hAT-Blackjack
chr19	3621975	3623480	1506	*	1506	42	0.400769	0.55604	-0.155271	-139.75	chr19	3622971	3623032	62	+	L2b	LINE	L2
chr19	3621975	3623480	1506	*	1506	42	0.400769	0.55604	-0.155271	-139.75	chr19	3623334	3623403	70	-	L2b	LINE	L2
chr19	13278925	13279898	974	*	974	33	0.23831	0.096002	0.142308	138.281	chr19	13279400	13279436	37	+	(TGTT)n	Simple_repeat	undefined
chr16	94158410	94160006	1597	*	1597	46	0.628662	0.477682	0.15098	138.105	chr16	94159060	94159095	36	+	G-rich	Low_complexity	undefined
chr1	51609466	51610528	1063	*	1063	38	0.198916	0.0846333	0.114283	138.093	chr1	51610081	51610122	42	+	G-rich	Low_complexity	undefined
chr12	57694562	57695765	1204	*	1204	39	0.200926	0.0951051	0.105821	137.634	chr12	57694958	57695018	61	+	(GGT)n	Simple_repeat	undefined
chr11	118628231	118629615	1385	*	1385	43	0.120886	0.234362	-0.113477	-137.61	chr11	118628951	118628981	31	+	G-rich	Low_complexity	undefined
chr15	38097753	38098755	1003	*	1003	35	0.152356	0.291746	-0.13939	-137.397	chr15	38097776	38097827	52	+	G-rich	Low_complexity	undefined
chr15	38097753	38098755	1003	*	1003	35	0.152356	0.291746	-0.13939	-137.397	chr15	38098225	38098290	66	+	(GCTCC)n	Simple_repeat	undefined
chr9	42057937	42059425	1489	*	1489	48	0.51452	0.367203	0.147316	137.28	chr9	42057899	42058356	458	-	LTR2	LTR	ERV1
chr9	42057937	42059425	1489	*	1489	48	0.51452	0.367203	0.147316	137.28	chr9	42058368	42058506	139	+	(TG)n	Simple_repeat	undefined
chr9	42057937	42059425	1489	*	1489	48	0.51452	0.367203	0.147316	137.28	chr9	42058946	42058992	47	+	(GGCGTCT)n	Simple_repeat	undefined
chr9	42057937	42059425	1489	*	1489	48	0.51452	0.367203	0.147316	137.28	chr9	42058509	42058901	393	-	COMP-subunit_5SRNA_rnd-6_family-13720	Unknown	undefined
chr9	42057937	42059425	1489	*	1489	48	0.51452	0.367203	0.147316	137.28	chr9	42059072	42059187	116	-	COMP-subunit_5SRNA_rnd-6_family-13720	Unknown	undefined
chr9	42057937	42059425	1489	*	1489	48	0.51452	0.367203	0.147316	137.28	chr9	42059227	42059529	303	-	COMP-subunit_5SRNA_rnd-6_family-13719	Unknown	undefined
chr16	19802832	19804249	1418	*	1418	38	0.297601	0.471159	-0.173558	-137.04	chr16	19803741	19803800	60	-	MER91B	DNA	hAT-Tip100
chr16	19802832	19804249	1418	*	1418	38	0.297601	0.471159	-0.173558	-137.04	chr16	19803865	19803968	104	+	L1ME4b	LINE	L1
chr16	19802832	19804249	1418	*	1418	38	0.297601	0.471159	-0.173558	-137.04	chr16	19803974	19804287	314	+	AluSg	SINE	Alu
chr14	2768154	2769130	977	*	977	35	0.11826	0.376673	-0.258413	-134.626	chr14	2768365	2768400	36	+	(CCG)n	Simple_repeat	undefined
chr4	2059347	2060625	1279	*	1279	39	0.319567	0.177027	0.14254	134.108	chr4	2059439	2059537	99	+	(CCCGCTG)n	Simple_repeat	undefined
chr4	2059347	2060625	1279	*	1279	39	0.319567	0.177027	0.14254	134.108	chr4	2059718	2059776	59	+	(GGCCTG)n	Simple_repeat	undefined
chr4	2059347	2060625	1279	*	1279	39	0.319567	0.177027	0.14254	134.108	chr4	2060068	2060104	37	+	(GACCTT)n	Simple_repeat	undefined
chr15	98302402	98303363	962	*	962	41	0.51786	0.366412	0.151447	132.675	chr15	98302924	98302979	56	+	G-rich	Low_complexity	undefined
chr15	98302402	98303363	962	*	962	41	0.51786	0.366412	0.151447	132.675	chr15	98303056	98303104	49	+	(CCGTCC)n	Simple_repeat	undefined
chr15	98302402	98303363	962	*	962	41	0.51786	0.366412	0.151447	132.675	chr15	98303317	98303414	98	-	MIRc	SINE	MIR
chr13	99759177	99760675	1499	*	1499	32	0.759556	0.536611	0.222945	132.636	chr13	99760491	99760721	231	-	MIRb	SINE	MIR
chr22	49028661	49029986	1326	*	1326	37	0.165721	0.324309	-0.158588	-132.073	chr22	49029941	49030018	78	+	MIRb	SINE	MIR
chr2	219936130	219938128	1999	*	1999	42	0.586022	0.414179	0.171843	132.054	chr2	219938079	219938210	132	+	MIRc	SINE	MIR
chr18	47171093	47172166	1074	*	1074	36	0.927346	0.762615	0.164731	131.071	chr18	47171271	47171342	72	+	(CCG)n	Simple_repeat	undefined
chr21	31483678	31486395	2718	*	2718	41	0.255012	0.434207	-0.179195	-130.749	chr21	31484810	31484856	47	+	(GTT)n	Simple_repeat	undefined
chr21	31483678	31486395	2718	*	2718	41	0.255012	0.434207	-0.179195	-130.749	chr21	31485257	31485281	25	+	(GTT)n	Simple_repeat	undefined
chr21	31483678	31486395	2718	*	2718	41	0.255012	0.434207	-0.179195	-130.749	chr21	31486054	31486098	45	+	(AC)n	Simple_repeat	undefined
chr7	4833925	4835061	1137	*	1137	27	0.748962	0.497733	0.251229	130.123	chr7	4834854	4834894	41	+	(GCCCT)n	Simple_repeat	undefined
chr17	65650770	65651864	1095	*	1095	34	0.613277	0.424209	0.189068	129.621	chr17	65651080	65651161	82	+	(CCCACC)n	Simple_repeat	undefined
chr5	969697	970959	1263	*	1263	37	0.907684	0.771447	0.136237	129.227	chr5	970347	970373	27	+	(TG)n	Simple_repeat	undefined
chr5	969697	970959	1263	*	1263	37	0.907684	0.771447	0.136237	129.227	chr5	970837	971205	369	+	MLT1C2	LTR	ERVL-MaLR
chr16	75543807	75545240	1434	*	1434	35	0.773934	0.597725	0.176209	128.458	chr16	75543627	75543924	298	+	AluSx	SINE	Alu
chr16	75543807	75545240	1434	*	1434	35	0.773934	0.597725	0.176209	128.458	chr16	75543924	75544091	168	+	MIR	SINE	MIR
chr16	75543807	75545240	1434	*	1434	35	0.773934	0.597725	0.176209	128.458	chr16	75544159	75544255	97	+	L1MC4	LINE	L1
chr19	19005222	19006431	1210	*	1210	37	0.444584	0.280119	0.164465	128.427	chr19	19005803	19005847	45	+	G-rich	Low_complexity	undefined
chr19	19005222	19006431	1210	*	1210	37	0.444584	0.280119	0.164465	128.427	chr19	19005847	19005895	49	+	GA-rich	Low_complexity	undefined
chr19	39948782	39949724	943	*	943	34	0.790264	0.910831	-0.120567	-128.423	chr19	39948784	39948878	95	+	GA-rich	Low_complexity	undefined
chr19	39948782	39949724	943	*	943	34	0.790264	0.910831	-0.120567	-128.423	chr19	39948878	39948931	54	+	(ACAGAG)n	Simple_repeat	undefined
chr19	39948782	39949724	943	*	943	34	0.790264	0.910831	-0.120567	-128.423	chr19	39948884	39948974	91	+	(CA)n	Simple_repeat	undefined
chr19	39948782	39949724	943	*	943	34	0.790264	0.910831	-0.120567	-128.423	chr19	39948974	39950570	1597	-	SST1	Satellite	centr
chr19	39948782	39949724	943	*	943	34	0.790264	0.910831	-0.120567	-128.423	chr19	39948043	39948785	743	+	SAT-VAR_rnd-1_family-9	Satellite	undefined
chr14	98902489	98904041	1553	*	1553	41	0.546308	0.707393	-0.161085	-128.41	chr14	98902540	98902572	33	+	(CCTCCA)n	Simple_repeat	undefined
chr14	98902489	98904041	1553	*	1553	41	0.546308	0.707393	-0.161085	-128.41	chr14	98903276	98903424	149	+	MIRb	SINE	MIR
chr14	98902489	98904041	1553	*	1553	41	0.546308	0.707393	-0.161085	-128.41	chr14	98903849	98904044	196	-	L1M5	LINE	L1
chr18	49065252	49066322	1071	*	1071	32	0.807682	0.622457	0.185225	128.284	chr18	49065271	49065305	35	+	G-rich	Low_complexity	undefined
chr18	49065252	49066322	1071	*	1071	32	0.807682	0.622457	0.185225	128.284	chr18	49065333	49065396	64	+	G-rich	Low_complexity	undefined
chr18	49065252	49066322	1071	*	1071	32	0.807682	0.622457	0.185225	128.284	chr18	49065577	49065640	64	+	G-rich	Low_complexity	undefined
chr18	49065252	49066322	1071	*	1071	32	0.807682	0.622457	0.185225	128.284	chr18	49065887	49065959	73	+	(GT)n	Simple_repeat	undefined
chr1	156044782	156045960	1179	*	1179	37	0.363445	0.526552	-0.163107	-128.108	chr1	156045430	156045481	52	+	(CTGCCC)n	Simple_repeat	undefined
chr1	50300136	50301374	1239	*	1239	39	0.287754	0.165757	0.121997	127.94	chr1	50300602	50300644	43	+	(GCTCCC)n	Simple_repeat	undefined
chr1	50300136	50301374	1239	*	1239	39	0.287754	0.165757	0.121997	127.94	chr1	50300978	50301109	132	+	(GCC)n	Simple_repeat	undefined
chr7	75245782	75247545	1764	*	1764	37	0.360704	0.545577	-0.184873	-127.807	chr7	75246331	75246363	33	+	G-rich	Low_complexity	undefined
chr7	75245782	75247545	1764	*	1764	37	0.360704	0.545577	-0.184873	-127.807	chr7	75246557	75246681	125	-	MIR3	SINE	MIR
chr7	75245782	75247545	1764	*	1764	37	0.360704	0.545577	-0.184873	-127.807	chr7	75246672	75246851	180	+	X7A_LINE	LINE	CR1
chr7	75245782	75247545	1764	*	1764	37	0.360704	0.545577	-0.184873	-127.807	chr7	75247106	75247409	304	+	AluJb	SINE	Alu
chr13	106142157	106143930	1774	*	1774	41	0.50403	0.350622	0.153408	127.771	chr13	106142190	106142521	332	+	L3	LINE	CR1
chr13	106142157	106143930	1774	*	1774	41	0.50403	0.350622	0.153408	127.771	chr13	106142841	106142868	28	+	(CCGCC)n	Simple_repeat	undefined
chr13	106142157	106143930	1774	*	1774	41	0.50403	0.350622	0.153408	127.771	chr13	106143324	106143348	25	+	(TGTT)n	Simple_repeat	undefined
chr13	106142157	106143930	1774	*	1774	41	0.50403	0.350622	0.153408	127.771	chr13	106143552	106143570	19	+	(A)n	Simple_repeat	undefined
chr8	7014310	7015870	1561	*	1561	38	0.869754	0.673215	0.196539	127.758	chr8	7014653	7014939	287	+	L1MB3	LINE	L1
chr8	7014310	7015870	1561	*	1561	38	0.869754	0.673215	0.196539	127.758	chr8	7014942	7014971	30	+	(AAAAC)n	Simple_repeat	undefined
chr8	7014310	7015870	1561	*	1561	38	0.869754	0.673215	0.196539	127.758	chr8	7014972	7019996	5025	+	COMP-subunit_FAM90A_rnd-6_family-7382	Unknown	undefined
chr1	137108727	137109640	914	*	914	31	0.46988	0.830582	-0.360702	-127.654	chr1	137108402	137108943	542	-	HSATII	Satellite	undefined
chr1	137108727	137109640	914	*	914	31	0.46988	0.830582	-0.360702	-127.654	chr1	137108943	137108988	46	+	(ATCGAATGGA)n	Simple_repeat	undefined
chr1	137108727	137109640	914	*	914	31	0.46988	0.830582	-0.360702	-127.654	chr1	137108988	137109411	424	-	HSATII	Satellite	undefined
chr1	137108727	137109640	914	*	914	31	0.46988	0.830582	-0.360702	-127.654	chr1	137109411	137109456	46	+	(ATCGAATGGA)n	Simple_repeat	undefined
chr1	137108727	137109640	914	*	914	31	0.46988	0.830582	-0.360702	-127.654	chr1	137109456	137111662	2207	-	HSATII	Satellite	undefined
chr17	44206042	44206871	830	*	830	26	0.828851	0.520489	0.308363	127.598	chr17	44205888	44206390	503	-	MER41C	LTR	ERV1
chr16	50106237	50107304	1068	*	1068	36	0.782205	0.53601	0.246195	127.384	chr16	50106192	50106557	366	+	HSATII	Satellite	undefined
chr16	50106237	50107304	1068	*	1068	36	0.782205	0.53601	0.246195	127.384	chr16	50106557	50106603	47	+	(GATTCCATTC)n	Simple_repeat	undefined
chr16	50106237	50107304	1068	*	1068	36	0.782205	0.53601	0.246195	127.384	chr16	50106603	50111884	5282	+	HSATII	Satellite	undefined
chr2	8596575	8598056	1482	*	1482	34	0.870979	0.705965	0.165015	127.014	chr2	8596701	8596886	186	+	MIR	SINE	MIR
chr2	8596575	8598056	1482	*	1482	34	0.870979	0.705965	0.165015	127.014	chr2	8596981	8597104	124	-	MIRb	SINE	MIR
chr2	8596575	8598056	1482	*	1482	34	0.870979	0.705965	0.165015	127.014	chr2	8597851	8597998	148	-	MIRb	SINE	MIR
chr12	30995778	30996813	1036	*	1036	31	0.620824	0.356109	0.264714	126.905	chr12	30995174	30996185	1012	-	SATR1	Satellite	undefined
chr12	30995778	30996813	1036	*	1036	31	0.620824	0.356109	0.264714	126.905	chr12	30996185	30997295	1111	-	SAT-VAR_rnd-6_family-1442	Satellite	undefined
chr19	1879017	1880048	1032	*	1032	26	0.28983	0.533467	-0.243638	-126.858	chr19	1880003	1880151	149	-	FLAM_C	SINE	Alu
chr6	171638640	171639838	1199	*	1199	35	0.763888	0.600347	0.163541	126.513	chr6	171638753	171638855	103	-	L2b	LINE	L2
chr6	171638640	171639838	1199	*	1199	35	0.763888	0.600347	0.163541	126.513	chr6	171638946	171639155	210	-	L2b	LINE	L2
chr6	171638640	171639838	1199	*	1199	35	0.763888	0.600347	0.163541	126.513	chr6	171639542	171640129	588	-	L1MC5	LINE	L1
chr3	9938782	9939844	1063	*	1063	37	0.19852	0.0990694	0.0994511	125.707	chr3	9939175	9939245	71	+	(GCCAGCC)n	Simple_repeat	undefined
chr3	9938782	9939844	1063	*	1063	37	0.19852	0.0990694	0.0994511	125.707	chr3	9939809	9939870	62	+	(GGAGCT)n	Simple_repeat	undefined
chr11	64856178	64857863	1686	*	1686	44	0.407177	0.265322	0.141855	124.891	chr11	64856968	64857122	155	+	MIRb	SINE	MIR
chr11	64856178	64857863	1686	*	1686	44	0.407177	0.265322	0.141855	124.891	chr11	64857783	64857821	39	+	(AGCCCGC)n	Simple_repeat	undefined
chr1	54791014	54792120	1107	*	1107	26	0.381522	0.613814	-0.232292	-124.841	chr1	54791095	54791185	91	-	MIRb	SINE	MIR
chr1	54791014	54792120	1107	*	1107	26	0.381522	0.613814	-0.232292	-124.841	chr1	54790871	54791032	162	-	HERVH-int	LTR	ERV1
chr1	54791014	54792120	1107	*	1107	26	0.381522	0.613814	-0.232292	-124.841	chr1	54791186	54791944	759	-	LTR17	LTR	ERV1
chr1	54791014	54792120	1107	*	1107	26	0.381522	0.613814	-0.232292	-124.841	chr1	54791944	54792448	505	-	HERV17-int	LTR	ERV1
chr21	43274724	43276112	1389	*	1389	32	0.82061	0.635558	0.185053	124.807	chr21	43275198	43275510	313	+	AluJb	SINE	Alu
chr21	43274724	43276112	1389	*	1389	32	0.82061	0.635558	0.185053	124.807	chr21	43275576	43275872	297	-	AluY	SINE	Alu
chrX	131739091	131740392	1302	*	1302	41	0.240084	0.127801	0.112284	124.695	chrX	131739101	131739140	40	+	(CCCACC)n	Simple_repeat	undefined
chrX	131739091	131740392	1302	*	1302	41	0.240084	0.127801	0.112284	124.695	chrX	131739405	131739439	35	+	(CTCG)n	Simple_repeat	undefined
chr16	91315512	91316639	1128	*	1128	39	0.271564	0.415858	-0.144294	-124.374	chr16	91316090	91316162	73	+	MIR	SINE	MIR
chr16	91315512	91316639	1128	*	1128	39	0.271564	0.415858	-0.144294	-124.374	chr16	91316205	91316259	55	+	(GCT)n	Simple_repeat	undefined
chr2	98181887	98182745	859	*	859	31	0.551718	0.729957	-0.17824	-124.297	chr2	98181566	98181948	383	+	L2a	LINE	L2
chr17	283306	284781	1476	*	1476	31	0.584224	0.796476	-0.212252	-123.894	chr17	283293	284740	1448	+	LTR12C	LTR	ERV1
chr16	40171200	40172358	1159	*	1159	31	0.831249	0.561212	0.270037	123.733	chr16	40168487	40172591	4105	+	HSATII	Satellite	undefined
chr16	1566522	1567953	1432	*	1432	42	0.705211	0.823771	-0.11856	-123.731	chr16	1567151	1567218	68	-	HERVL40-int	LTR	ERVL
chr16	1566522	1567953	1432	*	1432	42	0.705211	0.823771	-0.11856	-123.731	chr16	1567680	1567979	300	-	AluSx	SINE	Alu
chr8	9385489	9387438	1950	*	1950	36	0.67465	0.478478	0.196172	123.635	chr8	9386302	9386374	73	+	Charlie3	DNA	hAT-Charlie
chr8	9385489	9387438	1950	*	1950	36	0.67465	0.478478	0.196172	123.635	chr8	9387345	9387467	123	+	MER5A1	DNA	hAT-Charlie
chr8	22370243	22371741	1499	*	1499	41	0.734506	0.581934	0.152572	123.156	chr8	22370772	22370852	81	-	L2a	LINE	L2
chr8	22370243	22371741	1499	*	1499	41	0.734506	0.581934	0.152572	123.156	chr8	22370853	22371019	167	+	AluJb	SINE	Alu
chr8	22370243	22371741	1499	*	1499	41	0.734506	0.581934	0.152572	123.156	chr8	22371079	22371251	173	-	L2a	LINE	L2
chr13	9246895	9248269	1375	*	1375	44	0.175143	0.325729	-0.150585	-123.043	chr13	9246362	9247139	778	+	FordPrefect	DNA	hAT-Tip100
chr13	9246895	9248269	1375	*	1375	44	0.175143	0.325729	-0.150585	-123.043	chr13	9247421	9247456	36	+	(CCG)n	Simple_repeat	undefined
chrX	152606954	152608081	1128	*	1128	38	0.262472	0.132675	0.129797	122.612	chrX	152607080	152607118	39	+	(CTGCCCA)n	Simple_repeat	undefined
chrX	152606954	152608081	1128	*	1128	38	0.262472	0.132675	0.129797	122.612	chrX	152607218	152607243	26	+	(CCAG)n	Simple_repeat	undefined
chr11	66388325	66389614	1290	*	1290	45	0.5729	0.706413	-0.133513	-122.334	chr11	66388327	66388383	57	+	SVA_F	Retroposon	SVA
chr11	66388325	66389614	1290	*	1290	45	0.5729	0.706413	-0.133513	-122.334	chr11	66388370	66389510	1141	+	SVA_D	Retroposon	SVA
chr11	66388325	66389614	1290	*	1290	45	0.5729	0.706413	-0.133513	-122.334	chr11	66389107	66390108	1002	+	SVA_F	Retroposon	SVA
chr10	134649451	134650669	1219	*	1219	36	0.69906	0.390584	0.308476	122.238	chr10	134649824	134650191	368	-	LSAU	Satellite	undefined
chr10	134649451	134650669	1219	*	1219	36	0.69906	0.390584	0.308476	122.238	chr10	134648373	134649824	1452	+	COMP-subunit_LSAU-BSAT_rnd-1_family-1	Satellite	undefined
chr10	134649451	134650669	1219	*	1219	36	0.69906	0.390584	0.308476	122.238	chr10	134650192	134650808	617	+	COMP-subunit_LSAU-BSAT_rnd-6_family-5403	Satellite	undefined
chr17	78214830	78216183	1354	*	1354	41	0.374139	0.509128	-0.134989	-122.163	chr17	78214638	78214929	292	-	AluY	SINE	Alu
chr17	78214830	78216183	1354	*	1354	41	0.374139	0.509128	-0.134989	-122.163	chr17	78215313	78215388	76	-	MIR3	SINE	MIR
chr17	78214830	78216183	1354	*	1354	41	0.374139	0.509128	-0.134989	-122.163	chr17	78215849	78215918	70	+	MIR1_Amn	SINE	MIR
chr20	30355260	30356235	976	*	976	35	0.703887	0.535403	0.168484	122.002	chr20	30355635	30355756	122	+	5S	rRNA	undefined
chr20	30355260	30356235	976	*	976	35	0.703887	0.535403	0.168484	122.002	chr20	30355505	30355624	120	-	COMP-subunit_5SRNA_rnd-6_family-13720	Unknown	undefined
chr20	30355260	30356235	976	*	976	35	0.703887	0.535403	0.168484	122.002	chr20	30355756	30356581	826	-	COMP-subunit_5SRNA_rnd-6_family-13719	Unknown	undefined
chr18	77207499	77209668	2170	*	2170	39	0.314865	0.494443	-0.179578	-121.626	chr18	77208640	77208944	305	+	AluJb	SINE	Alu
chr16	50857260	50858382	1123	*	1123	39	0.655174	0.842579	-0.187405	-121.214	chr16	50854045	50857437	3393	+	HSATII	Satellite	undefined
chr16	50857260	50858382	1123	*	1123	39	0.655174	0.842579	-0.187405	-121.214	chr16	50857437	50857483	47	+	(GATTCCATTC)n	Simple_repeat	undefined
chr16	50857260	50858382	1123	*	1123	39	0.655174	0.842579	-0.187405	-121.214	chr16	50857483	50863621	6139	+	HSATII	Satellite	undefined
chr17	3897066	3898976	1911	*	1911	42	0.479958	0.630479	-0.150521	-121.164	chr17	3897210	3897465	256	+	Charlie1b	DNA	hAT-Charlie
chr17	3897066	3898976	1911	*	1911	42	0.479958	0.630479	-0.150521	-121.164	chr17	3897486	3897739	254	+	Charlie1a	DNA	hAT-Charlie
chr17	3897066	3898976	1911	*	1911	42	0.479958	0.630479	-0.150521	-121.164	chr17	3898309	3898479	171	+	MIR3	SINE	MIR
chr12	8241223	8242591	1369	*	1369	36	0.524618	0.356754	0.167864	120.936	chr12	8242460	8242743	284	-	AluSx	SINE	Alu
chr13	9266094	9267296	1203	*	1203	40	0.626984	0.74837	-0.121386	-120.793	chr13	9265941	9266096	156	-	AluJb	SINE	Alu
chr13	9266094	9267296	1203	*	1203	40	0.626984	0.74837	-0.121386	-120.793	chr13	9266096	9266402	307	-	AluSp	SINE	Alu
chr13	9266094	9267296	1203	*	1203	40	0.626984	0.74837	-0.121386	-120.793	chr13	9266402	9266509	108	-	AluJb	SINE	Alu
chr13	9266094	9267296	1203	*	1203	40	0.626984	0.74837	-0.121386	-120.793	chr13	9266550	9266605	56	+	(CTTT)n	Simple_repeat	undefined
chr13	9266094	9267296	1203	*	1203	40	0.626984	0.74837	-0.121386	-120.793	chr13	9266982	9267007	26	+	(TCTT)n	Simple_repeat	undefined
chr13	9266094	9267296	1203	*	1203	40	0.626984	0.74837	-0.121386	-120.793	chr13	9267015	9267066	52	+	G-rich	Low_complexity	undefined
chr13	9266094	9267296	1203	*	1203	40	0.626984	0.74837	-0.121386	-120.793	chr13	9267111	9267130	20	+	(CAC)n	Simple_repeat	undefined
chr13	9266094	9267296	1203	*	1203	40	0.626984	0.74837	-0.121386	-120.793	chr13	9267151	9267421	271	+	L1PREC2	LINE	L1
chr8	142868833	142869570	738	*	738	23	0.497967	0.751177	-0.25321	-120.717	chr8	142868835	142869034	200	+	MIR3	SINE	MIR
chr16	30468887	30470974	2088	*	2088	39	0.513679	0.341373	0.172306	120.465	chr16	30469484	30469552	69	-	L2a	LINE	L2
chr16	30468887	30470974	2088	*	2088	39	0.513679	0.341373	0.172306	120.465	chr16	30470450	30470489	40	+	(CCTGCTG)n	Simple_repeat	undefined
chrX	56890623	56891789	1167	*	1167	41	0.200776	0.105437	0.0953389	120.282	chrX	56890899	56890916	18	+	(GGC)n	Simple_repeat	undefined
chrX	56890623	56891789	1167	*	1167	41	0.200776	0.105437	0.0953389	120.282	chrX	56891101	56891128	28	+	(GCG)n	Simple_repeat	undefined
chr4	186357001	186358724	1724	*	1724	39	0.639634	0.788809	-0.149175	-120.278	chr4	186356962	186357038	77	-	AluJb	SINE	Alu
chr4	186357001	186358724	1724	*	1724	39	0.639634	0.788809	-0.149175	-120.278	chr4	186357490	186357693	204	+	L2b	LINE	L2
chr4	186357001	186358724	1724	*	1724	39	0.639634	0.788809	-0.149175	-120.278	chr4	186357703	186357998	296	+	AluSx	SINE	Alu
chr2	127552131	127554236	2106	*	2106	37	0.366529	0.563977	-0.197448	-120.033	chr2	127552119	127552281	163	+	L2b	LINE	L2
chr2	127552131	127554236	2106	*	2106	37	0.366529	0.563977	-0.197448	-120.033	chr2	127552533	127552626	94	+	L2b	LINE	L2
chr2	127552131	127554236	2106	*	2106	37	0.366529	0.563977	-0.197448	-120.033	chr2	127552702	127552865	164	+	Eutr16	DNA	hAT-Tip100
chr2	127552131	127554236	2106	*	2106	37	0.366529	0.563977	-0.197448	-120.033	chr2	127552971	127553188	218	+	Eutr16	DNA	hAT-Tip100
chr2	127552131	127554236	2106	*	2106	37	0.366529	0.563977	-0.197448	-120.033	chr2	127553256	127553281	26	+	(T)n	Simple_repeat	undefined
chr2	127552131	127554236	2106	*	2106	37	0.366529	0.563977	-0.197448	-120.033	chr2	127553287	127555388	2102	-	SVA_F	Retroposon	SVA
chr6	29533087	29535478	2392	*	2392	36	0.36763	0.566896	-0.199266	-119.867	chr6	29533525	29533846	322	+	AluSx	SINE	Alu
chr6	29533087	29535478	2392	*	2392	36	0.36763	0.566896	-0.199266	-119.867	chr6	29533847	29533868	22	+	(GAA)n	Simple_repeat	undefined
chr6	29533087	29535478	2392	*	2392	36	0.36763	0.566896	-0.199266	-119.867	chr6	29534434	29534712	279	+	L1ME3G	LINE	L1
chr6	29533087	29535478	2392	*	2392	36	0.36763	0.566896	-0.199266	-119.867	chr6	29534719	29534927	209	+	AluJb	SINE	Alu
chr6	29533087	29535478	2392	*	2392	36	0.36763	0.566896	-0.199266	-119.867	chr6	29534933	29535240	308	+	AluY	SINE	Alu
chr6	29533087	29535478	2392	*	2392	36	0.36763	0.566896	-0.199266	-119.867	chr6	29535259	29535282	24	+	(CA)n	Simple_repeat	undefined
chr6	29533087	29535478	2392	*	2392	36	0.36763	0.566896	-0.199266	-119.867	chr6	29535406	29535700	295	-	AluSx	SINE	Alu
chr4	191565107	191565974	868	*	868	25	0.859824	0.678565	0.181259	119.559	chr4	191565250	191565375	126	-	Helitron1Nb_Mam	RC	Helitron
chr4	191565107	191565974	868	*	868	25	0.859824	0.678565	0.181259	119.559	chr4	191565577	191566137	561	-	LTR1A2	LTR	ERV1
chr15	75474558	75475668	1111	*	1111	39	0.743648	0.855211	-0.111563	-119.359	chr15	75474563	75474664	102	+	GA-rich	Low_complexity	undefined
chrX	114276821	114277756	936	*	936	31	0.388628	0.137083	0.251544	119.339	chrX	114277554	114277588	35	+	(GGCCC)n	Simple_repeat	undefined
chr19	40099500	40100550	1051	*	1051	37	0.833484	0.93252	-0.0990355	-118.622	chr19	40097949	40099545	1597	-	SST1	Satellite	centr
chr19	40099500	40100550	1051	*	1051	37	0.833484	0.93252	-0.0990355	-118.622	chr19	40100283	40100379	97	+	GA-rich	Low_complexity	undefined
chr19	40099500	40100550	1051	*	1051	37	0.833484	0.93252	-0.0990355	-118.622	chr19	40100379	40100432	54	+	(ACAGAG)n	Simple_repeat	undefined
chr19	40099500	40100550	1051	*	1051	37	0.833484	0.93252	-0.0990355	-118.622	chr19	40100385	40100475	91	+	(CA)n	Simple_repeat	undefined
chr19	40099500	40100550	1051	*	1051	37	0.833484	0.93252	-0.0990355	-118.622	chr19	40100475	40102070	1596	-	SST1	Satellite	centr
chr19	40099500	40100550	1051	*	1051	37	0.833484	0.93252	-0.0990355	-118.622	chr19	40099545	40100284	740	+	SAT-VAR_rnd-1_family-9	Satellite	undefined
chr16	48559192	48560191	1000	*	1000	33	0.686436	0.883568	-0.197133	-118.247	chr16	48558989	48559333	345	+	HSATII	Satellite	undefined
chr16	48559192	48560191	1000	*	1000	33	0.686436	0.883568	-0.197133	-118.247	chr16	48559333	48559378	46	+	(GATTCCATTC)n	Simple_repeat	undefined
chr16	48559192	48560191	1000	*	1000	33	0.686436	0.883568	-0.197133	-118.247	chr16	48559378	48559635	258	+	HSATII	Satellite	undefined
chr16	48559192	48560191	1000	*	1000	33	0.686436	0.883568	-0.197133	-118.247	chr16	48559635	48559726	92	+	(GATTCCATTC)n	Simple_repeat	undefined
chr16	48559192	48560191	1000	*	1000	33	0.686436	0.883568	-0.197133	-118.247	chr16	48559726	48559898	173	+	HSATII	Satellite	undefined
chr16	48559192	48560191	1000	*	1000	33	0.686436	0.883568	-0.197133	-118.247	chr16	48559898	48559947	50	+	(GATTCCATTC)n	Simple_repeat	undefined
chr16	48559192	48560191	1000	*	1000	33	0.686436	0.883568	-0.197133	-118.247	chr16	48559947	48560149	203	+	HSATII	Satellite	undefined
chr16	48559192	48560191	1000	*	1000	33	0.686436	0.883568	-0.197133	-118.247	chr16	48560149	48560194	46	+	(GATTCCATTC)n	Simple_repeat	undefined
chr2	91912750	91913567	818	*	818	27	0.586395	0.784604	-0.198209	-118.129	chr2	91913343	91913384	42	+	(GCCCTG)n	Simple_repeat	undefined
chr7	1131526	1132661	1136	*	1136	38	0.398744	0.277649	0.121095	118.108	chr7	1132016	1132291	276	+	ORSL-2b	DNA	hAT-Tip100
chrX	822425	823751	1327	*	1327	33	0.236299	0.460699	-0.2244	-118.007	chrX	823572	823596	25	+	(GTCT)n	Simple_repeat	undefined
chrX	822425	823751	1327	*	1327	33	0.236299	0.460699	-0.2244	-118.007	chrX	823681	823705	25	+	(GTCT)n	Simple_repeat	undefined
chrX	822425	823751	1327	*	1327	33	0.236299	0.460699	-0.2244	-118.007	chrX	822481	822713	233	+	LTR9	LTR	ERV1
chrX	822425	823751	1327	*	1327	33	0.236299	0.460699	-0.2244	-118.007	chrX	822711	822762	52	+	LTR9	LTR	ERV1
chrX	822425	823751	1327	*	1327	33	0.236299	0.460699	-0.2244	-118.007	chrX	822760	822811	52	+	LTR9	LTR	ERV1
chrX	822425	823751	1327	*	1327	33	0.236299	0.460699	-0.2244	-118.007	chrX	822809	822860	52	+	LTR9	LTR	ERV1
chrX	822425	823751	1327	*	1327	33	0.236299	0.460699	-0.2244	-118.007	chrX	822858	823105	248	+	LTR9	LTR	ERV1
chrX	822425	823751	1327	*	1327	33	0.236299	0.460699	-0.2244	-118.007	chrX	823134	823225	92	+	(CTCT)n	Simple_repeat	undefined
chrX	822425	823751	1327	*	1327	33	0.236299	0.460699	-0.2244	-118.007	chrX	823225	823269	45	+	(TC)n	Simple_repeat	undefined
chrX	822425	823751	1327	*	1327	33	0.236299	0.460699	-0.2244	-118.007	chrX	823269	823358	90	+	(CTCT)n	Simple_repeat	undefined
chrX	822425	823751	1327	*	1327	33	0.236299	0.460699	-0.2244	-118.007	chrX	823413	823450	38	+	(CT)n	Simple_repeat	undefined
chrX	822425	823751	1327	*	1327	33	0.236299	0.460699	-0.2244	-118.007	chrX	823505	823536	32	+	(CT)n	Simple_repeat	undefined
chrX	822425	823751	1327	*	1327	33	0.236299	0.460699	-0.2244	-118.007	chrX	823602	823645	44	+	(CT)n	Simple_repeat	undefined
chrX	822425	823751	1327	*	1327	33	0.236299	0.460699	-0.2244	-118.007	chrX	823711	823752	42	+	(CT)n	Simple_repeat	undefined
chr9	145916486	145917631	1146	*	1146	28	0.601992	0.390851	0.211141	117.974	chr9	145916648	145916827	180	+	MER63A	DNA	hAT-Tip100
chr9	145916486	145917631	1146	*	1146	28	0.601992	0.390851	0.211141	117.974	chr9	145917367	145917475	109	-	MER45A	DNA	hAT-Tip100
chr9	145916486	145917631	1146	*	1146	28	0.601992	0.390851	0.211141	117.974	chr9	145917579	145917616	38	+	G-rich	Low_complexity	undefined
chr19	2609451	2611036	1586	*	1586	44	0.240373	0.374431	-0.134059	-117.881	chr19	2609748	2609789	42	+	(CA)n	Simple_repeat	undefined
chr19	2609451	2611036	1586	*	1586	44	0.240373	0.374431	-0.134059	-117.881	chr19	2610060	2610239	180	-	MER20	DNA	hAT-Charlie
chr19	2609451	2611036	1586	*	1586	44	0.240373	0.374431	-0.134059	-117.881	chr19	2610474	2610678	205	-	MER20	DNA	hAT-Charlie
chr19	47732968	47734012	1045	*	1045	38	0.862776	0.750994	0.111781	117.693	chr19	47732914	47733031	118	-	AluJo	SINE	Alu
chr19	47732968	47734012	1045	*	1045	38	0.862776	0.750994	0.111781	117.693	chr19	47733049	47733133	85	+	(CTCTGC)n	Simple_repeat	undefined
chr9	140184610	140187043	2434	*	2434	33	0.177314	0.362763	-0.185449	-117.587	chr9	140185443	140185500	58	-	MIRb	SINE	MIR
chr9	140184610	140187043	2434	*	2434	33	0.177314	0.362763	-0.185449	-117.587	chr9	140185527	140185596	70	+	MIRc	SINE	MIR
chr9	140184610	140187043	2434	*	2434	33	0.177314	0.362763	-0.185449	-117.587	chr9	140185704	140185752	49	-	MIRb	SINE	MIR
chr9	140184610	140187043	2434	*	2434	33	0.177314	0.362763	-0.185449	-117.587	chr9	140186101	140186150	50	+	MIR3	SINE	MIR
chr9	140184610	140187043	2434	*	2434	33	0.177314	0.362763	-0.185449	-117.587	chr9	140186319	140186639	321	+	AluSx	SINE	Alu
chr9	140184610	140187043	2434	*	2434	33	0.177314	0.362763	-0.185449	-117.587	chr9	140186639	140186807	169	+	AluJr4	SINE	Alu
chr9	140184610	140187043	2434	*	2434	33	0.177314	0.362763	-0.185449	-117.587	chr9	140186807	140186922	116	-	FLAM_C	SINE	Alu
chr19	18785429	18786188	760	*	760	30	0.649573	0.467072	0.1825	117.11	chr19	18786084	18786611	528	-	MLT1K	LTR	ERVL-MaLR
chr16	23683620	23684756	1137	*	1137	27	0.633206	0.429978	0.203228	117.052	chr16	23683677	23683801	125	+	L2b	LINE	L2
chr16	23683620	23684756	1137	*	1137	27	0.633206	0.429978	0.203228	117.052	chr16	23683953	23684097	145	+	L2b	LINE	L2
chr14	44975660	44978096	2437	*	2437	41	0.728812	0.55821	0.170602	117.022	chr14	44975624	44975903	280	-	AluSx	SINE	Alu
chr14	44975660	44978096	2437	*	2437	41	0.728812	0.55821	0.170602	117.022	chr14	44975903	44976087	185	+	AluJb	SINE	Alu
chr14	44975660	44978096	2437	*	2437	41	0.728812	0.55821	0.170602	117.022	chr14	44977828	44978140	313	+	AluSz	SINE	Alu
chr16	56346933	56349038	2106	*	2106	36	0.463367	0.29016	0.173208	116.84	chr16	56348107	56348124	18	+	(T)n	Simple_repeat	undefined
chr16	56346933	56349038	2106	*	2106	36	0.463367	0.29016	0.173208	116.84	chr16	56348702	56348729	28	+	(T)n	Simple_repeat	undefined
chr16	56346933	56349038	2106	*	2106	36	0.463367	0.29016	0.173208	116.84	chr16	56348866	56348901	36	+	G-rich	Low_complexity	undefined
chr19	15388676	15389842	1167	*	1167	27	0.468334	0.250395	0.217939	116.805	chr19	15389633	15389653	21	+	(TGG)n	Simple_repeat	undefined
chr17	68256935	68257802	868	*	868	21	0.855075	0.577843	0.277232	116.688	chr17	68256933	68257233	301	+	AluY	SINE	Alu
chr17	68256935	68257802	868	*	868	21	0.855075	0.577843	0.277232	116.688	chr17	68257233	68257270	38	-	AluJb	SINE	Alu
chr17	68256935	68257802	868	*	868	21	0.855075	0.577843	0.277232	116.688	chr17	68257345	68257638	294	-	AluY	SINE	Alu
chr13	66375921	66377287	1367	*	1367	30	0.331532	0.550183	-0.218651	-116.632	chr13	66375911	66376034	124	+	L2b	LINE	L2
chr13	66375921	66377287	1367	*	1367	30	0.331532	0.550183	-0.218651	-116.632	chr13	66376037	66376359	323	+	LTR1A2	LTR	ERV1
chr13	66375921	66377287	1367	*	1367	30	0.331532	0.550183	-0.218651	-116.632	chr13	66376347	66376954	608	+	LTR1A2	LTR	ERV1
chr13	66375921	66377287	1367	*	1367	30	0.331532	0.550183	-0.218651	-116.632	chr13	66376997	66377170	174	+	L2b	LINE	L2
chr16	51400051	51400905	855	*	855	29	0.838909	0.5091	0.329809	116.563	chr16	51399152	51401398	2247	+	HSATII	Satellite	undefined
chr17	63574646	63576765	2120	*	2120	40	0.190959	0.334349	-0.14339	-116.515	chr17	63574509	63574685	177	+	MER5A	DNA	hAT-Charlie
chr2	238349959	238351123	1165	*	1165	35	0.146312	0.273631	-0.127318	-116.294	chr2	238351099	238351123	25	+	(TAAA)n	Simple_repeat	undefined
chr4	187330571	187331855	1285	*	1285	35	0.401705	0.259349	0.142356	115.992	chr4	187331252	187331277	26	+	(TG)n	Simple_repeat	undefined
chrX	133347262	133348145	884	*	884	35	0.296176	0.163238	0.132937	115.796	chrX	133347827	133347875	49	+	(GCGCT)n	Simple_repeat	undefined
chr9	109478805	109480865	2061	*	2061	38	0.310855	0.182907	0.127949	115.719	chr9	109480262	109480302	41	+	A-rich	Low_complexity	undefined
chr5	160995338	160996929	1592	*	1592	34	0.616132	0.434349	0.181783	115.684	chr5	160995231	160995479	249	+	MIRb	SINE	MIR
chr5	160995338	160996929	1592	*	1592	34	0.616132	0.434349	0.181783	115.684	chr5	160995751	160995955	205	+	MIRb	SINE	MIR
chr20	2853868	2854878	1011	*	1011	33	0.537796	0.754397	-0.2166	-115.658	chr20	2853668	2855032	1365	+	SVA_D	Retroposon	SVA
chr20	2853868	2854878	1011	*	1011	33	0.537796	0.754397	-0.2166	-115.658	chr20	2854654	2855658	1005	+	SVA_F	Retroposon	SVA
chr10	134244729	134245948	1220	*	1220	40	0.925448	0.830829	0.0946197	115.094	chr10	134245780	134245819	40	+	Alu	SINE	Alu
chr10	134244729	134245948	1220	*	1220	40	0.925448	0.830829	0.0946197	115.094	chr10	134245840	134246149	310	+	AluSc	SINE	Alu
chr10	513326	515367	2042	*	2042	35	0.398469	0.606994	-0.208525	-115.047	chr10	514386	514706	321	+	MLT1A0	LTR	ERVL-MaLR
chrX	116873210	116874351	1142	*	1142	34	0.241752	0.119004	0.122748	114.949	chrX	116873501	116873534	34	+	(GCGGCC)n	Simple_repeat	undefined
chrX	116873210	116874351	1142	*	1142	34	0.241752	0.119004	0.122748	114.949	chrX	116873356	116873442	87	+	(AGCG)n	Simple_repeat	undefined
chrX	116873210	116874351	1142	*	1142	34	0.241752	0.119004	0.122748	114.949	chrX	116873541	116873589	49	+	(CCGC)n	Simple_repeat	undefined
chrX	116873210	116874351	1142	*	1142	34	0.241752	0.119004	0.122748	114.949	chrX	116873943	116873975	33	+	(CGGAGG)n	Simple_repeat	undefined
chrX	116873210	116874351	1142	*	1142	34	0.241752	0.119004	0.122748	114.949	chrX	116874134	116874167	34	+	(CA)n	Simple_repeat	undefined
chr10	79782132	79783573	1442	*	1442	29	0.238609	0.421828	-0.183218	-114.948	chr10	79782239	79782410	172	-	MER5A	DNA	hAT-Charlie
chr18	47181366	47183540	2175	*	2175	34	0.864309	0.575417	0.288892	114.802	chr18	47181178	47181476	299	-	AluSq2	SINE	Alu
chr18	47181366	47183540	2175	*	2175	34	0.864309	0.575417	0.288892	114.802	chr18	47181810	47181908	99	+	(GT)n	Simple_repeat	undefined
chr18	47181366	47183540	2175	*	2175	34	0.864309	0.575417	0.288892	114.802	chr18	47182014	47182074	61	+	Charlie19a	DNA	hAT-Charlie
chr18	47181366	47183540	2175	*	2175	34	0.864309	0.575417	0.288892	114.802	chr18	47182261	47182550	290	-	AluJb	SINE	Alu
chr18	47181366	47183540	2175	*	2175	34	0.864309	0.575417	0.288892	114.802	chr18	47183071	47183142	72	+	(CCG)n	Simple_repeat	undefined
chr12	112161120	112162138	1019	*	1019	35	0.660694	0.803951	-0.143257	-114.769	chr12	112161977	112162002	26	+	(GGA)n	Simple_repeat	undefined
chr4	19502541	19503113	573	*	573	39	0.67435	0.529282	0.145069	114.593	chr4	19502698	19502819	122	-	Tigger17	DNA	TcMar-Tigger
chr4	19502541	19503113	573	*	573	39	0.67435	0.529282	0.145069	114.593	chr4	19502974	19503055	82	-	Tigger17	DNA	TcMar-Tigger
chr12	131780674	131781740	1067	*	1067	29	0.65531	0.452495	0.202815	114.56	chr12	131780836	131780937	102	+	L1ME4b	LINE	L1
chr17	43541470	43542796	1327	*	1327	34	0.588369	0.416484	0.171886	114.371	chr17	43541582	43541780	199	-	L2b	LINE	L2
chr17	43541470	43542796	1327	*	1327	34	0.588369	0.416484	0.171886	114.371	chr17	43541780	43542084	305	+	AluSg4	SINE	Alu
chr17	43541470	43542796	1327	*	1327	34	0.588369	0.416484	0.171886	114.371	chr17	43542084	43542101	18	-	L2b	LINE	L2
chr17	43541470	43542796	1327	*	1327	34	0.588369	0.416484	0.171886	114.371	chr17	43542704	43542821	118	+	MIRc	SINE	MIR
chr8	66918936	66920484	1549	*	1549	28	0.109204	0.294943	-0.18574	-114.192	chr8	66919213	66919232	20	+	(A)n	Simple_repeat	undefined
chr14	85328272	85329824	1553	*	1553	29	0.698603	0.459133	0.23947	113.922	chr14	85328258	85328532	275	-	AluSx	SINE	Alu
chr14	85328272	85329824	1553	*	1553	29	0.698603	0.459133	0.23947	113.922	chr14	85328678	85329242	565	+	L2	LINE	L2
chr14	85328272	85329824	1553	*	1553	29	0.698603	0.459133	0.23947	113.922	chr14	85329252	85329320	69	+	(AC)n	Simple_repeat	undefined
chr14	85328272	85329824	1553	*	1553	29	0.698603	0.459133	0.23947	113.922	chr14	85329382	85329468	87	+	L2	LINE	L2
chr14	85328272	85329824	1553	*	1553	29	0.698603	0.459133	0.23947	113.922	chr14	85329468	85329530	63	+	MER20	DNA	hAT-Charlie
chr14	85328272	85329824	1553	*	1553	29	0.698603	0.459133	0.23947	113.922	chr14	85329533	85329845	313	-	AluY	SINE	Alu
chr7	1127429	1128680	1252	*	1252	29	0.77324	0.571634	0.201606	113.851	chr7	1128620	1128674	55	+	(AC)n	Simple_repeat	undefined
chr9	150386150	150387585	1436	*	1436	37	0.911599	0.801344	0.110255	113.84	chr9	150386703	150386722	20	+	(T)n	Simple_repeat	undefined
chr20	34190150	34192106	1957	*	1957	35	0.332094	0.514284	-0.182191	-113.686	chr20	34190852	34191140	289	-	AluSx	SINE	Alu
chr15	94108430	94109725	1296	*	1296	39	0.12432	0.237636	-0.113315	-113.461	chr15	94108978	94109046	69	+	(CTCTC)n	Simple_repeat	undefined
chr9	146590858	146592094	1237	*	1237	35	0.202218	0.349638	-0.14742	-113.446	chr9	146591054	146591091	38	+	G-rich	Low_complexity	undefined
chr9	146590858	146592094	1237	*	1237	35	0.202218	0.349638	-0.14742	-113.446	chr9	146591284	146591332	49	+	(CCTC)n	Simple_repeat	undefined
chr9	146590858	146592094	1237	*	1237	35	0.202218	0.349638	-0.14742	-113.446	chr9	146591659	146591717	59	+	(GT)n	Simple_repeat	undefined
chr1	5462194	5463973	1780	*	1780	36	0.794635	0.630393	0.164242	113.117	chr1	5462640	5462678	39	+	(GGCTCAG)n	Simple_repeat	undefined
chr1	5462194	5463973	1780	*	1780	36	0.794635	0.630393	0.164242	113.117	chr1	5463131	5463636	506	-	MER75	DNA	PiggyBac
chr16	11014797	11016598	1802	*	1802	29	0.279924	0.501376	-0.221452	-112.983	chr16	11014682	11014855	174	+	MIRb	SINE	MIR
chrY	15714	16510	797	*	797	26	0.407047	0.194006	0.213041	112.954	chrY	16141	16232	92	+	(CCCGCGG)n	Simple_repeat	undefined
chrY	15714	16510	797	*	797	26	0.407047	0.194006	0.213041	112.954	chrY	16494	16644	151	+	MIR	SINE	MIR
chr2	239700799	239702223	1425	*	1425	33	0.480806	0.663882	-0.183076	-112.728	chr2	239700551	239701104	554	+	L1ME3E	LINE	L1
chr2	239700799	239702223	1425	*	1425	33	0.480806	0.663882	-0.183076	-112.728	chr2	239701221	239701629	409	+	L1ME3E	LINE	L1
chr10	132984899	132985721	823	*	823	28	0.425483	0.616303	-0.190819	-112.547	chr10	132984961	132985615	655	-	L1MB3	LINE	L1
chr10	132984899	132985721	823	*	823	28	0.425483	0.616303	-0.190819	-112.547	chr10	132985634	132985751	118	+	L2c	LINE	L2
chr12	113137425	113138723	1299	*	1299	36	0.504069	0.664956	-0.160887	-112.315	chr12	113137469	113137539	71	-	MADE2	DNA	TcMar-Mariner
chr12	113137425	113138723	1299	*	1299	36	0.504069	0.664956	-0.160887	-112.315	chr12	113138416	113138460	45	+	(CCCCGC)n	Simple_repeat	undefined
chr8	47293788	47294561	774	*	774	30	0.609986	0.452289	0.157696	112.237	chr8	47294127	47294389	263	+	MLT1D	LTR	ERVL-MaLR
chr2	120878387	120879259	873	*	873	29	0.67398	0.484891	0.189089	112.208	chr2	120878354	120878488	135	-	MIRc	SINE	MIR
chr2	120878387	120879259	873	*	873	29	0.67398	0.484891	0.189089	112.208	chr2	120878810	120878984	175	+	MIR	SINE	MIR
chr2	120878387	120879259	873	*	873	29	0.67398	0.484891	0.189089	112.208	chr2	120879027	120879258	232	-	MamRep38	DNA	hAT-Tip100
chr6	16887232	16888387	1156	*	1156	30	0.509171	0.323798	0.185373	112.054	chr6	16886822	16887526	705	-	LTR12D	LTR	ERV1
chr6	16887232	16888387	1156	*	1156	30	0.509171	0.323798	0.185373	112.054	chr6	16887551	16887959	409	-	LTR12D	LTR	ERV1
chr6	16887232	16888387	1156	*	1156	30	0.509171	0.323798	0.185373	112.054	chr6	16887959	16888180	222	-	AluYk2	SINE	Alu
chr6	16887232	16888387	1156	*	1156	30	0.509171	0.323798	0.185373	112.054	chr6	16888180	16888415	236	-	L1MA9	LINE	L1
chr16	93909564	93911065	1502	*	1502	27	0.557053	0.785644	-0.228591	-112.038	chr16	93910026	93910170	145	+	MLT1F2	LTR	ERVL-MaLR
chr16	93909564	93911065	1502	*	1502	27	0.557053	0.785644	-0.228591	-112.038	chr16	93911003	93911298	296	-	AluJb	SINE	Alu
chr17	74746646	74748285	1640	*	1640	34	0.718078	0.530171	0.187907	111.976	chr17	74746987	74747003	17	-	MIR3	SINE	MIR
chr17	74746646	74748285	1640	*	1640	34	0.718078	0.530171	0.187907	111.976	chr17	74747003	74747175	173	-	MER5A1	DNA	hAT-Charlie
chr17	74746646	74748285	1640	*	1640	34	0.718078	0.530171	0.187907	111.976	chr17	74747175	74747286	112	-	MIR3	SINE	MIR
chr17	74746646	74748285	1640	*	1640	34	0.718078	0.530171	0.187907	111.976	chr17	74748073	74748287	215	+	MER20	DNA	hAT-Charlie
chr2	91367623	91368795	1173	*	1173	40	0.56492	0.758187	-0.193267	-111.812	chr2	91366714	91367833	1120	-	HSATII	Satellite	undefined
chr2	91367623	91368795	1173	*	1173	40	0.56492	0.758187	-0.193267	-111.812	chr2	91367833	91367902	70	+	(GAATGGAATC)n	Simple_repeat	undefined
chr2	91367623	91368795	1173	*	1173	40	0.56492	0.758187	-0.193267	-111.812	chr2	91367902	91367980	79	-	HSATII	Satellite	undefined
chr2	91367623	91368795	1173	*	1173	40	0.56492	0.758187	-0.193267	-111.812	chr2	91367980	91368072	93	+	(GAATGGAATC)n	Simple_repeat	undefined
chr2	91367623	91368795	1173	*	1173	40	0.56492	0.758187	-0.193267	-111.812	chr2	91368072	91372086	4015	-	HSATII	Satellite	undefined
chr18	77228504	77230050	1547	*	1547	35	0.33192	0.492422	-0.160501	-111.791	chr18	77228231	77228525	295	-	AluY	SINE	Alu
chr18	77228504	77230050	1547	*	1547	35	0.33192	0.492422	-0.160501	-111.791	chr18	77228547	77228988	442	-	L1MB3	LINE	L1
chr18	77228504	77230050	1547	*	1547	35	0.33192	0.492422	-0.160501	-111.791	chr18	77229996	77230276	281	-	AluSx	SINE	Alu
chr9	145677756	145679123	1368	*	1368	38	0.541988	0.697298	-0.155309	-111.66	chr9	145677668	145677771	104	+	MIR3	SINE	MIR
chrX	152621938	152623277	1340	*	1340	37	0.659159	0.495435	0.163725	111.419	chrX	152622004	152622027	24	+	(CAGG)n	Simple_repeat	undefined
chr17	39323403	39325074	1672	*	1672	35	0.445638	0.629211	-0.183573	-111.354	chr17	39323933	39323974	42	+	GA-rich	Low_complexity	undefined
chr17	39323403	39325074	1672	*	1672	35	0.445638	0.629211	-0.183573	-111.354	chr17	39324187	39324295	109	-	L2c	LINE	L2
chr17	39323403	39325074	1672	*	1672	35	0.445638	0.629211	-0.183573	-111.354	chr17	39324903	39324986	84	+	L2b	LINE	L2
chr17	39323403	39325074	1672	*	1672	35	0.445638	0.629211	-0.183573	-111.354	chr17	39324986	39325277	292	-	AluSx	SINE	Alu
chr4	8823181	8824506	1326	*	1326	34	0.41267	0.27429	0.13838	111.177	chr4	8823162	8823281	120	+	HAL1	LINE	L1
chr4	8823181	8824506	1326	*	1326	34	0.41267	0.27429	0.13838	111.177	chr4	8823367	8823413	47	+	G-rich	Low_complexity	undefined
chr4	8823181	8824506	1326	*	1326	34	0.41267	0.27429	0.13838	111.177	chr4	8823483	8823578	96	+	L1ME2	LINE	L1
chr4	8823181	8824506	1326	*	1326	34	0.41267	0.27429	0.13838	111.177	chr4	8823589	8823679	91	+	L1ME4b	LINE	L1
chr4	8823181	8824506	1326	*	1326	34	0.41267	0.27429	0.13838	111.177	chr4	8823711	8823994	284	+	AluJb	SINE	Alu
chr21	5518703	5520755	2053	*	2053	32	0.375867	0.711509	-0.335642	-111.103	chr21	5519327	5519352	26	+	(GGCC)n	Simple_repeat	undefined
chr21	5518703	5520755	2053	*	2053	32	0.375867	0.711509	-0.335642	-111.103	chr21	5519207	5519275	69	+	(CCGCGC)n	Simple_repeat	undefined
chr21	5518703	5520755	2053	*	2053	32	0.375867	0.711509	-0.335642	-111.103	chr21	5519382	5521251	1870	+	SSU-rRNA_Hsa	rRNA	undefined
chr13	97667105	97668713	1609	*	1609	35	0.837939	0.697062	0.140878	111.06	chr13	97668563	97668861	299	+	AluJb	SINE	Alu
chr1	227756996	227757859	864	*	864	34	0.754573	0.554561	0.200012	110.984	chr1	227757630	227757937	308	+	AluYk3	SINE	Alu
chr1	227756996	227757859	864	*	864	34	0.754573	0.554561	0.200012	110.984	chr1	227756771	227757630	860	+	COMP-subunit_5SRNA_rnd-6_family-13719	Unknown	undefined
chr5	94076813	94078267	1455	*	1455	26	0.767734	0.540099	0.227635	110.784	chr5	94077483	94077529	47	+	(TTTCTCT)n	Simple_repeat	undefined
chr5	94076813	94078267	1455	*	1455	26	0.767734	0.540099	0.227635	110.784	chr5	94078135	94078160	26	+	(AAAAC)n	Simple_repeat	undefined
chr12	131668091	131669614	1524	*	1524	34	0.18073	0.337749	-0.157018	-110.632	chr12	131668394	131668577	184	-	L1M5	LINE	L1
chr12	131668091	131669614	1524	*	1524	34	0.18073	0.337749	-0.157018	-110.632	chr12	131668656	131668715	60	+	(ACACGC)n	Simple_repeat	undefined
chr8	39251249	39252387	1139	*	1139	33	0.409093	0.576615	-0.167523	-110.604	chr8	39252373	39252502	130	-	MIRc	SINE	MIR
chr4	7101273	7102560	1288	*	1288	34	0.893559	0.757776	0.135783	110.332	chr4	7101320	7101427	108	+	L2a	LINE	L2
chr4	7101273	7102560	1288	*	1288	34	0.893559	0.757776	0.135783	110.332	chr4	7102533	7104437	1905	+	(TG)n	Simple_repeat	undefined
chr19	4668206	4669340	1135	*	1135	32	0.570057	0.735196	-0.165139	-110.161	chr19	4668212	4668575	364	+	MLT1A1	LTR	ERVL-MaLR
chr19	4668206	4669340	1135	*	1135	32	0.570057	0.735196	-0.165139	-110.161	chr19	4669019	4669080	62	+	(GCCGG)n	Simple_repeat	undefined
chrX	128275842	128276921	1080	*	1080	33	0.354232	0.204137	0.150095	110.006	chrX	128275761	128275876	116	-	X7A_LINE	LINE	CR1
chrX	128275842	128276921	1080	*	1080	33	0.354232	0.204137	0.150095	110.006	chrX	128276014	128276100	87	+	(CCCCGC)n	Simple_repeat	undefined
chrX	128275842	128276921	1080	*	1080	33	0.354232	0.204137	0.150095	110.006	chrX	128276751	128276855	105	+	MamSINE1	SINE	tRNA-RTE
chr21	3123424	3124671	1248	*	1248	32	0.293544	0.103326	0.190219	109.973	chr21	3120858	3123458	2601	+	LSU-rRNA_Hsa	rRNA	undefined
chr21	3123424	3124671	1248	*	1248	32	0.293544	0.103326	0.190219	109.973	chr21	3123458	3123493	36	+	(CGG)n	Simple_repeat	undefined
chr21	3123424	3124671	1248	*	1248	32	0.293544	0.103326	0.190219	109.973	chr21	3123493	3125048	1556	+	LSU-rRNA_Hsa	rRNA	undefined
chr19	1892131	1893295	1165	*	1165	35	0.822451	0.694563	0.127888	109.952	chr19	1893007	1893141	135	+	FLAM_C	SINE	Alu
chr5	140194989	140196260	1272	*	1272	32	0.153411	0.313841	-0.16043	-109.667	chr5	140195228	140195281	54	+	(CCTCCCG)n	Simple_repeat	undefined
chr20	65262622	65263733	1112	*	1112	33	0.62783	0.466703	0.161128	109.533	chr20	65263235	65263488	254	-	MLT2C2	LTR	ERVL
chr19	48767333	48768261	929	*	929	27	0.801604	0.601344	0.20026	109.488	chr19	48768002	48768054	53	+	(CGG)n	Simple_repeat	undefined
chrX	98852337	98853622	1286	*	1286	36	0.178124	0.075341	0.102783	109.291	chrX	98852360	98852431	72	+	(TGAGTG)n	Simple_repeat	undefined
chrX	98852337	98853622	1286	*	1286	36	0.178124	0.075341	0.102783	109.291	chrX	98852623	98852673	51	+	(GCT)n	Simple_repeat	undefined
chrX	98852337	98853622	1286	*	1286	36	0.178124	0.075341	0.102783	109.291	chrX	98852902	98852957	56	+	(CAGG)n	Simple_repeat	undefined
chrX	98852337	98853622	1286	*	1286	36	0.178124	0.075341	0.102783	109.291	chrX	98853088	98853143	56	+	(AT)n	Simple_repeat	undefined
chr7	2830490	2831476	987	*	987	27	0.655476	0.442236	0.21324	109.238	chr7	2831365	2831452	88	+	Tigger10	DNA	TcMar-Tigger
chr9	44894671	44895555	885	*	885	37	0.491816	0.62607	-0.134255	-109.093	chr9	44895486	44895606	121	-	MLT1D	LTR	ERVL-MaLR
chr9	44894671	44895555	885	*	885	37	0.491816	0.62607	-0.134255	-109.093	chr9	44892268	44895482	3215	-	SAT-VAR_rnd-6_family-4384	Satellite	undefined
chr19	38819583	38820537	955	*	955	33	0.881153	0.750797	0.130356	108.953	chr19	38818860	38820456	1597	+	SST1	Satellite	centr
chr19	38819583	38820537	955	*	955	33	0.881153	0.750797	0.130356	108.953	chr19	38820456	38820537	82	+	(GT)n	Simple_repeat	undefined
chr19	38819583	38820537	955	*	955	33	0.881153	0.750797	0.130356	108.953	chr19	38820526	38820543	18	+	(CTGTCT)n	Simple_repeat	undefined
chr16	93415444	93416859	1416	*	1416	26	0.749319	0.514263	0.235056	108.914	chr16	93416198	93416262	65	+	GA-rich	Low_complexity	undefined
chr7	371192	372600	1409	*	1409	37	0.745517	0.598413	0.147104	108.745	chr7	371088	371305	218	+	L1MC4	LINE	L1
chr7	371192	372600	1409	*	1409	37	0.745517	0.598413	0.147104	108.745	chr7	371800	371846	47	+	GA-rich	Low_complexity	undefined
chr7	371192	372600	1409	*	1409	37	0.745517	0.598413	0.147104	108.745	chr7	371950	372108	159	+	L2a	LINE	L2
chr7	371192	372600	1409	*	1409	37	0.745517	0.598413	0.147104	108.745	chr7	372278	372728	451	+	L2a	LINE	L2
chr19	51723103	51724161	1059	*	1059	35	0.687411	0.540172	0.147239	108.732	chr19	51722900	51723206	307	+	AluSx3	SINE	Alu
chr19	51723103	51724161	1059	*	1059	35	0.687411	0.540172	0.147239	108.732	chr19	51724119	51724431	313	-	AluSx1	SINE	Alu
chr4	17485177	17487282	2106	*	2106	26	0.420955	0.679462	-0.258507	-108.229	chr4	17484415	17485401	987	+	L1MC4	LINE	L1
chr4	17485177	17487282	2106	*	2106	26	0.420955	0.679462	-0.258507	-108.229	chr4	17485412	17485702	291	+	AluSx1	SINE	Alu
chr4	17485177	17487282	2106	*	2106	26	0.420955	0.679462	-0.258507	-108.229	chr4	17485702	17485740	39	+	(GGGGA)n	Simple_repeat	undefined
chr4	17485177	17487282	2106	*	2106	26	0.420955	0.679462	-0.258507	-108.229	chr4	17486506	17486604	99	-	L1ME4a	LINE	L1
chr4	17485177	17487282	2106	*	2106	26	0.420955	0.679462	-0.258507	-108.229	chr4	17486745	17486823	79	+	L1MC5	LINE	L1
chr4	17485177	17487282	2106	*	2106	26	0.420955	0.679462	-0.258507	-108.229	chr4	17486984	17487291	308	-	AluSq2	SINE	Alu
chr20	31042535	31043305	771	*	771	23	0.611538	0.354733	0.256805	108.222	chr20	31042317	31042767	451	+	COMP-subunit_LSAU-BSAT_rnd-1_family-4	Satellite	undefined
chr20	31042535	31043305	771	*	771	23	0.611538	0.354733	0.256805	108.222	chr20	31042767	31043346	580	-	COMP-subunit_LSAU-BSAT_rnd-6_family-5403	Satellite	undefined
chr12	130376732	130378020	1289	*	1289	39	0.303153	0.427886	-0.124733	-108.07	chr12	130377920	130378244	325	-	MER1B	DNA	hAT-Charlie
chr17	76394606	76395616	1011	*	1011	27	0.34576	0.542391	-0.196631	-107.821	chr17	76394584	76394710	127	-	MIRb	SINE	MIR
chr17	76394606	76395616	1011	*	1011	27	0.34576	0.542391	-0.196631	-107.821	chr17	76394769	76394802	34	+	(CTCCCC)n	Simple_repeat	undefined
chr4	3742259	3743372	1114	*	1114	34	0.524121	0.679264	-0.155143	-107.657	chr4	3742381	3742555	175	-	MLT1K	LTR	ERVL-MaLR
chr2	131829063	131830163	1101	*	1101	39	0.2624	0.380854	-0.118454	-107.522	chr2	131828924	131829218	295	+	AluSx	SINE	Alu
chr2	131829063	131830163	1101	*	1101	39	0.2624	0.380854	-0.118454	-107.522	chr2	131829770	131829920	151	+	MER4A1	LTR	ERV1
chr20	34184676	34185809	1134	*	1134	29	0.489495	0.691772	-0.202276	-107.295	chr20	34184548	34184697	150	-	AluJb	SINE	Alu
chr20	34184676	34185809	1134	*	1134	29	0.489495	0.691772	-0.202276	-107.295	chr20	34184723	34185072	350	+	L1MB4	LINE	L1
chr19	53636495	53637897	1403	*	1403	38	0.182413	0.308522	-0.126109	-107.17	chr19	53636404	53636608	205	+	MER20	DNA	hAT-Charlie
chr19	53636495	53637897	1403	*	1403	38	0.182413	0.308522	-0.126109	-107.17	chr19	53636845	53637004	160	-	MIR	SINE	MIR
chr17	21627485	21628586	1102	*	1102	36	0.719327	0.590554	0.128773	107.128	chr17	21627290	21635844	8555	-	SST1	Satellite	centr
chr19	43309558	43310652	1095	*	1095	33	0.820171	0.684927	0.135245	106.938	chr19	43309473	43309606	134	-	AluJr	SINE	Alu
chr19	43309558	43310652	1095	*	1095	33	0.820171	0.684927	0.135245	106.938	chr19	43309548	43309628	81	+	SVA_A	Retroposon	SVA
chr19	43309558	43310652	1095	*	1095	33	0.820171	0.684927	0.135245	106.938	chr19	43309647	43309875	229	+	AluSx	SINE	Alu
chr19	43309558	43310652	1095	*	1095	33	0.820171	0.684927	0.135245	106.938	chr19	43310031	43310330	300	-	AluSz	SINE	Alu
chr17	79359841	79361133	1293	*	1293	34	0.619004	0.762145	-0.143141	-106.708	chr17	79359465	79360939	1475	+	SVA_F	Retroposon	SVA
chr17	79359841	79361133	1293	*	1293	34	0.619004	0.762145	-0.143141	-106.708	chr17	79360953	79361047	95	-	MER96B	DNA	hAT-Tip100
chr10	123359296	123361019	1724	*	1724	33	0.230542	0.399599	-0.169057	-106.685	chr10	123359359	123359519	161	-	AluJb	SINE	Alu
chr10	123359296	123361019	1724	*	1724	33	0.230542	0.399599	-0.169057	-106.685	chr10	123359521	123359613	93	-	MIR	SINE	MIR
chr10	123359296	123361019	1724	*	1724	33	0.230542	0.399599	-0.169057	-106.685	chr10	123360382	123360417	36	+	(GAAT)n	Simple_repeat	undefined
chr10	123359296	123361019	1724	*	1724	33	0.230542	0.399599	-0.169057	-106.685	chr10	123360549	123360635	87	+	MIR3	SINE	MIR
chr10	123359296	123361019	1724	*	1724	33	0.230542	0.399599	-0.169057	-106.685	chr10	123360679	123360881	203	-	L2a	LINE	L2
chr10	80179226	80180323	1098	*	1098	28	0.465479	0.267905	0.197573	106.637	chr10	80180221	80180263	43	+	(CTCCT)n	Simple_repeat	undefined
chr9	78035756	78036849	1094	*	1094	35	0.609855	0.472766	0.137089	106.518	chr9	78035535	78037230	1696	-	GSATII	Satellite	centr
chr5	181742995	181743812	818	*	818	29	0.398537	0.231685	0.166852	106.404	chr5	181742796	181743070	275	+	AluJb	SINE	Alu
chr5	181742995	181743812	818	*	818	29	0.398537	0.231685	0.166852	106.404	chr5	181743356	181743508	153	+	L1M2	LINE	L1
chr5	181742995	181743812	818	*	818	29	0.398537	0.231685	0.166852	106.404	chr5	181743520	181743849	330	+	AluY	SINE	Alu
chr14	96650899	96652317	1419	*	1419	32	0.44312	0.629069	-0.185949	-106.278	chr14	96651846	96652011	166	-	L3	LINE	CR1
chr14	96650899	96652317	1419	*	1419	32	0.44312	0.629069	-0.185949	-106.278	chr14	96652011	96652322	312	-	AluSp	SINE	Alu
chr19	13153988	13155594	1607	*	1607	29	0.185359	0.37303	-0.187671	-106.207	chr19	13154322	13154826	505	-	L1MC5	LINE	L1
chr19	13153988	13155594	1607	*	1607	29	0.185359	0.37303	-0.187671	-106.207	chr19	13155524	13155575	52	+	MIRb	SINE	MIR
chr3	125632186	125633196	1011	*	1011	36	0.732065	0.845769	-0.113704	-106.184	chr3	125632292	125632336	45	+	(CCCCGC)n	Simple_repeat	undefined
chr7	126063829	126065359	1531	*	1531	24	0.401224	0.651754	-0.25053	-106.171	chr7	126064923	126065002	80	-	MIR3	SINE	MIR
chr7	126063829	126065359	1531	*	1531	24	0.401224	0.651754	-0.25053	-106.171	chr7	126065221	126065886	666	+	L1MEd	LINE	L1
chr2	95836891	95838220	1330	*	1330	26	0.395732	0.634555	-0.238823	-105.786	chr2	95837279	95837380	102	-	L2a	LINE	L2
chr2	95836891	95838220	1330	*	1330	26	0.395732	0.634555	-0.238823	-105.786	chr2	95837617	95838006	390	-	L2a	LINE	L2
chr9	77087534	77088529	996	*	996	32	0.0993453	0.22219	-0.122845	-105.717	chr9	77087744	77087804	61	+	(AC)n	Simple_repeat	undefined
chr9	77087534	77088529	996	*	996	32	0.0993453	0.22219	-0.122845	-105.717	chr9	77088295	77088344	50	+	(GCGG)n	Simple_repeat	undefined
chr9	77087534	77088529	996	*	996	32	0.0993453	0.22219	-0.122845	-105.717	chr9	77088332	77088412	81	+	G-rich	Low_complexity	undefined
chr19	31941523	31943441	1919	*	1919	29	0.653974	0.435104	0.21887	105.715	chr19	31941635	31941684	50	+	G-rich	Low_complexity	undefined
chr19	31941523	31943441	1919	*	1919	29	0.653974	0.435104	0.21887	105.715	chr19	31941925	31942030	106	+	L3b	LINE	CR1
chr19	31941523	31943441	1919	*	1919	29	0.653974	0.435104	0.21887	105.715	chr19	31942223	31942326	104	+	(ACACAC)n	Simple_repeat	undefined
chr19	31941523	31943441	1919	*	1919	29	0.653974	0.435104	0.21887	105.715	chr19	31942694	31942718	25	+	(A)n	Simple_repeat	undefined
chr19	31941523	31943441	1919	*	1919	29	0.653974	0.435104	0.21887	105.715	chr19	31942846	31943029	184	+	MIRb	SINE	MIR
chr19	31941523	31943441	1919	*	1919	29	0.653974	0.435104	0.21887	105.715	chr19	31943324	31943441	118	-	AluJb	SINE	Alu
chr1	129124372	129125475	1104	*	1104	26	0.565921	0.872998	-0.307078	-105.714	chr1	129123809	129124627	819	-	HSATII	Satellite	undefined
chr1	129124372	129125475	1104	*	1104	26	0.565921	0.872998	-0.307078	-105.714	chr1	129124627	129124696	70	+	(GAATGGAATC)n	Simple_repeat	undefined
chr1	129124372	129125475	1104	*	1104	26	0.565921	0.872998	-0.307078	-105.714	chr1	129124696	129126491	1796	-	HSATII	Satellite	undefined
chr6	373529	374292	764	*	764	27	0.547536	0.724222	-0.176686	-105.661	chr6	373510	373539	30	+	A-rich	Low_complexity	undefined
chr9	146149537	146150574	1038	*	1038	32	0.373512	0.533103	-0.159591	-105.532	chr9	146149157	146149684	528	+	Ricksha_c	DNA	MULE-MuDR
chr16	78884039	78884980	942	*	942	36	0.176296	0.281218	-0.104922	-105.502	chr16	78884472	78884514	43	+	(CGCGCCC)n	Simple_repeat	undefined
chr16	1551105	1552411	1307	*	1307	37	0.85218	0.739094	0.113085	105.456	chr16	1551634	1551699	66	-	AluY	SINE	Alu
chr16	2076155	2077358	1204	*	1204	32	0.38999	0.570351	-0.18036	-105.419	chr16	2076083	2076207	125	+	L2a	LINE	L2
chr16	2076155	2077358	1204	*	1204	32	0.38999	0.570351	-0.18036	-105.419	chr16	2076421	2076535	115	+	MIRb	SINE	MIR
chr1	43974108	43974828	721	*	721	26	0.569897	0.756671	-0.186774	-105.346	chr1	43974322	43974376	55	+	(TGGAGC)n	Simple_repeat	undefined
chrX	247352	248514	1163	*	1163	32	0.90806	0.722227	0.185833	105.31	chrX	247736	247898	163	-	AluJb	SINE	Alu
chrX	247352	248514	1163	*	1163	32	0.90806	0.722227	0.185833	105.31	chrX	247912	248201	290	-	AluJo	SINE	Alu
chrX	247352	248514	1163	*	1163	32	0.90806	0.722227	0.185833	105.31	chrX	248454	248566	113	-	MER41C	LTR	ERV1
chr22	38434988	38435965	978	*	978	30	0.42103	0.57886	-0.15783	-105.308	chr22	38435069	38435103	35	+	(GGCTGG)n	Simple_repeat	undefined
chrX	128490138	128491195	1058	*	1058	37	0.220875	0.348239	-0.127364	-105.266	chrX	128490701	128490802	102	+	(CG)n	Simple_repeat	undefined
chr19	10419994	10421116	1123	*	1123	36	0.367576	0.241556	0.12602	104.741	chr19	10420896	10421188	293	+	AluSx	SINE	Alu
chrX	748036	749235	1200	*	1200	32	0.687451	0.896823	-0.209372	-104.699	chrX	747940	748246	307	-	AluY	SINE	Alu
chrX	748036	749235	1200	*	1200	32	0.687451	0.896823	-0.209372	-104.699	chrX	748913	748933	21	+	(TG)n	Simple_repeat	undefined
chrX	748036	749235	1200	*	1200	32	0.687451	0.896823	-0.209372	-104.699	chrX	748961	749272	312	+	AluSx	SINE	Alu
chr16	3391598	3392550	953	*	953	31	0.292261	0.168974	0.123287	104.584	chr16	3391447	3391602	156	-	AluJb	SINE	Alu
chr16	3391598	3392550	953	*	953	31	0.292261	0.168974	0.123287	104.584	chr16	3391719	3391851	133	+	MIR	SINE	MIR
chr16	3391598	3392550	953	*	953	31	0.292261	0.168974	0.123287	104.584	chr16	3392490	3392599	110	-	L2c	LINE	L2
chr6	159273254	159274104	851	*	851	25	0.341859	0.543265	-0.201407	-104.317	chr6	159273759	159274039	281	-	L2c	LINE	L2
chr17	82038307	82039987	1681	*	1681	37	0.416661	0.578613	-0.161952	-104.3	chr17	82039138	82039185	48	+	(CCCCTG)n	Simple_repeat	undefined
chr17	45422894	45424112	1219	*	1219	26	0.679692	0.441453	0.238239	104.174	chr17	45421948	45423258	1311	+	LTR12E	LTR	ERV1
chr17	45422894	45424112	1219	*	1219	26	0.679692	0.441453	0.238239	104.174	chr17	45423258	45423381	124	+	LTR12C	LTR	ERV1
chr17	45422894	45424112	1219	*	1219	26	0.679692	0.441453	0.238239	104.174	chr17	45423381	45423444	64	-	L1MC1	LINE	L1
chr17	45422894	45424112	1219	*	1219	26	0.679692	0.441453	0.238239	104.174	chr17	45423448	45423739	292	-	MER70A	LTR	ERVL
chr17	45422894	45424112	1219	*	1219	26	0.679692	0.441453	0.238239	104.174	chr17	45423757	45423926	170	-	MER70A	LTR	ERVL
chr17	45422894	45424112	1219	*	1219	26	0.679692	0.441453	0.238239	104.174	chr17	45423933	45424030	98	-	L1MC1	LINE	L1
chr17	45422894	45424112	1219	*	1219	26	0.679692	0.441453	0.238239	104.174	chr17	45424030	45424326	297	-	AluSq10	SINE	Alu
chr16	1563793	1565274	1482	*	1482	35	0.721574	0.848568	-0.126994	-104.17	chr16	1564452	1564763	312	-	AluSx	SINE	Alu
chr16	1563793	1565274	1482	*	1482	35	0.721574	0.848568	-0.126994	-104.17	chr16	1564994	1565270	277	-	AluJb	SINE	Alu
chr22	19087320	19088215	896	*	896	20	0.616144	0.875028	-0.258885	-103.943	chr22	19087872	19087915	44	+	G-rich	Low_complexity	undefined
chr22	19087320	19088215	896	*	896	20	0.616144	0.875028	-0.258885	-103.943	chr22	19088033	19088130	98	-	L1M3a	LINE	L1
chr22	19087320	19088215	896	*	896	20	0.616144	0.875028	-0.258885	-103.943	chr22	19088130	19088422	293	-	AluY	SINE	Alu
chr20	63922139	63923810	1672	*	1672	34	0.620927	0.776815	-0.155889	-103.693	chr20	63923163	63923659	497	-	L2	LINE	L2
chr21	42584505	42585398	894	*	894	26	0.385589	0.579985	-0.194396	-103.598	chr21	42584936	42585235	300	-	AluY	SINE	Alu
chr19	1096261	1097305	1045	*	1045	34	0.240266	0.37301	-0.132743	-103.526	chr19	1096417	1096448	32	+	(GCCACT)n	Simple_repeat	undefined
chr7	2644601	2645510	910	*	910	29	0.328284	0.185501	0.142783	103.399	chr7	2645098	2645154	57	+	(GCACAC)n	Simple_repeat	undefined
chr5	151178058	151180428	2371	*	2371	28	0.765067	0.523316	0.241752	103.152	chr5	151178466	151178694	229	+	MIR	SINE	MIR
chr5	151178058	151180428	2371	*	2371	28	0.765067	0.523316	0.241752	103.152	chr5	151179710	151179929	220	+	MIR	SINE	MIR
chr5	151178058	151180428	2371	*	2371	28	0.765067	0.523316	0.241752	103.152	chr5	151179934	151180052	119	+	L3	LINE	CR1
chr5	151178058	151180428	2371	*	2371	28	0.765067	0.523316	0.241752	103.152	chr5	151180052	151180348	297	-	AluSg4	SINE	Alu
chr5	151178058	151180428	2371	*	2371	28	0.765067	0.523316	0.241752	103.152	chr5	151180348	151180409	62	+	L3	LINE	CR1
chr5	151178058	151180428	2371	*	2371	28	0.765067	0.523316	0.241752	103.152	chr5	151180409	151180705	297	+	AluJb	SINE	Alu
chr1	41789834	41790975	1142	*	1142	25	0.468492	0.25198	0.216512	102.968	chr1	41789974	41790000	27	+	(CCCTG)n	Simple_repeat	undefined
chr1	41789834	41790975	1142	*	1142	25	0.468492	0.25198	0.216512	102.968	chr1	41790182	41790212	31	+	(TTTTG)n	Simple_repeat	undefined
chr16	87706676	87707407	732	*	732	22	0.63926	0.39417	0.24509	102.959	chr16	87706681	87706880	200	+	MER3	DNA	hAT-Charlie
chr16	87706676	87707407	732	*	732	22	0.63926	0.39417	0.24509	102.959	chr16	87707064	87707097	34	+	(GCA)n	Simple_repeat	undefined
chr14	2771204	2772171	968	*	968	31	0.107236	0.312929	-0.205693	-102.801	chr14	2771140	2773009	1870	+	SSU-rRNA_Hsa	rRNA	undefined
chr19	58060420	58061427	1008	*	1008	27	0.78249	0.594695	0.187794	102.711	chr19	58060533	58060701	169	+	MER5B	DNA	hAT-Charlie
chr19	58060420	58061427	1008	*	1008	27	0.78249	0.594695	0.187794	102.711	chr19	58060987	58061273	287	-	AluY	SINE	Alu
chr19	58060420	58061427	1008	*	1008	27	0.78249	0.594695	0.187794	102.711	chr19	58061277	58061614	338	-	AluJb	SINE	Alu
chr7	76051483	76052525	1043	*	1043	30	0.186538	0.394548	-0.20801	-102.693	chr7	76051448	76052182	735	-	Tigger7	DNA	TcMar-Tigger
chr16	51918278	51919399	1122	*	1122	37	0.826179	0.6834	0.142779	102.654	chr16	51911608	51919096	7489	+	HSATII	Satellite	undefined
chr16	51918278	51919399	1122	*	1122	37	0.826179	0.6834	0.142779	102.654	chr16	51919096	51919142	47	+	(GATTCCATTC)n	Simple_repeat	undefined
chr16	51918278	51919399	1122	*	1122	37	0.826179	0.6834	0.142779	102.654	chr16	51919142	51921040	1899	+	HSATII	Satellite	undefined
chr1	227766031	227766550	520	*	520	23	0.855721	0.601928	0.253793	102.532	chr1	227765721	227766580	860	+	COMP-subunit_5SRNA_rnd-6_family-13719	Unknown	undefined
chr17	15655551	15656593	1043	*	1043	35	0.391409	0.542969	-0.15156	-102.214	chr17	15656160	15656480	321	+	(GGCTGAGG)n	Simple_repeat	undefined
chr14	28902695	28903509	815	*	815	27	0.814907	0.513629	0.301278	102.214	chr14	28900824	28903370	2547	-	SVA_F	Retroposon	SVA
chr1	227770378	227771030	653	*	653	26	0.880035	0.649719	0.230316	102.163	chr1	227770201	227771060	860	+	COMP-subunit_5SRNA_rnd-6_family-13719	Unknown	undefined
chr16	50856362	50857159	798	*	798	29	0.630737	0.845283	-0.214546	-102.115	chr16	50854045	50857437	3393	+	HSATII	Satellite	undefined
chr12	107809262	107810373	1112	*	1112	38	0.214284	0.330935	-0.116651	-102.073	chr12	107809174	107809265	92	-	L1HS	LINE	L1
chr12	107809262	107810373	1112	*	1112	38	0.214284	0.330935	-0.116651	-102.073	chr12	107809265	107809404	140	-	AluSx	SINE	Alu
chr4	189686766	189688313	1548	*	1548	26	0.430852	0.659497	-0.228645	-102.01	chr4	189687217	189687430	214	+	MIRb	SINE	MIR
chr4	189686766	189688313	1548	*	1548	26	0.430852	0.659497	-0.228645	-102.01	chr4	189688291	189688517	227	-	AluJb	SINE	Alu
chr16	29027229	29028945	1717	*	1717	39	0.332902	0.503719	-0.170817	-101.883	chr16	29027605	29027652	48	-	MIR	SINE	MIR
chr16	29027229	29028945	1717	*	1717	39	0.332902	0.503719	-0.170817	-101.883	chr16	29027680	29027714	35	+	G-rich	Low_complexity	undefined
chr16	29027229	29028945	1717	*	1717	39	0.332902	0.503719	-0.170817	-101.883	chr16	29028070	29028197	128	-	L1M2	LINE	L1
chr16	29027229	29028945	1717	*	1717	39	0.332902	0.503719	-0.170817	-101.883	chr16	29028197	29028499	303	-	AluSx1	SINE	Alu
chr16	29027229	29028945	1717	*	1717	39	0.332902	0.503719	-0.170817	-101.883	chr16	29028499	29028691	193	-	L1M2	LINE	L1
chr16	29027229	29028945	1717	*	1717	39	0.332902	0.503719	-0.170817	-101.883	chr16	29028691	29028993	303	-	AluSx	SINE	Alu
chr2	132237720	132238630	911	*	911	23	0.338753	0.162446	0.176307	101.715	chr2	132237770	132237886	117	+	MIRb	SINE	MIR
chr2	132237720	132238630	911	*	911	23	0.338753	0.162446	0.176307	101.715	chr2	132238252	132238728	477	+	TAR1	Satellite	subtelo
chr19	40064530	40065251	722	*	722	30	0.795381	0.937782	-0.142402	-101.527	chr19	40064939	40064948	10	+	(ACAGAG)n	Simple_repeat	undefined
chr19	40064530	40065251	722	*	722	30	0.795381	0.937782	-0.142402	-101.527	chr19	40064948	40065038	91	+	GA-rich	Low_complexity	undefined
chr19	40064530	40065251	722	*	722	30	0.795381	0.937782	-0.142402	-101.527	chr19	40065038	40065091	54	+	(ACAGAG)n	Simple_repeat	undefined
chr19	40064530	40065251	722	*	722	30	0.795381	0.937782	-0.142402	-101.527	chr19	40065044	40065134	91	+	(CA)n	Simple_repeat	undefined
chr19	40064530	40065251	722	*	722	30	0.795381	0.937782	-0.142402	-101.527	chr19	40065134	40066730	1597	-	SST1	Satellite	centr
chr19	40064530	40065251	722	*	722	30	0.795381	0.937782	-0.142402	-101.527	chr19	40064210	40064940	731	+	SAT-VAR_rnd-1_family-9	Satellite	undefined
chr8	37977044	37978184	1141	*	1141	39	0.677036	0.546577	0.130459	101.484	chr8	37977755	37977837	83	+	(GT)n	Simple_repeat	undefined
chrY	1244405	1245365	961	*	961	28	0.641599	0.401619	0.23998	101.249	chrY	1244081	1244405	325	+	G-rich	Low_complexity	undefined
chrY	1244405	1245365	961	*	961	28	0.641599	0.401619	0.23998	101.249	chrY	1244846	1245084	239	+	AluSq	SINE	Alu
chrY	1244405	1245365	961	*	961	28	0.641599	0.401619	0.23998	101.249	chrY	1245234	1245538	305	-	AluSx	SINE	Alu
chr8	141660110	141661043	934	*	934	26	0.560068	0.757951	-0.197883	-101.192	chr8	141660166	141660476	311	+	AluSx	SINE	Alu
chr12	51167803	51169014	1212	*	1212	24	0.426418	0.668691	-0.242273	-101.039	chr12	51167942	51168246	305	-	AluY	SINE	Alu
chr12	51167803	51169014	1212	*	1212	24	0.426418	0.668691	-0.242273	-101.039	chr12	51168712	51169025	314	-	AluSx1	SINE	Alu
chrX	111212837	111216100	3264	*	3264	31	0.776398	0.567923	0.208475	100.987	chrX	111213692	111214065	374	-	MLT1A	LTR	ERVL-MaLR
chrX	111212837	111216100	3264	*	3264	31	0.776398	0.567923	0.208475	100.987	chrX	111214074	111214535	462	-	MER70A	LTR	ERVL
chrX	111212837	111216100	3264	*	3264	31	0.776398	0.567923	0.208475	100.987	chrX	111214926	111215105	180	-	MIRc	SINE	MIR
chrX	111212837	111216100	3264	*	3264	31	0.776398	0.567923	0.208475	100.987	chrX	111215354	111215654	301	+	AluY	SINE	Alu
chrX	111212837	111216100	3264	*	3264	31	0.776398	0.567923	0.208475	100.987	chrX	111215685	111215808	124	-	FLAM_C	SINE	Alu
chrX	111212837	111216100	3264	*	3264	31	0.776398	0.567923	0.208475	100.987	chrX	111215808	111215833	26	+	SVA_A	Retroposon	SVA
chrX	111212837	111216100	3264	*	3264	31	0.776398	0.567923	0.208475	100.987	chrX	111215836	111215871	36	-	MIRc	SINE	MIR
chrX	111212837	111216100	3264	*	3264	31	0.776398	0.567923	0.208475	100.987	chrX	111216013	111216056	44	-	MIR	SINE	MIR
chrX	111212837	111216100	3264	*	3264	31	0.776398	0.567923	0.208475	100.987	chrX	111216017	111216079	63	-	L2d2	LINE	L2
chr19	44861740	44863629	1890	*	1890	34	0.803518	0.643745	0.159773	100.96	chr19	44862455	44862680	226	-	MER112	DNA	hAT-Charlie
chr19	44861740	44863629	1890	*	1890	34	0.803518	0.643745	0.159773	100.96	chr19	44862706	44862763	58	-	Charlie8	DNA	hAT-Charlie
chr19	44861740	44863629	1890	*	1890	34	0.803518	0.643745	0.159773	100.96	chr19	44862763	44863066	304	-	AluSx	SINE	Alu
chr19	44861740	44863629	1890	*	1890	34	0.803518	0.643745	0.159773	100.96	chr19	44863066	44863143	78	-	Charlie8	DNA	hAT-Charlie
chr19	44861740	44863629	1890	*	1890	34	0.803518	0.643745	0.159773	100.96	chr19	44863145	44863290	146	+	AluJb	SINE	Alu
chr19	44861740	44863629	1890	*	1890	34	0.803518	0.643745	0.159773	100.96	chr19	44863300	44863676	377	+	THE1D	LTR	ERVL-MaLR
chr20	71261	71922	662	*	662	22	0.185593	0.058091	0.127502	100.876	chr20	71146	72297	1152	-	TAR1	Satellite	subtelo
chr20	30957626	30958464	839	*	839	27	0.479048	0.279448	0.1996	100.824	chr20	30958453	30958568	116	-	FLAM_C	SINE	Alu
chr20	30957626	30958464	839	*	839	27	0.479048	0.279448	0.1996	100.824	chr20	30957591	30958281	691	+	COMP-subunit_5SRNA_rnd-6_family-13719	Unknown	undefined
chr14	98959911	98960892	982	*	982	26	0.378057	0.579149	-0.201093	-100.797	chr14	98960264	98960556	293	-	L1MC4	LINE	L1
chr10	134714907	134715861	955	*	955	34	0.774729	0.611522	0.163206	100.722	chr10	134714602	134716053	1452	+	COMP-subunit_LSAU-BSAT_rnd-1_family-1	Satellite	undefined
chr17	81579804	81580764	961	*	961	20	0.291969	0.569303	-0.277334	-100.703	chr17	81579756	81579862	107	+	L1MC4	LINE	L1
chr17	81579804	81580764	961	*	961	20	0.291969	0.569303	-0.277334	-100.703	chr17	81579862	81579996	135	+	AluJb	SINE	Alu
chr17	81579804	81580764	961	*	961	20	0.291969	0.569303	-0.277334	-100.703	chr17	81579996	81580143	148	+	L1MC4a	LINE	L1
chr17	81579804	81580764	961	*	961	20	0.291969	0.569303	-0.277334	-100.703	chr17	81580639	81580835	197	+	AluSx	SINE	Alu
chrX	39406180	39407155	976	*	976	33	0.205457	0.33522	-0.129763	-100.691	chrX	39406638	39406688	51	+	(CCCTC)n	Simple_repeat	undefined
chr8	141329695	141330560	866	*	866	23	0.57777	0.783492	-0.205722	-100.621	chr8	141329698	141329848	151	+	MIRb	SINE	MIR
chr15	29093340	29095350	2011	*	2011	34	0.408754	0.571288	-0.162534	-100.428	chr15	29093422	29093737	316	-	AluSx	SINE	Alu
chr15	29093340	29095350	2011	*	2011	34	0.408754	0.571288	-0.162534	-100.428	chr15	29094450	29094475	26	+	(CACC)n	Simple_repeat	undefined
chr4	193526145	193527021	877	*	877	26	0.682646	0.369019	0.313627	100.324	chr4	193526570	193526937	368	-	LSAU	Satellite	undefined
chr4	193526145	193527021	877	*	877	26	0.682646	0.369019	0.313627	100.324	chr4	193525113	193526570	1458	+	COMP-subunit_LSAU-BSAT_rnd-1_family-1	Satellite	undefined
chr4	193526145	193527021	877	*	877	26	0.682646	0.369019	0.313627	100.324	chr4	193526938	193527546	609	+	COMP-subunit_LSAU-BSAT_rnd-6_family-5403	Satellite	undefined
chr5	181176321	181177136	816	*	816	28	0.8762	0.74054	0.13566	100.309	chr5	181176605	181176627	23	+	(GT)n	Simple_repeat	undefined
chr18	44935632	44936574	943	*	943	29	0.236697	0.113965	0.122732	100.3	chr18	44936122	44936147	26	+	(A)n	Simple_repeat	undefined
chrY	55814023	55816398	2376	*	2376	29	0.523567	0.854371	-0.330804	-100.221	chrY	55760180	55819552	59373	+	(AATGGAATGG)n	Simple_repeat	undefined
chr1	9341896	9343490	1595	*	1595	32	0.632187	0.786409	-0.154222	-100.068	chr1	9341680	9341978	299	+	AluSc8	SINE	Alu
chr1	9341896	9343490	1595	*	1595	32	0.632187	0.786409	-0.154222	-100.068	chr1	9341978	9342144	167	+	L1MCa	LINE	L1
chr1	9341896	9343490	1595	*	1595	32	0.632187	0.786409	-0.154222	-100.068	chr1	9342144	9342444	301	+	AluYe5	SINE	Alu
chr1	9341896	9343490	1595	*	1595	32	0.632187	0.786409	-0.154222	-100.068	chr1	9342445	9342747	303	+	AluSc	SINE	Alu
chr1	9341896	9343490	1595	*	1595	32	0.632187	0.786409	-0.154222	-100.068	chr1	9342760	9343221	462	+	L1MCa	LINE	L1
chr1	9341896	9343490	1595	*	1595	32	0.632187	0.786409	-0.154222	-100.068	chr1	9343221	9343542	322	+	AluY	SINE	Alu
chr1	129065011	129065964	954	*	954	29	0.600087	0.800325	-0.200238	-100.013	chr1	129064325	129066007	1683	-	HSATII	Satellite	undefined
chr2	235523119	235524590	1472	*	1472	28	0.39504	0.622376	-0.227337	-99.9811	chr2	235524446	235524662	217	-	MER58A	DNA	hAT-Charlie
chr11	132283788	132285137	1350	*	1350	26	0.436198	0.646048	-0.20985	-99.9793	chr11	132283882	132283956	75	+	GA-rich	Low_complexity	undefined
chr11	132283788	132285137	1350	*	1350	26	0.436198	0.646048	-0.20985	-99.9793	chr11	132284875	132284986	112	-	MIR	SINE	MIR
chr11	132283788	132285137	1350	*	1350	26	0.436198	0.646048	-0.20985	-99.9793	chr11	132285085	132285145	61	-	Tigger19a	DNA	TcMar-Tigger
chr7	129765995	129766780	786	*	786	22	0.251187	0.481417	-0.23023	-99.9061	chr7	129765944	129766123	180	-	MIR	SINE	MIR
chr20	30056102	30057248	1147	*	1147	36	0.312041	0.199615	0.112426	99.7068	chr20	30056242	30056801	560	-	TAR1	Satellite	subtelo
chr15	78997308	78998801	1494	*	1494	32	0.199625	0.329102	-0.129476	-99.6666	chr15	78997225	78997351	127	-	FLAM_C	SINE	Alu
chr15	78997308	78998801	1494	*	1494	32	0.199625	0.329102	-0.129476	-99.6666	chr15	78997677	78997712	36	+	(AGGG)n	Simple_repeat	undefined
chr15	78997308	78998801	1494	*	1494	32	0.199625	0.329102	-0.129476	-99.6666	chr15	78997893	78997919	27	+	(TGC)n	Simple_repeat	undefined
chr10	81027516	81028904	1389	*	1389	26	0.738474	0.532372	0.206102	99.5452	chr10	81028341	81028718	378	+	MLT1B	LTR	ERVL-MaLR
chr14	2093630	2094733	1104	*	1104	33	0.326004	0.187543	0.138461	99.3861	chr14	2093598	2094129	532	+	LSU-rRNA_Hsa	rRNA	undefined
chr11	117643745	117645242	1498	*	1498	30	0.463298	0.63701	-0.173712	-99.2559	chr11	117643902	117643971	70	+	UCON105	DNA	hAT
chr11	117643745	117645242	1498	*	1498	30	0.463298	0.63701	-0.173712	-99.2559	chr11	117644219	117644320	102	-	MIR3	SINE	MIR
chr11	117643745	117645242	1498	*	1498	30	0.463298	0.63701	-0.173712	-99.2559	chr11	117644557	117644706	150	-	MIRc	SINE	MIR
chr11	117643745	117645242	1498	*	1498	30	0.463298	0.63701	-0.173712	-99.2559	chr11	117645091	117645155	65	+	L2d2	LINE	L2
chr8	39006002	39007373	1372	*	1372	31	0.777248	0.61826	0.158988	99.2126	chr8	39005926	39006002	77	+	(TCTTT)n	Simple_repeat	undefined
chr8	39006002	39007373	1372	*	1372	31	0.777248	0.61826	0.158988	99.2126	chr8	39006179	39006249	71	-	MamSINE1	SINE	tRNA-RTE
chr8	39006002	39007373	1372	*	1372	31	0.777248	0.61826	0.158988	99.2126	chr8	39006410	39006476	67	+	U6	snRNA	undefined
chr8	39006002	39007373	1372	*	1372	31	0.777248	0.61826	0.158988	99.2126	chr8	39006556	39006863	308	+	AluSx1	SINE	Alu
chrY	259694	260353	660	*	660	23	0.884384	0.583682	0.300702	99.0983	chrY	259869	260160	292	-	MamTip2b	DNA	hAT-Tip100
chr13	9160274	9161018	745	*	745	24	0.232003	0.503173	-0.27117	-98.9814	chr13	9160854	9160882	29	+	(CCG)n	Simple_repeat	undefined
chr13	9160274	9161018	745	*	745	24	0.232003	0.503173	-0.27117	-98.9814	chr13	9158964	9160833	1870	+	SSU-rRNA_Hsa	rRNA	undefined
chr13	9160274	9161018	745	*	745	24	0.232003	0.503173	-0.27117	-98.9814	chr13	9160934	9160978	45	+	(GCTC)n	Simple_repeat	undefined
chr19	58709439	58710348	910	*	910	36	0.836267	0.728013	0.108254	98.8149	chr19	58709726	58709786	61	+	(CGCCCC)n	Simple_repeat	undefined
chr19	58709439	58710348	910	*	910	36	0.836267	0.728013	0.108254	98.8149	chr19	58709836	58709911	76	+	(TCCTCG)n	Simple_repeat	undefined
chr6	27608019	27609345	1327	*	1327	34	0.715895	0.587608	0.128287	98.7364	chr6	27608258	27608307	50	-	L1M4	LINE	L1
chr6	27608019	27609345	1327	*	1327	34	0.715895	0.587608	0.128287	98.7364	chr6	27608307	27608606	300	-	AluSx	SINE	Alu
chr6	27608019	27609345	1327	*	1327	34	0.715895	0.587608	0.128287	98.7364	chr6	27608606	27608706	101	-	L1M4	LINE	L1
chr6	27608019	27609345	1327	*	1327	34	0.715895	0.587608	0.128287	98.7364	chr6	27608737	27608828	92	+	MLT2C1	LTR	ERVL
chr6	27608019	27609345	1327	*	1327	34	0.715895	0.587608	0.128287	98.7364	chr6	27608967	27609216	250	-	AluJb	SINE	Alu
chr6	27608019	27609345	1327	*	1327	34	0.715895	0.587608	0.128287	98.7364	chr6	27609249	27609558	310	-	AluSg4	SINE	Alu
chr2	89881424	89882148	725	*	725	35	0.16578	0.0456548	0.120125	98.7134	chr2	89879676	89882246	2571	-	SAT-VAR_rnd-6_family-4384	Satellite	undefined
chr14	50653176	50653885	710	*	710	20	0.819562	0.610046	0.209516	98.4544	chr14	50647815	50653835	6021	-	L1PA2	LINE	L1
chr14	50653176	50653885	710	*	710	20	0.819562	0.610046	0.209516	98.4544	chr14	50653814	50655654	1841	-	L1PB1	LINE	L1
chr20	29615064	29616229	1166	*	1166	35	0.431099	0.290893	0.140206	98.4402	chr20	29614726	29615120	395	-	Tigger1	DNA	TcMar-Tigger
chr20	29615064	29616229	1166	*	1166	35	0.431099	0.290893	0.140206	98.4402	chr20	29616062	29616363	302	-	LSAU	Satellite	undefined
chr20	29615064	29616229	1166	*	1166	35	0.431099	0.290893	0.140206	98.4402	chr20	29615122	29616028	907	+	COMP-subunit_LSAU-BSAT_rnd-1_family-1	Satellite	undefined
chr11	66688469	66689745	1277	*	1277	29	0.860286	0.704613	0.155674	98.2006	chr11	66688372	66688623	252	-	AluJb	SINE	Alu
chr19	567574	568421	848	*	848	31	0.824439	0.690997	0.133442	98.1032	chr19	567860	567888	29	+	(GGGGCC)n	Simple_repeat	undefined
chr19	567574	568421	848	*	848	31	0.824439	0.690997	0.133442	98.1032	chr19	568328	568379	52	+	G-rich	Low_complexity	undefined
chr10	11748216	11748955	740	*	740	22	0.463777	0.704426	-0.240648	-98.0718	chr10	11742904	11748930	6027	-	L1PA2	LINE	L1
chr10	11748216	11748955	740	*	740	22	0.463777	0.704426	-0.240648	-98.0718	chr10	11748952	11749124	173	-	THE1B	LTR	ERVL-MaLR
chr1	36184394	36185459	1066	*	1066	31	0.326364	0.489006	-0.162642	-98.0517	chr1	36185410	36185441	32	+	(CGT)n	Simple_repeat	undefined
chr9	107482377	107483146	770	*	770	22	0.384061	0.573201	-0.189139	-98.0245	chr9	107482169	107482631	463	-	LTR41	LTR	ERVL
chr9	107482377	107483146	770	*	770	22	0.384061	0.573201	-0.189139	-98.0245	chr9	107482983	107483823	841	+	L1M4	LINE	L1
chr6	26101242	26102200	959	*	959	24	0.178487	0.370872	-0.192385	-97.9101	chr6	26101822	26102105	284	-	AluSx	SINE	Alu
chr10	133197151	133198088	938	*	938	23	0.835143	0.645586	0.189557	97.8518	chr10	133196883	133197190	308	+	AluY	SINE	Alu
chr7	5057208	5058359	1152	*	1152	31	0.351868	0.517	-0.165132	-97.741	chr7	5057007	5057320	314	-	AluSx	SINE	Alu
chr7	5057208	5058359	1152	*	1152	31	0.351868	0.517	-0.165132	-97.741	chr7	5057320	5057480	161	+	L1ME3A	LINE	L1
chr14	88014576	88015602	1027	*	1027	32	0.258624	0.385331	-0.126707	-97.4164	chr14	88015023	88015065	43	+	(GCA)n	Simple_repeat	undefined
chr4	37876357	37878096	1740	*	1740	27	0.766639	0.577537	0.189102	97.3463	chr4	37875918	37876462	545	-	Charlie1	DNA	hAT-Charlie
chr4	37876357	37878096	1740	*	1740	27	0.766639	0.577537	0.189102	97.3463	chr4	37876463	37876610	148	-	AluSg	SINE	Alu
chr4	37876357	37878096	1740	*	1740	27	0.766639	0.577537	0.189102	97.3463	chr4	37877307	37877583	277	-	AluSx1	SINE	Alu
chr4	37876357	37878096	1740	*	1740	27	0.766639	0.577537	0.189102	97.3463	chr4	37877723	37877826	104	+	LTR103_Mam	LTR	ERV1
chr2	110407750	110409258	1509	*	1509	34	0.495879	0.635074	-0.139195	-97.3133	chr2	110407548	110407854	307	-	AluSq	SINE	Alu
chr2	110407750	110409258	1509	*	1509	34	0.495879	0.635074	-0.139195	-97.3133	chr2	110407859	110408160	302	-	AluSx1	SINE	Alu
chr2	110407750	110409258	1509	*	1509	34	0.495879	0.635074	-0.139195	-97.3133	chr2	110408216	110408515	300	-	MLT1J2	LTR	ERVL-MaLR
chr2	110407750	110409258	1509	*	1509	34	0.495879	0.635074	-0.139195	-97.3133	chr2	110408523	110408554	32	+	(TTTG)n	Simple_repeat	undefined
chr2	110407750	110409258	1509	*	1509	34	0.495879	0.635074	-0.139195	-97.3133	chr2	110408899	110408931	33	+	(CCAGCC)n	Simple_repeat	undefined
chr8	145091930	145093211	1282	*	1282	37	0.459942	0.590748	-0.130806	-97.283	chr8	145092146	145092175	30	+	(TGCCCC)n	Simple_repeat	undefined
chrX	114196832	114197427	596	*	596	20	0.915667	0.531269	0.384397	97.2409	chrX	114197316	114197345	30	+	(GGCCC)n	Simple_repeat	undefined
chr2	171297252	171298412	1161	*	1161	34	0.476941	0.327673	0.149268	97.0852	chr2	171297902	171298099	198	+	MIRc	SINE	MIR
chr2	16015844	16016841	998	*	998	32	0.212362	0.343418	-0.131056	-97.0648	chr2	16015912	16016005	94	+	(TGTG)n	Simple_repeat	undefined
chr2	16015844	16016841	998	*	998	32	0.212362	0.343418	-0.131056	-97.0648	chr2	16016081	16016125	45	+	(GCTGG)n	Simple_repeat	undefined
chr2	16015844	16016841	998	*	998	32	0.212362	0.343418	-0.131056	-97.0648	chr2	16016112	16016120	9	+	(GCCG)n	Simple_repeat	undefined
chr2	16015844	16016841	998	*	998	32	0.212362	0.343418	-0.131056	-97.0648	chr2	16016120	16016155	36	+	(GCCT)n	Simple_repeat	undefined
chr2	16015844	16016841	998	*	998	32	0.212362	0.343418	-0.131056	-97.0648	chr2	16016155	16016161	7	+	(GCCG)n	Simple_repeat	undefined
chr2	16015844	16016841	998	*	998	32	0.212362	0.343418	-0.131056	-97.0648	chr2	16016762	16016841	80	+	(TCCCTC)n	Simple_repeat	undefined
chr2	240833333	240834308	976	*	976	24	0.348365	0.562762	-0.214397	-96.8615	chr2	240833347	240833382	36	+	(CCAGAG)n	Simple_repeat	undefined
chr17	78179940	78181103	1164	*	1164	23	0.405037	0.631276	-0.226239	-96.8274	chr17	78180713	78180763	51	-	L2b	LINE	L2
chr9	44277672	44278839	1168	*	1168	29	0.451409	0.275282	0.176127	96.7381	chr9	44277402	44277812	411	+	MER90	LTR	ERV1
chr9	44277672	44278839	1168	*	1168	29	0.451409	0.275282	0.176127	96.7381	chr9	44278690	44278746	57	+	G-rich	Low_complexity	undefined
chr2	131787373	131788470	1098	*	1098	29	0.455337	0.308936	0.146401	96.5677	chr2	131788271	131788305	35	+	(CCG)n	Simple_repeat	undefined
chr2	131787373	131788470	1098	*	1098	29	0.455337	0.308936	0.146401	96.5677	chr2	131788312	131788584	273	-	L1PA6	LINE	L1
chr1	152926750	152927531	782	*	782	23	0.57275	0.370607	0.202143	96.4837	chr1	152926603	152926848	246	-	AluJb	SINE	Alu
chr1	152926750	152927531	782	*	782	23	0.57275	0.370607	0.202143	96.4837	chr1	152926859	152926978	120	-	L2b	LINE	L2
chr1	152926750	152927531	782	*	782	23	0.57275	0.370607	0.202143	96.4837	chr1	152927037	152927479	443	-	MLT1D	LTR	ERVL-MaLR
chr19	31256744	31257825	1082	*	1082	36	0.355098	0.238357	0.116741	96.4321	chr19	31256453	31256811	359	-	L1MA9	LINE	L1
chr19	31256744	31257825	1082	*	1082	36	0.355098	0.238357	0.116741	96.4321	chr19	31257687	31257723	37	+	(GCCCC)n	Simple_repeat	undefined
chr17	44270721	44272489	1769	*	1769	32	0.616357	0.454626	0.161732	96.3628	chr17	44270638	44270744	107	-	L2c	LINE	L2
chr17	44270721	44272489	1769	*	1769	32	0.616357	0.454626	0.161732	96.3628	chr17	44270951	44271203	253	+	MIRc	SINE	MIR
chr17	44270721	44272489	1769	*	1769	32	0.616357	0.454626	0.161732	96.3628	chr17	44271304	44271345	42	+	(TG)n	Simple_repeat	undefined
chr17	44270721	44272489	1769	*	1769	32	0.616357	0.454626	0.161732	96.3628	chr17	44271824	44271920	97	-	MIRc	SINE	MIR
chr17	44270721	44272489	1769	*	1769	32	0.616357	0.454626	0.161732	96.3628	chr17	44271931	44272041	111	+	MIR	SINE	MIR
chr17	44270721	44272489	1769	*	1769	32	0.616357	0.454626	0.161732	96.3628	chr17	44272042	44272344	303	-	AluSg	SINE	Alu
chr17	44270721	44272489	1769	*	1769	32	0.616357	0.454626	0.161732	96.3628	chr17	44272364	44272404	41	+	(TGTT)n	Simple_repeat	undefined
chr17	44270721	44272489	1769	*	1769	32	0.616357	0.454626	0.161732	96.3628	chr17	44272404	44272688	285	-	AluYk2	SINE	Alu
chrX	138821544	138822786	1243	*	1243	35	0.516324	0.370668	0.145656	96.3261	chrX	138822500	138822533	34	+	(TTTA)n	Simple_repeat	undefined
chrX	138821544	138822786	1243	*	1243	35	0.516324	0.370668	0.145656	96.3261	chrX	138822616	138822634	19	+	(T)n	Simple_repeat	undefined
chrX	1115744	1116848	1105	*	1105	21	0.748389	0.362708	0.385682	96.2577	chrX	1115929	1115963	35	+	(TG)n	Simple_repeat	undefined
chrX	1115744	1116848	1105	*	1105	21	0.748389	0.362708	0.385682	96.2577	chrX	1116315	1116647	333	-	LTR56	LTR	ERV1
chrX	1115744	1116848	1105	*	1105	21	0.748389	0.362708	0.385682	96.2577	chrX	1116650	1116958	309	+	AluSx	SINE	Alu
chrX	1115744	1116848	1105	*	1105	21	0.748389	0.362708	0.385682	96.2577	chrX	1115844	1115915	72	+	COMP-subunit_ACRO_rnd-5_family-38	Unknown	undefined
chrX	9036311	9037350	1040	*	1040	26	0.781411	0.588041	0.19337	96.183	chrX	9036373	9036624	252	-	AluSx	SINE	Alu
chrX	9036311	9037350	1040	*	1040	26	0.781411	0.588041	0.19337	96.183	chrX	9036767	9037080	314	+	AluSx	SINE	Alu
chrX	9036311	9037350	1040	*	1040	26	0.781411	0.588041	0.19337	96.183	chrX	9037125	9037411	287	-	AluSx	SINE	Alu
chr20	64375845	64376944	1100	*	1100	29	0.323772	0.487362	-0.16359	-96.1623	chr20	64376146	64376182	37	+	(GGCCTGG)n	Simple_repeat	undefined
chr10	133105998	133107140	1143	*	1143	28	0.595615	0.776363	-0.180748	-96.1615	chr10	133105977	133106007	31	+	(GCTGA)n	Simple_repeat	undefined
chr10	133105998	133107140	1143	*	1143	28	0.595615	0.776363	-0.180748	-96.1615	chr10	133106007	133106136	130	+	MIR3	SINE	MIR
chr10	133105998	133107140	1143	*	1143	28	0.595615	0.776363	-0.180748	-96.1615	chr10	133107133	133107429	297	+	AluJr4	SINE	Alu
chr22	38354666	38356854	2189	*	2189	26	0.412029	0.653535	-0.241506	-96.0214	chr22	38355735	38355862	128	-	MIR3	SINE	MIR
chr22	38354666	38356854	2189	*	2189	26	0.412029	0.653535	-0.241506	-96.0214	chr22	38355025	38355216	192	+	MIRb	SINE	MIR
chr22	38354666	38356854	2189	*	2189	26	0.412029	0.653535	-0.241506	-96.0214	chr22	38355885	38356196	312	-	AluSq2	SINE	Alu
chr22	38354666	38356854	2189	*	2189	26	0.412029	0.653535	-0.241506	-96.0214	chr22	38356329	38356399	71	+	MIR3	SINE	MIR
chr7	133148486	133149699	1214	*	1214	30	0.656187	0.486129	0.170057	95.7972	chr7	133149686	133150067	382	-	MLT1C2	LTR	ERVL-MaLR
chr6	164615643	164616510	868	*	868	23	0.597023	0.38337	0.213653	95.7898	chr6	164615514	164615735	222	+	MIRb	SINE	MIR
chr13	9309819	9311195	1377	*	1377	27	0.231779	0.513975	-0.282196	-95.7857	chr13	9309808	9309973	166	+	(TC)n	Simple_repeat	undefined
chr13	9309819	9311195	1377	*	1377	27	0.231779	0.513975	-0.282196	-95.7857	chr13	9309981	9310030	50	+	(CTCC)n	Simple_repeat	undefined
chr13	9309819	9311195	1377	*	1377	27	0.231779	0.513975	-0.282196	-95.7857	chr13	9310449	9310742	294	+	(TCTC)n	Simple_repeat	undefined
chr15	65625929	65626991	1063	*	1063	23	0.353662	0.573243	-0.219581	-95.7852	chr15	65625850	65626120	271	-	MLT1O	LTR	ERVL-MaLR
chr7	159356648	159357997	1350	*	1350	37	0.785426	0.668967	0.116459	95.6332	chr7	159357963	159357989	27	+	(GTG)n	Simple_repeat	undefined
chr5	134103024	134103484	461	*	461	17	0.582397	0.293242	0.289155	95.5561	chr5	134103007	134109017	6011	+	L1HS	LINE	L1
chr19	13966484	13967747	1264	*	1264	32	0.520072	0.685823	-0.165752	-95.5015	chr19	13967052	13967074	23	+	(A)n	Simple_repeat	undefined
chr19	5114157	5115137	981	*	981	26	0.499371	0.310257	0.189114	95.4778	chr19	5114626	5114650	25	+	(G)n	Simple_repeat	undefined
chr10	387487	388397	911	*	911	30	0.238865	0.379278	-0.140413	-95.4686	chr10	387150	387588	439	+	L1MA8	LINE	L1
chr10	387487	388397	911	*	911	30	0.238865	0.379278	-0.140413	-95.4686	chr10	387660	387729	70	+	L1M2	LINE	L1
chr10	387487	388397	911	*	911	30	0.238865	0.379278	-0.140413	-95.4686	chr10	387733	387807	75	+	L1M2	LINE	L1
chr10	387487	388397	911	*	911	30	0.238865	0.379278	-0.140413	-95.4686	chr10	388242	388744	503	+	L1MA7	LINE	L1
chr11	63920691	63922215	1525	*	1525	33	0.739537	0.588985	0.150552	95.4104	chr11	63920519	63920822	304	-	L2	LINE	L2
chr11	63920691	63922215	1525	*	1525	33	0.739537	0.588985	0.150552	95.4104	chr11	63920839	63920915	77	+	Alu	SINE	Alu
chr11	63920691	63922215	1525	*	1525	33	0.739537	0.588985	0.150552	95.4104	chr11	63920921	63921130	210	+	AluSg7	SINE	Alu
chr11	63920691	63922215	1525	*	1525	33	0.739537	0.588985	0.150552	95.4104	chr11	63921176	63921210	35	+	(TGTG)n	Simple_repeat	undefined
chr11	63920691	63922215	1525	*	1525	33	0.739537	0.588985	0.150552	95.4104	chr11	63921211	63921479	269	-	AluSx3	SINE	Alu
chr11	63920691	63922215	1525	*	1525	33	0.739537	0.588985	0.150552	95.4104	chr11	63922150	63922314	165	-	AluSc8	SINE	Alu
chr8	20782722	20784152	1431	*	1431	26	0.898984	0.728733	0.170252	95.4055	chr8	20782744	20782882	139	-	MIR3	SINE	MIR
chr8	20782722	20784152	1431	*	1431	26	0.898984	0.728733	0.170252	95.4055	chr8	20783400	20783459	60	-	MIRc	SINE	MIR
chr8	20782722	20784152	1431	*	1431	26	0.898984	0.728733	0.170252	95.4055	chr8	20783616	20783796	181	+	MIR	SINE	MIR
chr5	125222609	125224380	1772	*	1772	23	0.189047	0.41278	-0.223733	-95.3277	chr5	125222379	125222657	279	-	L2b	LINE	L2
chr5	125222609	125224380	1772	*	1772	23	0.189047	0.41278	-0.223733	-95.3277	chr5	125222654	125222838	185	+	MIRb	SINE	MIR
chr12	132326181	132327364	1184	*	1184	33	0.751065	0.612213	0.138852	95.3069	chr12	132326259	132326507	249	-	AluSx	SINE	Alu
chr16	25328223	25329472	1250	*	1250	28	0.492666	0.308156	0.18451	95.1343	chr16	25328423	25328597	175	+	AluSq	SINE	Alu
chr16	25328223	25329472	1250	*	1250	28	0.492666	0.308156	0.18451	95.1343	chr16	25328711	25329016	306	+	AluSz6	SINE	Alu
chr16	25328223	25329472	1250	*	1250	28	0.492666	0.308156	0.18451	95.1343	chr16	25329065	25329117	53	+	A-rich	Low_complexity	undefined
chr16	25328223	25329472	1250	*	1250	28	0.492666	0.308156	0.18451	95.1343	chr16	25329237	25329762	526	+	Tigger3b	DNA	TcMar-Tigger
chr7	4875819	4876527	709	*	709	24	0.793153	0.617455	0.175698	95.1205	chr7	4876449	4876491	43	+	G-rich	Low_complexity	undefined
chr12	7213342	7214436	1095	*	1095	37	0.833197	0.908786	-0.0755886	-95.1153	chr12	7212658	7214258	1601	-	SVA_D	Retroposon	SVA
chr12	7213342	7214436	1095	*	1095	37	0.833197	0.908786	-0.0755886	-95.1153	chr12	7214262	7214290	29	+	(AGGGAG)n	Simple_repeat	undefined
chr12	7213342	7214436	1095	*	1095	37	0.833197	0.908786	-0.0755886	-95.1153	chr12	7214359	7214475	117	+	FLAM_C	SINE	Alu
chr21	43664221	43665147	927	*	927	26	0.864882	0.704847	0.160034	94.8919	chr21	43665072	43665140	69	+	(CCT)n	Simple_repeat	undefined
chr22	46437524	46438469	946	*	946	23	0.438934	0.674344	-0.23541	-94.7471	chr22	46438167	46439101	935	+	L1MB5	LINE	L1
chr20	42579423	42580821	1399	*	1399	25	0.559693	0.764625	-0.204932	-94.4102	chr20	42580793	42581158	366	+	MLT1D	LTR	ERVL-MaLR
chrX	204176	204956	781	*	781	24	0.199213	0.35878	-0.159567	-94.1962	chrX	204242	204514	273	+	AluSx	SINE	Alu
chr11	64622909	64623679	771	*	771	21	0.678555	0.434321	0.244235	94.1843	chr11	64623255	64623308	54	+	(GCCCC)n	Simple_repeat	undefined
chr11	64622909	64623679	771	*	771	21	0.678555	0.434321	0.244235	94.1843	chr11	64623331	64623379	49	+	(GCC)n	Simple_repeat	undefined
chr1	25403598	25405111	1514	*	1514	28	0.202656	0.376543	-0.173888	-93.9177	chr1	25403562	25403778	217	-	L1ME4c	LINE	L1
chr20	25096136	25097070	935	*	935	26	0.328238	0.495273	-0.167035	-93.6762	chr20	25096420	25096504	85	+	MLT1K	LTR	ERVL-MaLR
chr9	125264737	125265478	742	*	742	27	0.303452	0.12034	0.183112	93.6041	chr9	125265160	125265230	71	+	(GCTCCCC)n	Simple_repeat	undefined
chr22	29933287	29934092	806	*	806	33	0.35345	0.241223	0.112227	93.4657	chr22	29933430	29933501	72	-	MIR3	SINE	MIR
chr22	29933287	29934092	806	*	806	33	0.35345	0.241223	0.112227	93.4657	chr22	29934066	29934351	286	-	AluJb	SINE	Alu
chr1	228001001	228001658	658	*	658	28	0.315856	0.125683	0.190174	93.4438	chr1	228001550	228001857	308	+	AluYk3	SINE	Alu
chr1	228001001	228001658	658	*	658	28	0.315856	0.125683	0.190174	93.4438	chr1	228000691	228001550	860	+	COMP-subunit_5SRNA_rnd-6_family-13719	Unknown	undefined
chr22	30800879	30802338	1460	*	1460	29	0.788184	0.61679	0.171394	93.3046	chr22	30801515	30801815	301	+	AluSp	SINE	Alu
chr7	152292833	152293808	976	*	976	27	0.670947	0.496002	0.174945	93.2382	chr7	152293532	152293729	198	-	MIR3	SINE	MIR
chr8	3165871	3166405	535	*	535	33	0.563778	0.678228	-0.11445	-93.0908	chr8	3165865	3165931	67	+	(TA)n	Simple_repeat	undefined
chr8	3165871	3166405	535	*	535	33	0.563778	0.678228	-0.11445	-93.0908	chr8	3165931	3165979	49	+	(TATATACGTG)n	Simple_repeat	undefined
chr8	3165871	3166405	535	*	535	33	0.563778	0.678228	-0.11445	-93.0908	chr8	3165979	3166483	505	+	(TA)n	Simple_repeat	undefined
chr16	41399303	41400228	926	*	926	32	0.840662	0.67742	0.163241	92.7234	chr16	41396443	41402531	6089	+	HSATII	Satellite	undefined
chr7	99268620	99269928	1309	*	1309	26	0.21694	0.396019	-0.17908	-92.7221	chr7	99268937	99268957	21	+	(T)n	Simple_repeat	undefined
chr7	99268620	99269928	1309	*	1309	26	0.21694	0.396019	-0.17908	-92.7221	chr7	99269177	99269480	304	-	AluSx	SINE	Alu
chr7	99268620	99269928	1309	*	1309	26	0.21694	0.396019	-0.17908	-92.7221	chr7	99269482	99269652	171	-	AluJb	SINE	Alu
chr7	99268620	99269928	1309	*	1309	26	0.21694	0.396019	-0.17908	-92.7221	chr7	99269652	99269949	298	-	AluSg	SINE	Alu
chrX	114143267	114144011	745	*	745	24	0.684919	0.450625	0.234295	92.6935	chrX	114143912	114143946	35	+	(GGCCC)n	Simple_repeat	undefined
chr22	38445622	38446979	1358	*	1358	27	0.303253	0.470626	-0.167373	-92.6727	chr22	38446599	38446635	37	-	L2a	LINE	L2
chr22	38445622	38446979	1358	*	1358	27	0.303253	0.470626	-0.167373	-92.6727	chr22	38446605	38446651	47	-	MIRb	SINE	MIR
chr22	49123836	49125119	1284	*	1284	31	0.328784	0.478297	-0.149513	-92.6185	chr22	49123765	49123842	78	+	MER20	DNA	hAT-Charlie
chr22	49123836	49125119	1284	*	1284	31	0.328784	0.478297	-0.149513	-92.6185	chr22	49124303	49124335	33	+	G-rich	Low_complexity	undefined
chr11	1366730	1367500	771	*	771	27	0.757221	0.615751	0.14147	92.585	chr11	1367345	1367396	52	+	(CTGCAG)n	Simple_repeat	undefined
chr17	47680903	47682004	1102	*	1102	35	0.516087	0.64282	-0.126733	-92.5641	chr17	47681792	47681891	100	+	GA-rich	Low_complexity	undefined
chr18	74767990	74769553	1564	*	1564	30	0.293116	0.464288	-0.171172	-92.5391	chr18	74768016	74768170	155	+	MIRc	SINE	MIR
chr16	16337630	16338579	950	*	950	29	0.863164	0.677185	0.185979	92.5257	chr16	16338275	16338382	108	-	Tigger6a	DNA	TcMar-Tigger
chr16	16337630	16338579	950	*	950	29	0.863164	0.677185	0.185979	92.5257	chr16	16338382	16338660	279	-	AluSx	SINE	Alu
chr17	83452035	83452962	928	*	928	30	0.658594	0.798553	-0.139959	-92.4406	chr17	83451956	83452251	296	+	AluSx	SINE	Alu
chr10	3560010	3560885	876	*	876	25	0.888794	0.751129	0.137665	92.3201	chr10	3559746	3560123	378	+	Charlie5	DNA	hAT-Charlie
chr10	3560010	3560885	876	*	876	25	0.888794	0.751129	0.137665	92.3201	chr10	3560722	3560756	35	+	HSMAR1	DNA	TcMar-Mariner
chr10	3560010	3560885	876	*	876	25	0.888794	0.751129	0.137665	92.3201	chr10	3560775	3561711	937	-	L1MC5a	LINE	L1
chr21	41056656	41057649	994	*	994	28	0.730858	0.567174	0.163684	92.3129	chr21	41057552	41057843	292	-	MLT1D	LTR	ERVL-MaLR
chr2	95563600	95564796	1197	*	1197	28	0.202158	0.36389	-0.161731	-92.0071	chr2	95564602	95564805	204	-	MIR	SINE	MIR
chr1	170022833	170024201	1369	*	1369	33	0.415727	0.27535	0.140377	91.9019	chr1	170023597	170023622	26	+	(CA)n	Simple_repeat	undefined
chr11	122583737	122584941	1205	*	1205	22	0.595868	0.376068	0.2198	91.752	chr11	122583297	122584150	854	-	L1PBa1	LINE	L1
chr11	122583737	122584941	1205	*	1205	22	0.595868	0.376068	0.2198	91.752	chr11	122584157	122584220	64	-	AluJb	SINE	Alu
chr11	122583737	122584941	1205	*	1205	22	0.595868	0.376068	0.2198	91.752	chr11	122584256	122584331	76	+	FLAM_C	SINE	Alu
chr11	122583737	122584941	1205	*	1205	22	0.595868	0.376068	0.2198	91.752	chr11	122584331	122585480	1150	+	LTR12D	LTR	ERV1
chr1	154108161	154110043	1883	*	1883	31	0.34805	0.214479	0.133571	91.7301	chr1	154108488	154108523	36	+	(CCACCTG)n	Simple_repeat	undefined
chr1	154108161	154110043	1883	*	1883	31	0.34805	0.214479	0.133571	91.7301	chr1	154109112	154109211	100	-	L2b	LINE	L2
chrX	105886335	105887142	808	*	808	27	0.250641	0.127158	0.123483	91.6846	chrX	105886509	105886559	51	+	(CCG)n	Simple_repeat	undefined
chrX	105886335	105887142	808	*	808	27	0.250641	0.127158	0.123483	91.6846	chrX	105886716	105886787	72	+	G-rich	Low_complexity	undefined
chrX	105886335	105887142	808	*	808	27	0.250641	0.127158	0.123483	91.6846	chrX	105887109	105887141	33	+	(CA)n	Simple_repeat	undefined
chr11	3089387	3091228	1842	*	1842	27	0.224995	0.427514	-0.202519	-91.684	chr11	3089230	3089394	165	-	L1MC5a	LINE	L1
chrX	110830516	110831498	983	*	983	28	0.680276	0.818309	-0.138032	-91.59	chrX	110830215	110830516	302	-	AluY	SINE	Alu
chrX	110830516	110831498	983	*	983	28	0.680276	0.818309	-0.138032	-91.59	chrX	110830516	110830637	122	-	L1ME1	LINE	L1
chr6	159264622	159266405	1784	*	1784	32	0.414976	0.585336	-0.170359	-91.5482	chr6	159264843	159265001	159	-	MIRb	SINE	MIR
chr6	159264622	159266405	1784	*	1784	32	0.414976	0.585336	-0.170359	-91.5482	chr6	159265378	159265518	141	-	MIR	SINE	MIR
chr9	51522210	51523717	1508	*	1508	27	0.572128	0.832921	-0.260792	-91.3822	chr9	51417875	51535728	117854	+	(ATTCC)n	Simple_repeat	undefined
chr5	673849	674772	924	*	924	29	0.453369	0.611085	-0.157716	-91.3244	chr5	674576	674883	308	+	(CA)n	Simple_repeat	undefined
chr10	3408934	3409678	745	*	745	22	0.426292	0.644674	-0.218383	-91.3006	chr10	3408899	3409092	194	-	MIRb	SINE	MIR
chr16	51098653	51099576	924	*	924	32	0.810539	0.617584	0.192955	91.1447	chr16	51095012	51100509	5498	+	HSATII	Satellite	undefined
chr2	91663935	91664667	733	*	733	34	0.0436328	0.105002	-0.0613696	-91.0834	chr2	91663682	91666102	2421	-	SAT-VAR_rnd-6_family-4384	Satellite	undefined
chr10	133796637	133797818	1182	*	1182	31	0.532593	0.396723	0.135869	90.9393	chr10	133797249	133797503	255	+	L1M5	LINE	L1
chr10	133796637	133797818	1182	*	1182	31	0.532593	0.396723	0.135869	90.9393	chr10	133797503	133798085	583	+	MER61F	LTR	ERV1
chr5	181174462	181175279	818	*	818	23	0.0567854	0.186995	-0.13021	-90.8831	chr5	181175017	181175082	66	+	(GC)n	Simple_repeat	undefined
chr12	578419	579488	1070	*	1070	24	0.572963	0.761616	-0.188652	-90.7365	chr12	579470	579526	57	+	(CTGCCAC)n	Simple_repeat	undefined
chr8	120785237	120787248	2012	*	2012	29	0.401686	0.588597	-0.186911	-90.698	chr8	120785386	120785581	196	-	L2a	LINE	L2
chr8	120785237	120787248	2012	*	2012	29	0.401686	0.588597	-0.186911	-90.698	chr8	120785777	120786078	302	-	AluSx	SINE	Alu
chr8	120785237	120787248	2012	*	2012	29	0.401686	0.588597	-0.186911	-90.698	chr8	120786092	120786234	143	-	MIRb	SINE	MIR
chr8	120785237	120787248	2012	*	2012	29	0.401686	0.588597	-0.186911	-90.698	chr8	120786972	120787037	66	-	MIR	SINE	MIR
chr8	120785237	120787248	2012	*	2012	29	0.401686	0.588597	-0.186911	-90.698	chr8	120787037	120787133	97	-	L1PA17	LINE	L1
chr8	120785237	120787248	2012	*	2012	29	0.401686	0.588597	-0.186911	-90.698	chr8	120787134	120787345	212	-	AluJo	SINE	Alu
chr1	25394520	25396251	1732	*	1732	27	0.513436	0.724262	-0.210826	-90.5878	chr1	25395106	25395291	186	-	MIRb	SINE	MIR
chr1	25394520	25396251	1732	*	1732	27	0.513436	0.724262	-0.210826	-90.5878	chr1	25395736	25396212	477	-	MLT1D	LTR	ERVL-MaLR
chr1	25394520	25396251	1732	*	1732	27	0.513436	0.724262	-0.210826	-90.5878	chr1	25396212	25396365	154	+	MIR3	SINE	MIR
chr18	74639416	74640754	1339	*	1339	33	0.348294	0.490457	-0.142163	-90.5733	chr18	74639223	74639461	239	-	L1MB3	LINE	L1
chr18	74639416	74640754	1339	*	1339	33	0.348294	0.490457	-0.142163	-90.5733	chr18	74639462	74639629	168	-	MIRb	SINE	MIR
chr18	74639416	74640754	1339	*	1339	33	0.348294	0.490457	-0.142163	-90.5733	chr18	74639741	74639893	153	+	L3	LINE	CR1
chrX	24578565	24580470	1906	*	1906	30	0.534376	0.729531	-0.195155	-90.5177	chrX	24578883	24578999	117	+	MIRc	SINE	MIR
chrX	24578565	24580470	1906	*	1906	30	0.534376	0.729531	-0.195155	-90.5177	chrX	24579153	24579326	174	+	AluSx	SINE	Alu
chr3	104145015	104145960	946	*	946	30	0.799797	0.903945	-0.104148	-90.3105	chr3	104144720	104145583	864	+	SVA_B	Retroposon	SVA
chr3	104145015	104145960	946	*	946	30	0.799797	0.903945	-0.104148	-90.3105	chr3	104145232	104146135	904	+	SVA_F	Retroposon	SVA
chr3	104145015	104145960	946	*	946	30	0.799797	0.903945	-0.104148	-90.3105	chr3	104145739	104146541	803	+	SVA_E	Retroposon	SVA
chr17	32416998	32418136	1139	*	1139	27	0.376694	0.552393	-0.175699	-90.2188	chr17	32417244	32417540	297	+	AluSc8	SINE	Alu
chr17	32416998	32418136	1139	*	1139	27	0.376694	0.552393	-0.175699	-90.2188	chr17	32417870	32418109	240	-	L2a	LINE	L2
chr17	32416998	32418136	1139	*	1139	27	0.376694	0.552393	-0.175699	-90.2188	chr17	32418113	32418418	306	+	AluSx1	SINE	Alu
chr2	90147217	90148303	1087	*	1087	27	0.425785	0.248544	0.17724	90.2174	chr2	90147803	90148378	576	+	TAR1	Satellite	subtelo
chr4	488293	489638	1346	*	1346	30	0.669281	0.813001	-0.14372	-90.0838	chr4	488272	488561	290	-	AluY	SINE	Alu
chr4	488293	489638	1346	*	1346	30	0.669281	0.813001	-0.14372	-90.0838	chr4	488561	488839	279	-	PABL_A-int	LTR	ERV1
chr4	488293	489638	1346	*	1346	30	0.669281	0.813001	-0.14372	-90.0838	chr4	488983	489282	300	-	AluSc	SINE	Alu
chr4	488293	489638	1346	*	1346	30	0.669281	0.813001	-0.14372	-90.0838	chr4	489283	489380	98	-	PRIMA4-int	LTR	ERV1
chr4	488293	489638	1346	*	1346	30	0.669281	0.813001	-0.14372	-90.0838	chr4	489400	489445	46	-	LTR49	LTR	ERV1
chr4	488293	489638	1346	*	1346	30	0.669281	0.813001	-0.14372	-90.0838	chr4	489549	490085	537	-	PRIMA4-int	LTR	ERV1
chr11	529837	530939	1103	*	1103	37	0.852972	0.764207	0.0887655	90.0761	chr11	529824	530402	579	-	L1MC3	LINE	L1
chr17	1043477	1044343	867	*	867	23	0.804944	0.621587	0.183356	89.9561	chr17	1043439	1043739	301	-	AluSx	SINE	Alu
chr17	1043477	1044343	867	*	867	23	0.804944	0.621587	0.183356	89.9561	chr17	1043743	1043826	84	+	Tigger15a	DNA	TcMar-Tigger
chr17	1043477	1044343	867	*	867	23	0.804944	0.621587	0.183356	89.9561	chr17	1044281	1044415	135	+	L1ME3D	LINE	L1
chr10	3100648	3101871	1224	*	1224	28	0.826304	0.682688	0.143617	89.9408	chr10	3101100	3101367	268	+	(GT)n	Simple_repeat	undefined
chr16	93939979	93941035	1057	*	1057	22	0.72462	0.498228	0.226391	89.9394	chr16	93939720	93940000	281	-	AluSx	SINE	Alu
chr16	93939979	93941035	1057	*	1057	22	0.72462	0.498228	0.226391	89.9394	chr16	93940614	93940926	313	+	AluYk2	SINE	Alu
chr7	44435718	44437070	1353	*	1353	32	0.583922	0.439937	0.143985	89.7546	chr7	44436237	44436324	88	+	MIRb	SINE	MIR
chr20	49455912	49457317	1406	*	1406	29	0.874899	0.721918	0.152981	89.7071	chr20	49455893	49456205	313	+	AluJb	SINE	Alu
chr20	49455912	49457317	1406	*	1406	29	0.874899	0.721918	0.152981	89.7071	chr20	49456205	49456265	61	-	Charlie1a	DNA	hAT-Charlie
chr20	49455912	49457317	1406	*	1406	29	0.874899	0.721918	0.152981	89.7071	chr20	49456258	49456358	101	-	Charlie1	DNA	hAT-Charlie
chr20	49455912	49457317	1406	*	1406	29	0.874899	0.721918	0.152981	89.7071	chr20	49456365	49456395	31	-	MER5A	DNA	hAT-Charlie
chr20	49455912	49457317	1406	*	1406	29	0.874899	0.721918	0.152981	89.7071	chr20	49456395	49456603	209	-	MIR	SINE	MIR
chr20	49455912	49457317	1406	*	1406	29	0.874899	0.721918	0.152981	89.7071	chr20	49456993	49457296	304	-	AluY	SINE	Alu
chr10	11700946	11701987	1042	*	1042	24	0.816572	0.656771	0.159801	89.5296	chr10	11700327	11700976	650	-	HAL1b	LINE	L1
chr10	11700946	11701987	1042	*	1042	24	0.816572	0.656771	0.159801	89.5296	chr10	11700976	11701289	314	-	AluJb	SINE	Alu
chr10	11700946	11701987	1042	*	1042	24	0.816572	0.656771	0.159801	89.5296	chr10	11701289	11701355	67	-	HAL1b	LINE	L1
chr10	11700946	11701987	1042	*	1042	24	0.816572	0.656771	0.159801	89.5296	chr10	11701915	11702192	278	+	AluJb	SINE	Alu
chr2	26769587	26770468	882	*	882	26	0.451874	0.632525	-0.18065	-89.5112	chr2	26769743	26769826	84	+	(GGC)n	Simple_repeat	undefined
chr19	53445842	53446566	725	*	725	27	0.451036	0.305476	0.14556	89.4722	chr19	53445653	53445954	302	-	AluYe5	SINE	Alu
chr6	159235791	159236873	1083	*	1083	26	0.286135	0.47698	-0.190845	-89.4232	chr6	159236484	159236536	53	+	(TCCTGCC)n	Simple_repeat	undefined
chr12	51783445	51784491	1047	*	1047	30	0.0873861	0.181169	-0.0937829	-89.3764	chr12	51784489	51784549	61	+	(GGC)n	Simple_repeat	undefined
chr9	125272044	125272982	939	*	939	29	0.620681	0.43319	0.187491	89.3615	chr9	125272712	125273329	618	+	L1MA7	LINE	L1
chr21	41067091	41068027	937	*	937	27	0.780818	0.609191	0.171626	89.2597	chr21	41067760	41067799	40	+	(CTCC)n	Simple_repeat	undefined
chr3	198289712	198290995	1284	*	1284	20	0.213713	0.474664	-0.260951	-89.1112	chr3	198289537	198289850	314	+	AluSz	SINE	Alu
chr3	198289712	198290995	1284	*	1284	20	0.213713	0.474664	-0.260951	-89.1112	chr3	198289850	198290026	177	+	AluSc5	SINE	Alu
chr3	198289712	198290995	1284	*	1284	20	0.213713	0.474664	-0.260951	-89.1112	chr3	198290710	198290863	154	+	MIRb	SINE	MIR
chr16	40584747	40585378	632	*	632	23	0.909163	0.611255	0.297907	89	chr16	40584395	40584787	393	+	HSATII	Satellite	undefined
chr16	40584747	40585378	632	*	632	23	0.909163	0.611255	0.297907	89	chr16	40584787	40584859	73	+	(GATTCCATTC)n	Simple_repeat	undefined
chr16	40584747	40585378	632	*	632	23	0.909163	0.611255	0.297907	89	chr16	40584859	40585870	1012	+	HSATII	Satellite	undefined
chr19	4372863	4374259	1397	*	1397	30	0.599557	0.425169	0.174387	88.9802	chr19	4373123	4373247	125	-	L2b	LINE	L2
chr19	4372863	4374259	1397	*	1397	30	0.599557	0.425169	0.174387	88.9802	chr19	4373792	4373993	202	+	GA-rich	Low_complexity	undefined
chr10	134646965	134647714	750	*	750	28	0.676307	0.408667	0.26764	88.9444	chr10	134646882	134647498	617	+	COMP-subunit_LSAU-BSAT_rnd-6_family-5403	Satellite	undefined
chr10	134646965	134647714	750	*	750	28	0.676307	0.408667	0.26764	88.9444	chr10	134647498	134647955	458	-	COMP-subunit_LSAU-BSAT_rnd-1_family-4	Satellite	undefined
chr12	113090694	113091888	1195	*	1195	27	0.70506	0.858511	-0.153451	-88.8945	chr12	113090838	113091149	312	+	AluJb	SINE	Alu
chr12	113090694	113091888	1195	*	1195	27	0.70506	0.858511	-0.153451	-88.8945	chr12	113091168	113091276	109	-	MIR	SINE	MIR
chr3	128722607	128723741	1135	*	1135	32	0.283084	0.161727	0.121357	88.8009	chr3	128722704	128722748	45	+	(GCCCC)n	Simple_repeat	undefined
chr3	128722607	128723741	1135	*	1135	32	0.283084	0.161727	0.121357	88.8009	chr3	128723269	128723369	101	+	MIRc	SINE	MIR
chr3	128722607	128723741	1135	*	1135	32	0.283084	0.161727	0.121357	88.8009	chr3	128723567	128723804	238	-	MIR	SINE	MIR
chr1	128922129	128922824	696	*	696	31	0.791247	0.679376	0.111871	88.7837	chr1	128920454	128923144	2691	-	SAT-VAR_rnd-6_family-4384	Satellite	undefined
chr1	46427485	46428636	1152	*	1152	28	0.609146	0.775087	-0.165941	-88.7807	chr1	46427759	46427805	47	+	G-rich	Low_complexity	undefined
chr19	13490037	13491818	1782	*	1782	28	0.819847	0.651915	0.167931	88.7654	chr19	13489933	13490059	127	+	LTR16C	LTR	ERVL
chr19	13490037	13491818	1782	*	1782	28	0.819847	0.651915	0.167931	88.7654	chr19	13490062	13490373	312	-	AluSx1	SINE	Alu
chr19	13490037	13491818	1782	*	1782	28	0.819847	0.651915	0.167931	88.7654	chr19	13490373	13490537	165	+	LTR16C	LTR	ERVL
chr19	13490037	13491818	1782	*	1782	28	0.819847	0.651915	0.167931	88.7654	chr19	13491104	13491404	301	-	AluJb	SINE	Alu
chr19	13490037	13491818	1782	*	1782	28	0.819847	0.651915	0.167931	88.7654	chr19	13491411	13491696	286	-	AluY	SINE	Alu
chr19	13490037	13491818	1782	*	1782	28	0.819847	0.651915	0.167931	88.7654	chr19	13491731	13491752	22	+	(TATT)n	Simple_repeat	undefined
chr19	13490037	13491818	1782	*	1782	28	0.819847	0.651915	0.167931	88.7654	chr19	13491753	13491896	144	+	AluJb	SINE	Alu
chr15	42059741	42060315	575	*	575	18	0.620195	0.386744	0.233452	88.6678	chr15	42059733	42065748	6016	+	L1HS	LINE	L1
chr17	9154231	9155381	1151	*	1151	23	0.402934	0.606655	-0.203721	-88.5503	chr17	9154491	9154561	71	-	MIR3	SINE	MIR
chr17	9154231	9155381	1151	*	1151	23	0.402934	0.606655	-0.203721	-88.5503	chr17	9155363	9155615	253	-	AluSp	SINE	Alu
chr9	147480160	147480901	742	*	742	19	0.405295	0.657875	-0.25258	-88.4954	chr9	147480826	147480862	37	+	(TC)n	Simple_repeat	undefined
chr9	147480160	147480901	742	*	742	19	0.405295	0.657875	-0.25258	-88.4954	chr9	147479976	147480206	231	+	L2a	LINE	L2
chr9	147480160	147480901	742	*	742	19	0.405295	0.657875	-0.25258	-88.4954	chr9	147480533	147480696	164	+	L2a	LINE	L2
chr9	147480160	147480901	742	*	742	19	0.405295	0.657875	-0.25258	-88.4954	chr9	147480794	147480826	33	+	(CCCTC)n	Simple_repeat	undefined
chr16	96001656	96002604	949	*	949	27	0.372301	0.538061	-0.16576	-88.4542	chr16	96002449	96002593	145	+	L1ME3A	LINE	L1
chr16	96001656	96002604	949	*	949	27	0.372301	0.538061	-0.16576	-88.4542	chr16	96002601	96002900	300	+	AluSx	SINE	Alu
chr12	116486901	116488210	1310	*	1310	26	0.48355	0.681874	-0.198324	-88.3757	chr12	116486962	116487091	130	+	MIRb	SINE	MIR
chr12	116486901	116488210	1310	*	1310	26	0.48355	0.681874	-0.198324	-88.3757	chr12	116487091	116487402	312	+	AluSz	SINE	Alu
chr12	116486901	116488210	1310	*	1310	26	0.48355	0.681874	-0.198324	-88.3757	chr12	116487402	116487443	42	+	MIRb	SINE	MIR
chr12	116486901	116488210	1310	*	1310	26	0.48355	0.681874	-0.198324	-88.3757	chr12	116487513	116487974	462	+	MER66B	LTR	ERV1
chr4	193454189	193454867	679	*	679	22	0.704486	0.407307	0.297178	88.3292	chr4	193454022	193454389	368	-	LSAU	Satellite	undefined
chr4	193454189	193454867	679	*	679	22	0.704486	0.407307	0.297178	88.3292	chr4	193454390	193455006	617	+	COMP-subunit_LSAU-BSAT_rnd-6_family-5403	Satellite	undefined
chr8	141408502	141410275	1774	*	1774	29	0.592437	0.770165	-0.177728	-88.3292	chr8	141408356	141408736	381	+	L1M5	LINE	L1
chr8	141408502	141410275	1774	*	1774	29	0.592437	0.770165	-0.177728	-88.3292	chr8	141408732	141409034	303	+	L1MC4	LINE	L1
chr8	141408502	141410275	1774	*	1774	29	0.592437	0.770165	-0.177728	-88.3292	chr8	141409034	141409076	43	+	(GT)n	Simple_repeat	undefined
chr8	141408502	141410275	1774	*	1774	29	0.592437	0.770165	-0.177728	-88.3292	chr8	141409076	141409185	110	+	L1MC4	LINE	L1
chr8	141408502	141410275	1774	*	1774	29	0.592437	0.770165	-0.177728	-88.3292	chr8	141409278	141409405	128	+	L1ME3Cz	LINE	L1
chr8	141408502	141410275	1774	*	1774	29	0.592437	0.770165	-0.177728	-88.3292	chr8	141409830	141409935	106	+	L2c	LINE	L2
chr10	133730482	133731506	1025	*	1025	33	0.648818	0.774534	-0.125716	-88.3022	chr10	133731433	133731450	18	+	(T)n	Simple_repeat	undefined
chr1	4207036	4208540	1505	*	1505	28	0.542095	0.726756	-0.18466	-88.2974	chr1	4207369	4207734	366	-	MSTD	LTR	ERVL-MaLR
chr1	4207036	4208540	1505	*	1505	28	0.542095	0.726756	-0.18466	-88.2974	chr1	4208100	4208178	79	-	MIRb	SINE	MIR
chr1	4207036	4208540	1505	*	1505	28	0.542095	0.726756	-0.18466	-88.2974	chr1	4208185	4208310	126	-	L2a	LINE	L2
chrY	1040995	1041943	949	*	949	23	0.893494	0.663471	0.230023	88.2872	chrY	1040886	1041197	312	+	AluSx1	SINE	Alu
chrY	1040995	1041943	949	*	949	23	0.893494	0.663471	0.230023	88.2872	chrY	1041197	1041339	143	+	AluSg	SINE	Alu
chrY	1040995	1041943	949	*	949	23	0.893494	0.663471	0.230023	88.2872	chrY	1041339	1041575	237	+	AluSg	SINE	Alu
chrY	1040995	1041943	949	*	949	23	0.893494	0.663471	0.230023	88.2872	chrY	1041770	1042084	315	-	AluSx	SINE	Alu
chr19	4030326	4031464	1139	*	1139	33	0.793432	0.673983	0.119449	88.1948	chr19	4030349	4030407	59	-	AmnSINE2	SINE	tRNA-Deu
chr19	4030326	4031464	1139	*	1139	33	0.793432	0.673983	0.119449	88.1948	chr19	4030710	4030766	57	+	(ATAT)n	Simple_repeat	undefined
chr19	4030326	4031464	1139	*	1139	33	0.793432	0.673983	0.119449	88.1948	chr19	4030809	4030835	27	+	(TC)n	Simple_repeat	undefined
chr19	4030326	4031464	1139	*	1139	33	0.793432	0.673983	0.119449	88.1948	chr19	4030835	4030854	20	+	(TTTCTC)n	Simple_repeat	undefined
chr7	58622992	58623694	703	*	703	34	0.62548	0.494179	0.131301	88.1494	chr7	58623016	58624388	1373	+	SAT-VAR_rnd-6_family-4384	Satellite	undefined
chr1	227777222	227777740	519	*	519	21	0.87822	0.584603	0.293617	88.0973	chr1	227776912	227777770	859	+	COMP-subunit_5SRNA_rnd-6_family-13719	Unknown	undefined
chr19	18142971	18144042	1072	*	1072	27	0.547858	0.720051	-0.172193	-88.0027	chr19	18142976	18143021	46	+	(TGTCTC)n	Simple_repeat	undefined
chr19	18142971	18144042	1072	*	1072	27	0.547858	0.720051	-0.172193	-88.0027	chr19	18143345	18143428	84	+	MIRb	SINE	MIR
chr1	2576695	2578037	1343	*	1343	28	0.692176	0.841077	-0.148901	-87.9766	chr1	2577130	2577163	34	+	(GCCTG)n	Simple_repeat	undefined
chr12	124281584	124282723	1140	*	1140	29	0.360809	0.522511	-0.161702	-87.8739	chr12	124281569	124282014	446	-	LTR16E2	LTR	ERVL
chr16	93588571	93589882	1312	*	1312	33	0.713562	0.584533	0.129029	87.8545	chr16	93588515	93588589	75	+	Kanga11a	DNA	TcMar-Tc2
chr4	188297939	188299469	1531	*	1531	24	0.903162	0.71446	0.188701	87.7016	chr4	188298009	188298404	396	-	MLT1B	LTR	ERVL-MaLR
chr4	188297939	188299469	1531	*	1531	24	0.903162	0.71446	0.188701	87.7016	chr4	188299241	188299258	18	+	(A)n	Simple_repeat	undefined
chr4	188297939	188299469	1531	*	1531	24	0.903162	0.71446	0.188701	87.7016	chr4	188299378	188299458	81	+	MIR	SINE	MIR
chr1	19175365	19176577	1213	*	1213	31	0.739485	0.591717	0.147768	87.5772	chr1	19176385	19176418	34	+	(CTGG)n	Simple_repeat	undefined
chr17	45640546	45641875	1330	*	1330	27	0.205735	0.362875	-0.15714	-87.4373	chr17	45641393	45641431	39	+	(CCAGCTC)n	Simple_repeat	undefined
chr17	45640546	45641875	1330	*	1330	27	0.205735	0.362875	-0.15714	-87.4373	chr17	45641836	45641967	132	+	L2b	LINE	L2
chr2	8227183	8228340	1158	*	1158	21	0.614349	0.816567	-0.202217	-87.4162	chr2	8227212	8227315	104	-	L2a	LINE	L2
chr2	8227183	8228340	1158	*	1158	21	0.614349	0.816567	-0.202217	-87.4162	chr2	8227929	8228159	231	+	MIR	SINE	MIR
chr2	8227183	8228340	1158	*	1158	21	0.614349	0.816567	-0.202217	-87.4162	chr2	8228238	8228303	66	+	L2a	LINE	L2
chr12	124468161	124469288	1128	*	1128	32	0.317157	0.460112	-0.142956	-87.3455	chr12	124468339	124468469	131	+	L2d	LINE	L2
chr12	124468161	124469288	1128	*	1128	32	0.317157	0.460112	-0.142956	-87.3455	chr12	124469256	124469616	361	-	L2a	LINE	L2
chr11	31939797	31940748	952	*	952	29	0.580891	0.43139	0.149502	87.2254	chr11	31939814	31939841	28	+	(CTCTC)n	Simple_repeat	undefined
chr19	57041833	57042818	986	*	986	24	0.595675	0.403752	0.191923	87.177	chr19	57042070	57042099	30	+	(CTCCT)n	Simple_repeat	undefined
chr19	57041833	57042818	986	*	986	24	0.595675	0.403752	0.191923	87.177	chr19	57042287	57042587	301	-	AluJb	SINE	Alu
chr2	9285875	9287446	1572	*	1572	30	0.641607	0.481582	0.160025	87.0929	chr2	9285816	9285936	121	-	FLAM_C	SINE	Alu
chr2	9285875	9287446	1572	*	1572	30	0.641607	0.481582	0.160025	87.0929	chr2	9286237	9286372	136	-	MIRb	SINE	MIR
chr1	25242825	25244627	1803	*	1803	28	0.768375	0.588068	0.180308	87.0627	chr1	25242671	25242973	303	-	AluYg6	SINE	Alu
chr1	25242825	25244627	1803	*	1803	28	0.768375	0.588068	0.180308	87.0627	chr1	25242981	25243280	300	-	AluYk3	SINE	Alu
chr1	25242825	25244627	1803	*	1803	28	0.768375	0.588068	0.180308	87.0627	chr1	25243290	25243578	289	-	AluJb	SINE	Alu
chr1	25242825	25244627	1803	*	1803	28	0.768375	0.588068	0.180308	87.0627	chr1	25243708	25243874	167	+	MIRb	SINE	MIR
chr1	25242825	25244627	1803	*	1803	28	0.768375	0.588068	0.180308	87.0627	chr1	25244059	25244244	186	-	L1ME3	LINE	L1
chr1	25242825	25244627	1803	*	1803	28	0.768375	0.588068	0.180308	87.0627	chr1	25244351	25244650	300	+	AluSp	SINE	Alu
chr11	1192396	1192916	521	*	521	20	0.579549	0.775313	-0.195764	-86.9589	chr11	1192827	1192866	40	+	(CCCACTG)n	Simple_repeat	undefined
chr7	699144	700412	1269	*	1269	29	0.41497	0.562924	-0.147954	-86.9054	chr7	699481	699551	71	+	MIR3	SINE	MIR
chr2	9765774	9766720	947	*	947	25	0.420158	0.59699	-0.176831	-86.7716	chr2	9765655	9765826	172	-	MIRc	SINE	MIR
chr2	9765774	9766720	947	*	947	25	0.420158	0.59699	-0.176831	-86.7716	chr2	9766218	9766320	103	-	AluY	SINE	Alu
chr8	130754183	130755235	1053	*	1053	24	0.269246	0.455335	-0.186089	-86.7479	chr8	130754940	130755126	187	-	MIR	SINE	MIR
chr7	2792540	2793362	823	*	823	25	0.149294	0.274183	-0.12489	-86.7436	chr7	2793080	2793344	265	-	L2c	LINE	L2
chr21	5608077	5609303	1227	*	1227	34	0.66143	0.796006	-0.134576	-86.6885	chr21	5608309	5609086	778	+	FordPrefect	DNA	hAT-Tip100
chr17	45768849	45769655	807	*	807	23	0.284808	0.456067	-0.171259	-86.6693	chr17	45769383	45769421	39	+	(TGCTC)n	Simple_repeat	undefined
chr11	34632506	34633641	1136	*	1136	30	0.677013	0.530704	0.146309	86.5393	chr11	34633622	34633711	90	-	MIR1_Amn	SINE	MIR
chr8	48138701	48139587	887	*	887	22	0.316055	0.512894	-0.196839	-86.4801	chr8	48138607	48138713	107	-	MLT1J	LTR	ERVL-MaLR
chr8	48138701	48139587	887	*	887	22	0.316055	0.512894	-0.196839	-86.4801	chr8	48139394	48140455	1062	+	(GT)n	Simple_repeat	undefined
chr1	16363506	16364246	741	*	741	26	0.45427	0.31107	0.1432	86.3287	chr1	16363583	16363619	37	+	G-rich	Low_complexity	undefined
chr3	137111448	137113023	1576	*	1576	26	0.235381	0.430662	-0.195281	-86.0349	chr3	137112892	137112924	33	+	(TGC)n	Simple_repeat	undefined
chr11	418650	420299	1650	*	1650	28	0.534482	0.690004	-0.155523	-86.0275	chr11	419730	419770	41	+	(CCCTGA)n	Simple_repeat	undefined
chr2	15874116	15875168	1053	*	1053	22	0.465057	0.259776	0.205281	85.9526	chr2	15873819	15874147	329	-	L1ME3A	LINE	L1
chr2	15874116	15875168	1053	*	1053	22	0.465057	0.259776	0.205281	85.9526	chr2	15874878	15875057	180	+	MIR3	SINE	MIR
chr10	97969874	97971344	1471	*	1471	25	0.786559	0.588573	0.197986	85.8028	chr10	97970699	97970919	221	+	MIR	SINE	MIR
chr10	97969874	97971344	1471	*	1471	25	0.786559	0.588573	0.197986	85.8028	chr10	97971066	97971324	259	-	L2a	LINE	L2
chr18	32821388	32822326	939	*	939	19	0.516139	0.744702	-0.228563	-85.7965	chr18	32821180	32821428	249	+	LTR18B	LTR	ERVL
chr18	32821388	32822326	939	*	939	19	0.516139	0.744702	-0.228563	-85.7965	chr18	32821428	32821456	29	+	(AG)n	Simple_repeat	undefined
chr18	32821388	32822326	939	*	939	19	0.516139	0.744702	-0.228563	-85.7965	chr18	32821456	32821531	76	+	LTR18B	LTR	ERVL
chr18	32821388	32822326	939	*	939	19	0.516139	0.744702	-0.228563	-85.7965	chr18	32821531	32821828	298	+	AluY	SINE	Alu
chr18	32821388	32822326	939	*	939	19	0.516139	0.744702	-0.228563	-85.7965	chr18	32821828	32822084	257	+	LTR18B	LTR	ERVL
chr18	32821388	32822326	939	*	939	19	0.516139	0.744702	-0.228563	-85.7965	chr18	32822142	32822462	321	+	L2c	LINE	L2
chr4	193448224	193449053	830	*	830	29	0.720943	0.529286	0.191656	85.7495	chr4	193448862	193448911	50	+	(CCC)n	Simple_repeat	undefined
chr4	193448224	193449053	830	*	830	29	0.720943	0.529286	0.191656	85.7495	chr4	193448911	193448980	70	+	(CCA)n	Simple_repeat	undefined
chr4	193448224	193449053	830	*	830	29	0.720943	0.529286	0.191656	85.7495	chr4	193447798	193448406	609	+	COMP-subunit_LSAU-BSAT_rnd-6_family-5403	Satellite	undefined
chr4	193448224	193449053	830	*	830	29	0.720943	0.529286	0.191656	85.7495	chr4	193448406	193448863	458	-	COMP-subunit_LSAU-BSAT_rnd-1_family-4	Satellite	undefined
chr4	193448224	193449053	830	*	830	29	0.720943	0.529286	0.191656	85.7495	chr4	193448989	193449109	121	+	COMP-subunit_LSAU-BSAT_rnd-1_family-10	Satellite	undefined
chr8	27913902	27914845	944	*	944	24	0.32098	0.490471	-0.169491	-85.6277	chr8	27914786	27914861	76	+	MIRc	SINE	MIR
chr12	111301900	111302848	949	*	949	25	0.391263	0.56418	-0.172917	-85.5353	chr12	111301687	111301996	310	+	AluSx	SINE	Alu
chr12	111301900	111302848	949	*	949	25	0.391263	0.56418	-0.172917	-85.5353	chr12	111301996	111302017	22	+	(GAGGG)n	Simple_repeat	undefined
chr12	111301900	111302848	949	*	949	25	0.391263	0.56418	-0.172917	-85.5353	chr12	111302559	111302640	82	-	MER117	DNA	hAT-Charlie
chr1	1542058	1542851	794	*	794	25	0.624787	0.781968	-0.157181	-85.4576	chr1	1542788	1542933	146	-	L1MC	LINE	L1
chr2	10518587	10520188	1602	*	1602	25	0.870082	0.712866	0.157216	85.4569	chr2	10518234	10518599	366	-	HAL1	LINE	L1
chr2	10518587	10520188	1602	*	1602	25	0.870082	0.712866	0.157216	85.4569	chr2	10518834	10519140	307	-	AluYm1	SINE	Alu
chr2	10518587	10520188	1602	*	1602	25	0.870082	0.712866	0.157216	85.4569	chr2	10520139	10520451	313	-	AluSx	SINE	Alu
chr1	150834591	150835702	1112	*	1112	26	0.680851	0.499398	0.181453	85.3984	chr1	150834444	150834619	176	+	MIR3	SINE	MIR
chr18	10156734	10158272	1539	*	1539	31	0.33306	0.497796	-0.164735	-85.3877	chr18	10157503	10157815	313	+	L3	LINE	CR1
chr19	2160182	2161312	1131	*	1131	32	0.834743	0.715043	0.1197	85.3523	chr19	2160555	2160624	70	-	MER21C	LTR	ERVL
chr19	2160182	2161312	1131	*	1131	32	0.834743	0.715043	0.1197	85.3523	chr19	2161204	2161515	312	+	AluY	SINE	Alu
chr7	1318794	1319541	748	*	748	27	0.393292	0.53724	-0.143948	-85.3084	chr7	1318942	1319042	101	+	OldhAT1	DNA	hAT-Ac
chr5	180692538	180693320	783	*	783	28	0.753977	0.867365	-0.113388	-85.292	chr5	180692454	180692840	387	+	MLT1K	LTR	ERVL-MaLR
chr16	48879195	48880096	902	*	902	28	0.655334	0.806161	-0.150826	-85.2801	chr16	48878659	48880139	1481	+	HSATII	Satellite	undefined
chr4	2392889	2393595	707	*	707	18	0.442082	0.685037	-0.242955	-85.2773	chr4	2392976	2393075	100	-	L1ME3F	LINE	L1
chr4	2392889	2393595	707	*	707	18	0.442082	0.685037	-0.242955	-85.2773	chr4	2393212	2393714	503	-	MLT1D	LTR	ERVL-MaLR
chr17	81778318	81779701	1384	*	1384	26	0.318502	0.512217	-0.193715	-85.215	chr17	81778898	81779068	171	-	L2c	LINE	L2
chr7	701560	702378	819	*	819	22	0.38806	0.583159	-0.195099	-85.1968	chr7	702097	702398	302	-	AluSx	SINE	Alu
chr2	239667280	239668191	912	*	912	24	0.371859	0.561433	-0.189575	-85.1804	chr2	239667612	239667687	76	+	(TCTCCT)n	Simple_repeat	undefined
chr2	239667280	239668191	912	*	912	24	0.371859	0.561433	-0.189575	-85.1804	chr2	239667861	239667903	43	+	(CTGCC)n	Simple_repeat	undefined
chr2	239667280	239668191	912	*	912	24	0.371859	0.561433	-0.189575	-85.1804	chr2	239668079	239668436	358	+	L1ME2	LINE	L1
chr4	156619859	156620652	794	*	794	26	0.615369	0.761586	-0.146217	-85.1178	chr4	156620641	156620700	60	+	(TCC)n	Simple_repeat	undefined
chr11	70868964	70870334	1371	*	1371	27	0.786643	0.623492	0.163151	85.1059	chr11	70869443	70869568	126	-	MER102a	DNA	hAT-Charlie
chr11	70868964	70870334	1371	*	1371	27	0.786643	0.623492	0.163151	85.1059	chr11	70869646	70869802	157	+	MER103C	DNA	hAT-Charlie
chr11	70868964	70870334	1371	*	1371	27	0.786643	0.623492	0.163151	85.1059	chr11	70869798	70869927	130	+	MER103C	DNA	hAT-Charlie
chr19	39956626	39957405	780	*	780	29	0.856173	0.939614	-0.083441	-85.0714	chr19	39956603	39958199	1597	-	SST1	Satellite	centr
chr12	109692324	109693879	1556	*	1556	26	0.269924	0.448303	-0.178379	-85.0678	chr12	109692315	109692501	187	-	MIRb	SINE	MIR
chr12	109692324	109693879	1556	*	1556	26	0.269924	0.448303	-0.178379	-85.0678	chr12	109692878	109693007	130	-	L2b	LINE	L2
chr12	109692324	109693879	1556	*	1556	26	0.269924	0.448303	-0.178379	-85.0678	chr12	109693301	109693338	38	+	(GGACT)n	Simple_repeat	undefined
chr12	109692324	109693879	1556	*	1556	26	0.269924	0.448303	-0.178379	-85.0678	chr12	109693402	109693620	219	+	MIRb	SINE	MIR
chr12	109692324	109693879	1556	*	1556	26	0.269924	0.448303	-0.178379	-85.0678	chr12	109693828	109693873	46	+	(TCCC)n	Simple_repeat	undefined
chr5	997244	998137	894	*	894	27	0.867934	0.757329	0.110606	84.9852	chr5	997798	997836	39	+	G-rich	Low_complexity	undefined
chr20	48968901	48970221	1321	*	1321	21	0.457542	0.690119	-0.232577	-84.9794	chr20	48968955	48969294	340	-	L1MB8	LINE	L1
chr20	48968901	48970221	1321	*	1321	21	0.457542	0.690119	-0.232577	-84.9794	chr20	48969668	48969800	133	+	MIRb	SINE	MIR
chr1	38000891	38001871	981	*	981	24	0.190466	0.366419	-0.175953	-84.9039	chr1	38001205	38001240	36	+	(GGC)n	Simple_repeat	undefined
chr1	38000891	38001871	981	*	981	24	0.190466	0.366419	-0.175953	-84.9039	chr1	38001352	38001468	117	+	(GGAGA)n	Simple_repeat	undefined
chr5	1013629	1014510	882	*	882	26	0.687146	0.828526	-0.141379	-84.8362	chr5	1013697	1013731	35	+	(CA)n	Simple_repeat	undefined
chr9	148821742	148823125	1384	*	1384	29	0.459883	0.633696	-0.173813	-84.8141	chr9	148822039	148823156	1118	+	HERV16-int	LTR	ERVL
chr19	51474467	51475344	878	*	878	32	0.232478	0.137997	0.0944813	84.6688	chr19	51475086	51475516	431	-	L2	LINE	L2
chr1	62095214	62096173	960	*	960	31	0.846225	0.928315	-0.0820905	-84.6472	chr1	62094918	62095219	302	-	AluSx	SINE	Alu
chr1	62095214	62096173	960	*	960	31	0.846225	0.928315	-0.0820905	-84.6472	chr1	62095226	62095514	289	-	AluSx3	SINE	Alu
chr1	62095214	62096173	960	*	960	31	0.846225	0.928315	-0.0820905	-84.6472	chr1	62095668	62095830	163	-	AluYk3	SINE	Alu
chr1	62095214	62096173	960	*	960	31	0.846225	0.928315	-0.0820905	-84.6472	chr1	62095830	62096149	320	-	AluYb8	SINE	Alu
chr1	62095214	62096173	960	*	960	31	0.846225	0.928315	-0.0820905	-84.6472	chr1	62096151	62096326	176	-	L1MB2	LINE	L1
chr2	242079556	242080240	685	*	685	32	0.900244	0.829534	0.07071	84.6435	chr2	242080118	242080353	236	+	L1MC5a	LINE	L1
chr1	111488227	111489506	1280	*	1280	25	0.84454	0.671197	0.173343	84.5907	chr1	111488218	111488516	299	+	AluYk3	SINE	Alu
chr1	111488227	111489506	1280	*	1280	25	0.84454	0.671197	0.173343	84.5907	chr1	111489252	111489302	51	+	Charlie22a	DNA	hAT-Charlie
chr22	32667028	32667658	631	*	631	25	0.316269	0.180378	0.135891	84.5054	chr22	32667170	32669335	2166	-	REP522	Unknown	undefined
chr12	117100872	117102667	1796	*	1796	27	0.634727	0.423448	0.211279	84.4459	chr12	117100781	117100912	132	-	MIR1_Amn	SINE	MIR
chr12	117100872	117102667	1796	*	1796	27	0.634727	0.423448	0.211279	84.4459	chr12	117101094	117101204	111	+	MIR	SINE	MIR
chr12	117100872	117102667	1796	*	1796	27	0.634727	0.423448	0.211279	84.4459	chr12	117101216	117101516	301	+	AluJr	SINE	Alu
chr12	117100872	117102667	1796	*	1796	27	0.634727	0.423448	0.211279	84.4459	chr12	117102160	117102447	288	+	AluSx1	SINE	Alu
chr1	65133775	65135637	1863	*	1863	22	0.269728	0.528179	-0.258451	-84.4319	chr1	65133630	65133816	187	+	L2a	LINE	L2
chr1	65133775	65135637	1863	*	1863	22	0.269728	0.528179	-0.258451	-84.4319	chr1	65134343	65134644	302	+	AluSz	SINE	Alu
chr1	65133775	65135637	1863	*	1863	22	0.269728	0.528179	-0.258451	-84.4319	chr1	65134850	65135143	294	-	L1PA10	LINE	L1
chr1	65133775	65135637	1863	*	1863	22	0.269728	0.528179	-0.258451	-84.4319	chr1	65135339	65135545	207	-	MIRc	SINE	MIR
chr10	4265	4857	593	*	593	25	0.728879	0.535242	0.193637	84.2633	chr10	4160	4274	115	-	MIRb	SINE	MIR
chrX	48535093	48535935	843	*	843	28	0.4343	0.282596	0.151704	84.1919	chrX	48535674	48535983	310	-	AluSc8	SINE	Alu
chr6	111507720	111508791	1072	*	1072	22	0.560476	0.343511	0.216965	84.1464	chr6	111508285	111509829	1545	+	L1MD2	LINE	L1
chr1	219336675	219337455	781	*	781	19	0.496869	0.74679	-0.249921	-84.1333	chr1	219336629	219336936	308	-	AluSc8	SINE	Alu
chr1	219336675	219337455	781	*	781	19	0.496869	0.74679	-0.249921	-84.1333	chr1	219336936	219337100	165	-	MLT1K	LTR	ERVL-MaLR
chr1	219336675	219337455	781	*	781	19	0.496869	0.74679	-0.249921	-84.1333	chr1	219337146	219337460	315	-	AluY	SINE	Alu
chr16	48709362	48710288	927	*	927	32	0.782679	0.622444	0.160235	84.1309	chr16	48709340	48715021	5682	+	HSATII	Satellite	undefined
chr21	42670705	42671834	1130	*	1130	25	0.533349	0.7116	-0.178251	-84.066	chr21	42670610	42670835	226	+	(GT)n	Simple_repeat	undefined
chr21	42670705	42671834	1130	*	1130	25	0.533349	0.7116	-0.178251	-84.066	chr21	42670989	42671033	45	+	(GGCAGG)n	Simple_repeat	undefined
chr11	64087476	64089088	1613	*	1613	27	0.307938	0.491948	-0.18401	-84.0659	chr11	64087875	64087907	33	+	(GTCCCT)n	Simple_repeat	undefined
chr11	64087476	64089088	1613	*	1613	27	0.307938	0.491948	-0.18401	-84.0659	chr11	64087922	64088275	354	+	L2b	LINE	L2
chr11	64087476	64089088	1613	*	1613	27	0.307938	0.491948	-0.18401	-84.0659	chr11	64089022	64089269	248	+	L2b	LINE	L2
chr2	2131774	2132747	974	*	974	24	0.808491	0.648997	0.159494	84.0608	chr2	2131618	2131919	302	-	AluSx	SINE	Alu
chr2	2131774	2132747	974	*	974	24	0.808491	0.648997	0.159494	84.0608	chr2	2132314	2132546	233	+	MIR	SINE	MIR
chr7	44426333	44427996	1664	*	1664	28	0.726755	0.559518	0.167238	84.0359	chr7	44426774	44426822	49	-	L2c	LINE	L2
chr1	155782996	155783850	855	*	855	24	0.438173	0.268172	0.170001	83.8576	chr1	155783567	155783614	48	+	GA-rich	Low_complexity	undefined
chr1	155782996	155783850	855	*	855	24	0.438173	0.268172	0.170001	83.8576	chr1	155783737	155783824	88	-	L3b	LINE	CR1
chr2	92262934	92263498	565	*	565	26	0.639775	0.770169	-0.130394	-83.8282	chr2	92260923	92263505	2583	-	SAT-VAR_rnd-6_family-4384	Satellite	undefined
chr5	160872942	160873862	921	*	921	23	0.540103	0.360459	0.179644	83.764	chr5	160873060	160873085	26	+	(A)n	Simple_repeat	undefined
chr5	160872942	160873862	921	*	921	23	0.540103	0.360459	0.179644	83.764	chr5	160873128	160873439	312	-	AluSx	SINE	Alu
chr19	1179740	1180524	785	*	785	23	0.754248	0.586469	0.167779	83.7098	chr19	1179566	1179862	297	+	AluSx	SINE	Alu
chr14	99574734	99575439	706	*	706	27	0.54321	0.383252	0.159958	83.6071	chr14	99574712	99574747	36	+	(TGCC)n	Simple_repeat	undefined
chrX	101662149	101662907	759	*	759	29	0.318636	0.194362	0.124274	83.544	chrX	101662516	101662557	42	+	G-rich	Low_complexity	undefined
chrX	101662149	101662907	759	*	759	29	0.318636	0.194362	0.124274	83.544	chrX	101662557	101662587	31	+	(AGGGCC)n	Simple_repeat	undefined
chrX	101662149	101662907	759	*	759	29	0.318636	0.194362	0.124274	83.544	chrX	101662587	101662619	33	+	G-rich	Low_complexity	undefined
chr17	78669978	78670880	903	*	903	21	0.722597	0.889394	-0.166797	-83.488	chr17	78668934	78670039	1106	+	SVA_C	Retroposon	SVA
chr17	78669978	78670880	903	*	903	21	0.722597	0.889394	-0.166797	-83.488	chr17	78669713	78671136	1424	+	SVA_E	Retroposon	SVA
chr7	106992577	106993566	990	*	990	24	0.594026	0.404554	0.189473	83.4769	chr7	106993013	106993063	51	+	(CCCAGC)n	Simple_repeat	undefined
chr11	2041819	2042572	754	*	754	20	0.346593	0.547512	-0.20092	-83.4267	chr11	2042436	2042476	41	+	G-rich	Low_complexity	undefined
chr9	135254137	135254842	706	*	706	23	0.8856	0.740702	0.144898	83.4201	chr9	135253718	135255331	1614	-	SVA_D	Retroposon	SVA
chr5	140006955	140008202	1248	*	1248	26	0.557587	0.378328	0.179258	83.3466	chr5	140008008	140008287	280	+	AluSq	SINE	Alu
chr12	132632625	132633415	791	*	791	27	0.697155	0.833331	-0.136176	-83.3304	chr12	132633240	132633280	41	+	(GCCCCGC)n	Simple_repeat	undefined
chr12	132632625	132633415	791	*	791	27	0.697155	0.833331	-0.136176	-83.3304	chr12	132633368	132633402	35	+	(CCCCGC)n	Simple_repeat	undefined
chr1	1418003	1418807	805	*	805	27	0.453945	0.603637	-0.149693	-83.273	chr1	1418285	1418514	230	+	L1MC4	LINE	L1
chr1	1418003	1418807	805	*	805	27	0.453945	0.603637	-0.149693	-83.273	chr1	1418746	1418829	84	+	L1MC4	LINE	L1
chr11	67411615	67413142	1528	*	1528	31	0.362435	0.517162	-0.154727	-83.1939	chr11	67412224	67412344	121	-	MIR3	SINE	MIR
chr7	103042107	103042982	876	*	876	22	0.698336	0.512494	0.185842	83.1068	chr7	103041959	103042268	310	+	AluSx	SINE	Alu
chr19	1822648	1823407	760	*	760	25	0.328983	0.193446	0.135537	83.0691	chr19	1822065	1822671	607	-	L2a	LINE	L2
chr19	1822648	1823407	760	*	760	25	0.328983	0.193446	0.135537	83.0691	chr19	1822750	1822890	141	-	L2a	LINE	L2
chr19	1822648	1823407	760	*	760	25	0.328983	0.193446	0.135537	83.0691	chr19	1823211	1823252	42	+	L2a	LINE	L2
chr16	41074194	41074952	759	*	759	24	0.570819	0.81473	-0.243911	-82.8975	chr16	41073806	41076071	2266	+	HSATII	Satellite	undefined
chr10	132390006	132390742	737	*	737	23	0.233901	0.39709	-0.163189	-82.8876	chr10	132389627	132390011	385	-	THE1D	LTR	ERVL-MaLR
chr8	56316590	56317681	1092	*	1092	26	0.709753	0.549935	0.159818	82.8494	chr8	56316607	56316637	31	+	(AG)n	Simple_repeat	undefined
chr8	56316590	56317681	1092	*	1092	26	0.709753	0.549935	0.159818	82.8494	chr8	56316977	56317058	82	-	Kanga11a	DNA	TcMar-Tc2
chr8	56316590	56317681	1092	*	1092	26	0.709753	0.549935	0.159818	82.8494	chr8	56317515	56317822	308	-	AluSx	SINE	Alu
chr3	197785104	197785805	702	*	702	22	0.523144	0.700406	-0.177262	-82.6889	chr3	197785324	197791338	6015	+	L1PA2	LINE	L1
chr9	125266159	125266925	767	*	767	28	0.511062	0.332948	0.178114	82.6156	chr9	125266396	125266469	74	+	(TG)n	Simple_repeat	undefined
chr14	98462543	98463332	790	*	790	26	0.441631	0.60671	-0.165079	-82.5894	chr14	98462641	98462712	72	+	(CCTCCCG)n	Simple_repeat	undefined
chr14	98462543	98463332	790	*	790	26	0.441631	0.60671	-0.165079	-82.5894	chr14	98463238	98463293	56	+	(GCCT)n	Simple_repeat	undefined
chr14	98462543	98463332	790	*	790	26	0.441631	0.60671	-0.165079	-82.5894	chr14	98463277	98463301	25	+	(CCTCT)n	Simple_repeat	undefined
chr19	16473001	16474124	1124	*	1124	30	0.515572	0.369824	0.145748	82.498	chr19	16473258	16473322	65	+	(GCCCTG)n	Simple_repeat	undefined
chr19	54812150	54813735	1586	*	1586	29	0.373217	0.545026	-0.17181	-82.3981	chr19	54812618	54812799	182	-	Harlequin-int	LTR	ERV1
chr19	54812150	54813735	1586	*	1586	29	0.373217	0.545026	-0.17181	-82.3981	chr19	54812806	54813111	306	-	AluSx1	SINE	Alu
chr19	54812150	54813735	1586	*	1586	29	0.373217	0.545026	-0.17181	-82.3981	chr19	54813682	54814309	628	+	MSR1	Satellite	undefined
chr16	50253760	50254512	753	*	753	25	0.812777	0.617631	0.195146	82.3846	chr16	50250724	50260522	9799	+	HSATII	Satellite	undefined
chr7	151494103	151495111	1009	*	1009	22	0.89073	0.715087	0.175644	82.3647	chr7	151493822	151494169	348	-	L1ME4b	LINE	L1
chr7	151494103	151495111	1009	*	1009	22	0.89073	0.715087	0.175644	82.3647	chr7	151494169	151494474	306	+	AluSp	SINE	Alu
chr7	151494103	151495111	1009	*	1009	22	0.89073	0.715087	0.175644	82.3647	chr7	151494474	151494525	52	-	L1ME4b	LINE	L1
chr7	151494103	151495111	1009	*	1009	22	0.89073	0.715087	0.175644	82.3647	chr7	151494529	151494734	206	-	L1ME4b	LINE	L1
chr7	151494103	151495111	1009	*	1009	22	0.89073	0.715087	0.175644	82.3647	chr7	151494734	151495033	300	-	AluYe5	SINE	Alu
chr7	151494103	151495111	1009	*	1009	22	0.89073	0.715087	0.175644	82.3647	chr7	151495033	151495291	259	-	L1ME4b	LINE	L1
chr16	41182334	41183105	772	*	772	21	0.856412	0.574194	0.282218	82.357	chr16	41180188	41182456	2269	+	HSATII	Satellite	undefined
chr16	41182334	41183105	772	*	772	21	0.856412	0.574194	0.282218	82.357	chr16	41182456	41182502	47	+	(GATTCCATTC)n	Simple_repeat	undefined
chr16	41182334	41183105	772	*	772	21	0.856412	0.574194	0.282218	82.357	chr16	41182502	41184593	2092	+	HSATII	Satellite	undefined
chr7	44917067	44918535	1469	*	1469	26	0.392734	0.574865	-0.182131	-82.3437	chr7	44917991	44918026	36	+	(GCAGCT)n	Simple_repeat	undefined
chr7	44917067	44918535	1469	*	1469	26	0.392734	0.574865	-0.182131	-82.3437	chr7	44918022	44918053	32	+	(CAGCCA)n	Simple_repeat	undefined
chr4	30264411	30265098	688	*	688	23	0.922298	0.789423	0.132876	82.308	chr4	30264572	30265052	481	+	(ATAC)n	Simple_repeat	undefined
chr4	30264411	30265098	688	*	688	23	0.922298	0.789423	0.132876	82.308	chr4	30265090	30265380	291	-	AluSx	SINE	Alu
chr14	99727340	99728203	864	*	864	27	0.637365	0.481067	0.156298	82.268	chr14	99727919	99727952	34	+	G-rich	Low_complexity	undefined
chr1	168470931	168472636	1706	*	1706	26	0.277808	0.472428	-0.19462	-82.2663	chr1	168470817	168471129	313	-	AluSx4	SINE	Alu
chr1	168470931	168472636	1706	*	1706	26	0.277808	0.472428	-0.19462	-82.2663	chr1	168472049	168472364	316	+	AluSx1	SINE	Alu
chr22	23536173	23537393	1221	*	1221	23	0.335786	0.553541	-0.217755	-82.2573	chr22	23537211	23537248	38	-	MIR3	SINE	MIR
chr1	210724897	210725646	750	*	750	26	0.474741	0.638543	-0.163801	-82.2489	chr1	210725582	210725718	137	+	MIRb	SINE	MIR
chr19	13149230	13150347	1118	*	1118	29	0.044176	0.118166	-0.0739903	-82.2325	chr19	13149311	13149355	45	+	A-rich	Low_complexity	undefined
chr19	13149230	13150347	1118	*	1118	29	0.044176	0.118166	-0.0739903	-82.2325	chr19	13149923	13149937	15	+	(GTGA)n	Simple_repeat	undefined
chr19	13149230	13150347	1118	*	1118	29	0.044176	0.118166	-0.0739903	-82.2325	chr19	13149937	13149963	27	+	(GA)n	Simple_repeat	undefined
chr19	13149230	13150347	1118	*	1118	29	0.044176	0.118166	-0.0739903	-82.2325	chr19	13149963	13149974	12	+	(GTGA)n	Simple_repeat	undefined
chr8	140909763	140910802	1040	*	1040	28	0.729851	0.857793	-0.127942	-82.2128	chr8	140910646	140910848	203	+	MER20	DNA	hAT-Charlie
chrX	117011865	117012962	1098	*	1098	26	0.780782	0.904633	-0.123851	-82.2062	chrX	117012414	117012700	287	-	AluSq4	SINE	Alu
chr7	57051750	57052530	781	*	781	28	0.874921	0.759317	0.115603	82.0861	chr7	57049117	57052442	3326	+	teucerv2_3edge	Unknown	undefined
chr7	57051750	57052530	781	*	781	28	0.874921	0.759317	0.115603	82.0861	chr7	57052457	57052501	45	+	GAP_chr7_49bp	Unknown	undefined
chr7	57051750	57052530	781	*	781	28	0.874921	0.759317	0.115603	82.0861	chr7	57052505	57052553	49	+	GAP_chr7_49bp	Unknown	undefined
chr4	35493988	35494937	950	*	950	25	0.487312	0.646441	-0.159129	-82.0179	chr4	35494071	35494188	118	+	LTR78B	LTR	ERV1
chr4	35493988	35494937	950	*	950	25	0.487312	0.646441	-0.159129	-82.0179	chr4	35494188	35494977	790	-	LTR1A1	LTR	ERV1
chr4	176863158	176863982	825	*	825	25	0.33832	0.20143	0.13689	81.918	chr4	176863782	176863815	34	+	(CA)n	Simple_repeat	undefined
chr9	145753316	145754097	782	*	782	26	0.226586	0.367361	-0.140775	-81.7759	chr9	145753662	145753713	52	+	(CGGCTGTCC)n	Simple_repeat	undefined
chr9	145753316	145754097	782	*	782	26	0.226586	0.367361	-0.140775	-81.7759	chr9	145754007	145754075	69	-	MIR1_Amn	SINE	MIR
chr10	97232620	97234819	2200	*	2200	21	0.432893	0.692663	-0.25977	-81.7429	chr10	97233616	97233744	129	+	L1M5	LINE	L1
chr10	97232620	97234819	2200	*	2200	21	0.432893	0.692663	-0.25977	-81.7429	chr10	97234115	97234428	314	+	AluSx	SINE	Alu
chr19	13936297	13937289	993	*	993	29	0.867468	0.750359	0.117109	81.7097	chr19	13936131	13936451	321	-	AluY	SINE	Alu
chr19	13936297	13937289	993	*	993	29	0.867468	0.750359	0.117109	81.7097	chr19	13936453	13936745	293	-	AluSg	SINE	Alu
chr19	13936297	13937289	993	*	993	29	0.867468	0.750359	0.117109	81.7097	chr19	13936753	13936782	30	+	(TTTTCTT)n	Simple_repeat	undefined
chr19	13936297	13937289	993	*	993	29	0.867468	0.750359	0.117109	81.7097	chr19	13936782	13937064	283	-	AluY	SINE	Alu
chr19	13936297	13937289	993	*	993	29	0.867468	0.750359	0.117109	81.7097	chr19	13937064	13937367	304	-	AluY	SINE	Alu
chr1	160801915	160802938	1024	*	1024	26	0.327803	0.193822	0.133981	81.6488	chr1	160801876	160802070	195	+	L1PA4	LINE	L1
chr1	160801915	160802938	1024	*	1024	26	0.327803	0.193822	0.133981	81.6488	chr1	160802070	160802101	32	-	L1PA6	LINE	L1
chr1	160801915	160802938	1024	*	1024	26	0.327803	0.193822	0.133981	81.6488	chr1	160802866	160802940	75	+	tRNA-Asn-AAC	tRNA	undefined
chr19	58783206	58784063	858	*	858	27	0.728723	0.58561	0.143114	81.6257	chr19	58783735	58783795	61	+	(CAGG)n	Simple_repeat	undefined
chr16	871828	872513	686	*	686	19	0.592875	0.796151	-0.203276	-81.5845	chr16	871592	871901	310	-	AluSx	SINE	Alu
chr16	871828	872513	686	*	686	19	0.592875	0.796151	-0.203276	-81.5845	chr16	871901	872423	523	-	L1MD1	LINE	L1
chr16	871828	872513	686	*	686	19	0.592875	0.796151	-0.203276	-81.5845	chr16	872423	872689	267	-	AluSx	SINE	Alu
chr5	172704240	172705641	1402	*	1402	24	0.330248	0.541167	-0.210919	-81.5837	chr5	172704098	172704243	146	+	MLT1K	LTR	ERVL-MaLR
chr5	172704240	172705641	1402	*	1402	24	0.330248	0.541167	-0.210919	-81.5837	chr5	172704243	172704550	308	+	AluSq2	SINE	Alu
chr5	172704240	172705641	1402	*	1402	24	0.330248	0.541167	-0.210919	-81.5837	chr5	172704761	172704908	148	-	MIR	SINE	MIR
chr5	172704240	172705641	1402	*	1402	24	0.330248	0.541167	-0.210919	-81.5837	chr5	172704897	172705012	116	+	MIR3	SINE	MIR
chr7	4829967	4830926	960	*	960	25	0.696619	0.521004	0.175615	81.5777	chr7	4830680	4830980	301	-	AluSg	SINE	Alu
chr10	133184018	133184743	726	*	726	26	0.845744	0.722162	0.123582	81.4542	chr10	133184341	133184454	114	+	L1MD	LINE	L1
chr10	133184018	133184743	726	*	726	26	0.845744	0.722162	0.123582	81.4542	chr10	133184649	133184939	291	+	AluSx3	SINE	Alu
chr14	89097885	89099243	1359	*	1359	27	0.226418	0.388013	-0.161595	-81.4158	chr14	89097730	89097912	183	+	MIR	SINE	MIR
chr14	89097885	89099243	1359	*	1359	27	0.226418	0.388013	-0.161595	-81.4158	chr14	89098886	89099122	237	-	MIR	SINE	MIR
chr1	51591047	51591941	895	*	895	27	0.735306	0.862274	-0.126968	-81.3385	chr1	51590971	51592691	1721	-	SVA_C	Retroposon	SVA
chr9	139699693	139700699	1007	*	1007	26	0.770887	0.608564	0.162323	81.3093	chr9	139700010	139700310	301	-	AluJb	SINE	Alu
chr8	145090671	145091262	592	*	592	24	0.602273	0.745804	-0.143531	-81.2877	chr8	145090734	145090756	23	+	(CCT)n	Simple_repeat	undefined
chr2	169802222	169802901	680	*	680	25	0.816825	0.917071	-0.100247	-81.2835	chr2	169802092	169802241	150	+	(CTCTCC)n	Simple_repeat	undefined
chr2	169802222	169802901	680	*	680	25	0.816825	0.917071	-0.100247	-81.2835	chr2	169802241	169803482	1242	+	SVA_C	Retroposon	SVA
chr9	105418684	105420344	1661	*	1661	29	0.682557	0.825122	-0.142566	-81.2255	chr9	105418494	105418810	317	-	AluSx	SINE	Alu
chr9	105418684	105420344	1661	*	1661	29	0.682557	0.825122	-0.142566	-81.2255	chr9	105418859	105419122	264	+	AluYe5	SINE	Alu
chr17	7108190	7108911	722	*	722	18	0.638031	0.404713	0.233318	81.193	chr17	7108208	7108251	44	+	G-rich	Low_complexity	undefined
chr17	7108190	7108911	722	*	722	18	0.638031	0.404713	0.233318	81.193	chr17	7108258	7108281	24	+	(AGCC)n	Simple_repeat	undefined
chr17	7108190	7108911	722	*	722	18	0.638031	0.404713	0.233318	81.193	chr17	7108407	7108471	65	+	G-rich	Low_complexity	undefined
chr17	7108190	7108911	722	*	722	18	0.638031	0.404713	0.233318	81.193	chr17	7108582	7108738	157	+	(CA)n	Simple_repeat	undefined
chr17	7108190	7108911	722	*	722	18	0.638031	0.404713	0.233318	81.193	chr17	7108808	7108830	23	+	(CCAGCACC)n	Simple_repeat	undefined
chr17	7108190	7108911	722	*	722	18	0.638031	0.404713	0.233318	81.193	chr17	7108830	7108876	47	+	(CCCCAGA)n	Simple_repeat	undefined
chr17	7108190	7108911	722	*	722	18	0.638031	0.404713	0.233318	81.193	chr17	7108876	7108892	17	+	(CCAGCACC)n	Simple_repeat	undefined
chr19	17242343	17243463	1121	*	1121	25	0.214439	0.376207	-0.161768	-81.1638	chr19	17242423	17242830	408	-	MLT1C2	LTR	ERVL-MaLR
chr19	17242343	17243463	1121	*	1121	25	0.214439	0.376207	-0.161768	-81.1638	chr19	17243259	17243428	170	-	MER20	DNA	hAT-Charlie
chr10	71555843	71556774	932	*	932	20	0.408695	0.644454	-0.235759	-81.0862	chr10	71555926	71558617	2692	-	SVA_F	Retroposon	SVA
chr12	122786798	122788152	1355	*	1355	27	0.914802	0.784405	0.130397	81.0616	chr12	122786542	122786852	311	-	AluSq4	SINE	Alu
chr12	122786798	122788152	1355	*	1355	27	0.914802	0.784405	0.130397	81.0616	chr12	122786852	122787161	310	-	AluSz	SINE	Alu
chr12	122786798	122788152	1355	*	1355	27	0.914802	0.784405	0.130397	81.0616	chr12	122787161	122787242	82	-	L2	LINE	L2
chr12	122786798	122788152	1355	*	1355	27	0.914802	0.784405	0.130397	81.0616	chr12	122787616	122787925	310	-	AluSx	SINE	Alu
chr12	122786798	122788152	1355	*	1355	27	0.914802	0.784405	0.130397	81.0616	chr12	122787929	122788232	304	-	AluSx	SINE	Alu
chr2	91493458	91494515	1058	*	1058	31	0.5889	0.751776	-0.162876	-80.9602	chr2	91492585	91496683	4099	+	HSATII	Satellite	undefined
chr12	109572782	109573518	737	*	737	24	0.271398	0.430585	-0.159187	-80.8143	chr12	109572989	109573214	226	-	MIR	SINE	MIR
chr12	109572782	109573518	737	*	737	24	0.271398	0.430585	-0.159187	-80.8143	chr12	109573290	109573367	78	-	MER5B	DNA	hAT-Charlie
chr4	1832395	1833825	1431	*	1431	29	0.667276	0.80354	-0.136265	-80.7515	chr4	1832569	1832675	107	-	MER58A	DNA	hAT-Charlie
chr4	1832395	1833825	1431	*	1431	29	0.667276	0.80354	-0.136265	-80.7515	chr4	1833635	1833937	303	+	AluSx	SINE	Alu
chr17	17472813	17473939	1127	*	1127	27	0.837166	0.703663	0.133502	80.7379	chr17	17473639	17473942	304	-	AluSp	SINE	Alu
chr20	59206219	59207253	1035	*	1035	24	0.242732	0.409005	-0.166273	-80.6834	chr20	59205905	59206240	336	-	AluSx	SINE	Alu
chr20	59206219	59207253	1035	*	1035	24	0.242732	0.409005	-0.166273	-80.6834	chr20	59206246	59206340	95	-	Arthur1A	DNA	hAT-Tip100
chr20	59206219	59207253	1035	*	1035	24	0.242732	0.409005	-0.166273	-80.6834	chr20	59206429	59206489	61	-	L2b	LINE	L2
chr20	59206219	59207253	1035	*	1035	24	0.242732	0.409005	-0.166273	-80.6834	chr20	59207140	59207337	198	-	MIRb	SINE	MIR
chrX	1273484	1274279	796	*	796	27	0.923078	0.828836	0.0942416	80.6146	chrX	1273306	1273694	389	-	L1MA7	LINE	L1
chrX	1273484	1274279	796	*	796	27	0.923078	0.828836	0.0942416	80.6146	chrX	1274106	1274405	300	+	AluSc8	SINE	Alu
chr17	80292186	80293162	977	*	977	26	0.657471	0.797813	-0.140341	-80.6054	chr17	80292440	80292748	309	+	AluSx	SINE	Alu
chr7	613009	613598	590	*	590	23	0.669449	0.814154	-0.144705	-80.6022	chr7	613244	613315	72	+	(CCCGG)n	Simple_repeat	undefined
chr5	151173308	151174461	1154	*	1154	22	0.654841	0.447703	0.207138	80.564	chr5	151173462	151173638	177	-	MIRb	SINE	MIR
chr5	151173308	151174461	1154	*	1154	22	0.654841	0.447703	0.207138	80.564	chr5	151173784	151173984	201	+	MIRb	SINE	MIR
chr17	74756468	74757476	1009	*	1009	21	0.779771	0.569653	0.210118	80.5539	chr17	74756470	74756590	121	+	AmnL2-1	LINE	L2
chr17	74756468	74757476	1009	*	1009	21	0.779771	0.569653	0.210118	80.5539	chr17	74757253	74757416	164	+	MER5A	DNA	hAT-Charlie
chr17	74756468	74757476	1009	*	1009	21	0.779771	0.569653	0.210118	80.5539	chr17	74757449	74757573	125	+	MER5A1	DNA	hAT-Charlie
chr22	39247203	39247951	749	*	749	22	0.711184	0.530492	0.180692	80.5065	chr22	39247392	39247469	78	-	MIR	SINE	MIR
chr22	39247203	39247951	749	*	749	22	0.711184	0.530492	0.180692	80.5065	chr22	39247812	39247901	90	+	L2d2	LINE	L2
chr20	59892575	59893894	1320	*	1320	22	0.502013	0.308753	0.19326	80.4964	chr20	59893173	59893274	102	-	OldhAT1	DNA	hAT-Ac
chr20	59892575	59893894	1320	*	1320	22	0.502013	0.308753	0.19326	80.4964	chr20	59892305	59892728	424	+	MLT1B	LTR	ERVL-MaLR
chr18	21532329	21533280	952	*	952	22	0.731001	0.888191	-0.15719	-80.3996	chr18	21532134	21532365	232	+	AluSx4	SINE	Alu
chr18	21532329	21533280	952	*	952	22	0.731001	0.888191	-0.15719	-80.3996	chr18	21532435	21532492	58	+	(CTGCTT)n	Simple_repeat	undefined
chr18	21532329	21533280	952	*	952	22	0.731001	0.888191	-0.15719	-80.3996	chr18	21532518	21532811	294	-	AluSx1	SINE	Alu
chr18	21532329	21533280	952	*	952	22	0.731001	0.888191	-0.15719	-80.3996	chr18	21532819	21532990	172	-	AluSx	SINE	Alu
chr18	21532329	21533280	952	*	952	22	0.731001	0.888191	-0.15719	-80.3996	chr18	21532990	21533300	311	-	AluY	SINE	Alu
chr2	239345080	239346011	932	*	932	23	0.70421	0.52124	0.18297	80.3723	chr2	239345918	239345948	31	+	(GGAAG)n	Simple_repeat	undefined
chr7	4832268	4833185	918	*	918	24	0.322786	0.502882	-0.180096	-80.367	chr7	4833167	4833473	307	+	AluSx	SINE	Alu
chr7	47662840	47664000	1161	*	1161	18	0.685186	0.423158	0.262028	80.3084	chr7	47662679	47662954	276	+	AluSx	SINE	Alu
chr7	47662840	47664000	1161	*	1161	18	0.685186	0.423158	0.262028	80.3084	chr7	47662954	47663115	162	+	GA-rich	Low_complexity	undefined
chr11	65416309	65417371	1063	*	1063	28	0.318899	0.191252	0.127646	80.2282	chr11	65416444	65416490	47	+	GA-rich	Low_complexity	undefined
chr4	6701666	6702607	942	*	942	27	0.168917	0.291635	-0.122718	-80.2037	chr4	6701432	6701726	295	-	AluY	SINE	Alu
chr4	6701666	6702607	942	*	942	27	0.168917	0.291635	-0.122718	-80.2037	chr4	6701726	6701843	118	+	MIRb	SINE	MIR
chr4	6701666	6702607	942	*	942	27	0.168917	0.291635	-0.122718	-80.2037	chr4	6702598	6702845	248	+	(CCTCCC)n	Simple_repeat	undefined
chr3	180197516	180198570	1055	*	1055	24	0.834432	0.686018	0.148414	80.1938	chr3	180191934	180197915	5982	-	L1PA2	LINE	L1
chr3	180197516	180198570	1055	*	1055	24	0.834432	0.686018	0.148414	80.1938	chr3	180197954	180198045	92	+	(TCCC)n	Simple_repeat	undefined
chr3	180197516	180198570	1055	*	1055	24	0.834432	0.686018	0.148414	80.1938	chr3	180198045	180198333	289	-	AluSx	SINE	Alu
chr5	140190049	140191190	1142	*	1142	22	0.213603	0.419383	-0.205779	-80.1371	chr5	140190022	140190196	175	-	LFSINE_Vert	SINE	tRNA
chr5	140190049	140191190	1142	*	1142	22	0.213603	0.419383	-0.205779	-80.1371	chr5	140190226	140190287	62	+	(CCTGCT)n	Simple_repeat	undefined
chr5	140190049	140191190	1142	*	1142	22	0.213603	0.419383	-0.205779	-80.1371	chr5	140191101	140191248	148	-	MIR1_Amn	SINE	MIR
chr4	3218363	3220255	1893	*	1893	27	0.799755	0.616147	0.183608	80.0033	chr4	3218354	3218668	315	+	LTR82B	LTR	ERVL
chr4	3218363	3220255	1893	*	1893	27	0.799755	0.616147	0.183608	80.0033	chr4	3219522	3219692	171	+	MIRb	SINE	MIR
chr9	41940518	41941236	719	*	719	24	0.812551	0.677771	0.13478	80.0006	chr9	41938123	41942496	4374	+	GSATII	Satellite	centr
chr6	3310223	3311008	786	*	786	19	0.411381	0.643295	-0.231914	-79.9875	chr6	3310681	3310707	27	+	(GGGA)n	Simple_repeat	undefined
chr6	3310223	3311008	786	*	786	19	0.411381	0.643295	-0.231914	-79.9875	chr6	3310739	3311208	470	+	L1MB3	LINE	L1
chr20	59796401	59797288	888	*	888	21	0.272296	0.469289	-0.196993	-79.9587	chr20	59796636	59796690	55	+	(GAAT)n	Simple_repeat	undefined
chr10	42611963	42613243	1281	*	1281	22	0.48894	0.80618	-0.31724	-79.9315	chr10	42600975	42614501	13527	-	HSATII	Satellite	undefined
chr9	138881984	138882722	739	*	739	19	0.101858	0.259681	-0.157823	-79.814	chr9	138881943	138882037	95	-	L2c	LINE	L2
chr9	138881984	138882722	739	*	739	19	0.101858	0.259681	-0.157823	-79.814	chr9	138882049	138882249	201	+	MIR3	SINE	MIR
chr19	4188911	4189524	614	*	614	18	0.659287	0.844851	-0.185565	-79.8103	chr19	4188892	4189185	294	+	AluSz	SINE	Alu
chr19	4188911	4189524	614	*	614	18	0.659287	0.844851	-0.185565	-79.8103	chr19	4189187	4189471	285	+	AluY	SINE	Alu
chr19	4188911	4189524	614	*	614	18	0.659287	0.844851	-0.185565	-79.8103	chr19	4189471	4189516	46	+	(AAAT)n	Simple_repeat	undefined
chr17	1529044	1530129	1086	*	1086	27	0.359207	0.523489	-0.164282	-79.8067	chr17	1529606	1529645	40	+	MIRb	SINE	MIR
chr17	1529044	1530129	1086	*	1086	27	0.359207	0.523489	-0.164282	-79.8067	chr17	1529926	1530286	361	+	MER1A	DNA	hAT-Charlie
chr16	50023357	50023983	627	*	627	21	0.637415	0.834333	-0.196917	-79.7863	chr16	50020596	50032209	11614	+	HSATII	Satellite	undefined
chr7	2038280	2039264	985	*	985	21	0.570168	0.78173	-0.211562	-79.7318	chr7	2038316	2038515	200	+	L1MEf	LINE	L1
chr7	2038280	2039264	985	*	985	21	0.570168	0.78173	-0.211562	-79.7318	chr7	2038785	2039727	943	+	L1MEf	LINE	L1
chr6	31048194	31048925	732	*	732	25	0.735449	0.598099	0.13735	79.6975	chr6	31048632	31048647	16	+	(GAGTTT)n	Simple_repeat	undefined
chr6	31048194	31048925	732	*	732	25	0.735449	0.598099	0.13735	79.6975	chr6	31048647	31048944	298	+	AluY	SINE	Alu
chr10	130978290	130979503	1214	*	1214	28	0.866341	0.745077	0.121264	79.5875	chr10	130978392	130978495	104	-	L1ME3Cz	LINE	L1
chr20	64273987	64275013	1027	*	1027	26	0.322082	0.481691	-0.159609	-79.5793	chr20	64274005	64274139	135	+	(TTCC)n	Simple_repeat	undefined
chr20	64273987	64275013	1027	*	1027	26	0.322082	0.481691	-0.159609	-79.5793	chr20	64274180	64274306	127	+	(TTCT)n	Simple_repeat	undefined
chr20	64273987	64275013	1027	*	1027	26	0.322082	0.481691	-0.159609	-79.5793	chr20	64274306	64274335	30	+	(CTCC)n	Simple_repeat	undefined
chr20	64273987	64275013	1027	*	1027	26	0.322082	0.481691	-0.159609	-79.5793	chr20	64274335	64274612	278	-	AluSx	SINE	Alu
chr12	53023138	53023813	676	*	676	26	0.674782	0.53498	0.139802	79.5249	chr12	53023356	53023394	39	+	(CTCC)n	Simple_repeat	undefined
chr6	138964064	138965578	1515	*	1515	26	0.47069	0.653403	-0.182713	-79.4473	chr6	138964000	138964309	310	-	AluSx	SINE	Alu
chr6	138964064	138965578	1515	*	1515	26	0.47069	0.653403	-0.182713	-79.4473	chr6	138964477	138964638	162	+	L3	LINE	CR1
chr6	138964064	138965578	1515	*	1515	26	0.47069	0.653403	-0.182713	-79.4473	chr6	138964852	138965141	290	+	AluJb	SINE	Alu
chr16	48944839	48945717	879	*	879	25	0.744999	0.528406	0.216592	79.4414	chr16	48944266	48947035	2770	+	HSATII	Satellite	undefined
chr9	146989493	146990380	888	*	888	20	0.717133	0.516678	0.200455	79.4195	chr9	146990158	146990184	27	+	(TGCG)n	Simple_repeat	undefined
chr19	4475008	4475870	863	*	863	25	0.748354	0.876677	-0.128324	-79.3932	chr19	4475552	4475609	58	+	GA-rich	Low_complexity	undefined
chr19	4475008	4475870	863	*	863	25	0.748354	0.876677	-0.128324	-79.3932	chr19	4475609	4476799	1191	+	(GT)n	Simple_repeat	undefined
chr9	139625415	139626317	903	*	903	22	0.603293	0.798072	-0.194779	-79.3819	chr9	139625444	139625749	306	-	AluSx	SINE	Alu
chr2	241295119	241296419	1301	*	1301	28	0.520658	0.684301	-0.163643	-79.2933	chr2	241295342	241295467	126	+	LFSINE_Vert	SINE	tRNA
chr2	241295119	241296419	1301	*	1301	28	0.520658	0.684301	-0.163643	-79.2933	chr2	241295495	241295565	71	+	MLT1H2	LTR	ERVL-MaLR
chr2	241295119	241296419	1301	*	1301	28	0.520658	0.684301	-0.163643	-79.2933	chr2	241295612	241295921	310	+	MLT1C2	LTR	ERVL-MaLR
chr5	146593768	146595362	1595	*	1595	27	0.785515	0.625422	0.160093	79.0992	chr5	146593724	146593816	93	+	(CT)n	Simple_repeat	undefined
chr5	146593768	146595362	1595	*	1595	27	0.785515	0.625422	0.160093	79.0992	chr5	146593872	146593914	43	+	(GT)n	Simple_repeat	undefined
chr5	146593768	146595362	1595	*	1595	27	0.785515	0.625422	0.160093	79.0992	chr5	146593958	146593990	33	+	(AC)n	Simple_repeat	undefined
chr5	146593768	146595362	1595	*	1595	27	0.785515	0.625422	0.160093	79.0992	chr5	146594833	146595064	232	+	MIRb	SINE	MIR
chr5	146593768	146595362	1595	*	1595	27	0.785515	0.625422	0.160093	79.0992	chr5	146595318	146595403	86	+	(CATCAC)n	Simple_repeat	undefined
chr1	247839211	247839688	478	*	478	26	0.702486	0.85112	-0.148633	-79.0679	chr1	247839265	247839302	38	+	tRNA-Cys-TGY	tRNA	undefined
chr1	247839211	247839688	478	*	478	26	0.702486	0.85112	-0.148633	-79.0679	chr1	247839424	247839461	38	+	tRNA-Cys-TGY	tRNA	undefined
chr1	247839211	247839688	478	*	478	26	0.702486	0.85112	-0.148633	-79.0679	chr1	247839583	247839620	38	+	tRNA-Cys-TGY	tRNA	undefined
chr8	61428865	61430193	1329	*	1329	20	0.213317	0.428097	-0.21478	-78.8927	chr8	61429245	61429270	26	+	(A)n	Simple_repeat	undefined
chr18	13663994	13665636	1643	*	1643	28	0.292052	0.464391	-0.172339	-78.851	chr18	13664100	13664133	34	+	(TAA)n	Simple_repeat	undefined
chr18	13663994	13665636	1643	*	1643	28	0.292052	0.464391	-0.172339	-78.851	chr18	13664348	13664371	24	+	(CTGT)n	Simple_repeat	undefined
chrX	11984	12708	725	*	725	26	0.400633	0.211641	0.188992	78.7939	chrX	12053	12144	92	+	(CCCGCGG)n	Simple_repeat	undefined
chrX	11984	12708	725	*	725	26	0.400633	0.211641	0.188992	78.7939	chrX	12339	12345	7	+	(GGCGC)n	Simple_repeat	undefined
chrX	11984	12708	725	*	725	26	0.400633	0.211641	0.188992	78.7939	chrX	12345	12378	34	+	(GCGGG)n	Simple_repeat	undefined
chrX	11984	12708	725	*	725	26	0.400633	0.211641	0.188992	78.7939	chrX	12378	12419	42	+	(CCCT)n	Simple_repeat	undefined
chrX	11984	12708	725	*	725	26	0.400633	0.211641	0.188992	78.7939	chrX	12427	12651	225	-	L1MB3	LINE	L1
chr22	51114361	51115153	793	*	793	21	0.744178	0.557351	0.186827	78.7852	chr22	51114801	51114833	33	+	(GAGTCG)n	Simple_repeat	undefined
chr18	25070541	25072577	2037	*	2037	24	0.368449	0.588047	-0.219598	-78.7703	chr18	25070326	25070577	252	+	L2c	LINE	L2
chr18	25070541	25072577	2037	*	2037	24	0.368449	0.588047	-0.219598	-78.7703	chr18	25071322	25071359	38	+	(AC)n	Simple_repeat	undefined
chr18	25070541	25072577	2037	*	2037	24	0.368449	0.588047	-0.219598	-78.7703	chr18	25071359	25071393	35	+	(AAGA)n	Simple_repeat	undefined
chr9	40764256	40764920	665	*	665	24	0.0748018	0.16872	-0.0939182	-78.6568	chr9	40764207	40765017	811	+	COMP-subunit_5SRNA_rnd-6_family-13719	Unknown	undefined
chr14	99713465	99714167	703	*	703	26	0.694853	0.547808	0.147045	78.6566	chr14	99714047	99714087	41	+	(CCCCCGG)n	Simple_repeat	undefined
chr14	99713465	99714167	703	*	703	26	0.694853	0.547808	0.147045	78.6566	chr14	99714131	99714183	53	+	(CCTG)n	Simple_repeat	undefined
chrX	99995135	99996154	1020	*	1020	29	0.175247	0.294111	-0.118864	-78.5821	chrX	99995959	99996010	52	+	G-rich	Low_complexity	undefined
chr17	61176102	61177224	1123	*	1123	18	0.550778	0.787508	-0.236731	-78.5501	chr17	61176030	61176341	312	-	AluSz	SINE	Alu
chr17	61176102	61177224	1123	*	1123	18	0.550778	0.787508	-0.236731	-78.5501	chr17	61176341	61176581	241	+	L1MA4	LINE	L1
chr17	61176102	61177224	1123	*	1123	18	0.550778	0.787508	-0.236731	-78.5501	chr17	61176581	61177403	823	+	LTR1A2	LTR	ERV1
chr5	151034088	151036019	1932	*	1932	22	0.222065	0.43188	-0.209815	-78.5491	chr5	151034500	151034610	111	+	Charlie4z	DNA	hAT-Charlie
chr5	151034088	151036019	1932	*	1932	22	0.222065	0.43188	-0.209815	-78.5491	chr5	151034691	151034931	241	+	MIR	SINE	MIR
chr5	151034088	151036019	1932	*	1932	22	0.222065	0.43188	-0.209815	-78.5491	chr5	151034933	151035008	76	+	MIR3	SINE	MIR
chr5	151034088	151036019	1932	*	1932	22	0.222065	0.43188	-0.209815	-78.5491	chr5	151035556	151035682	127	+	L2d2	LINE	L2
chr5	151034088	151036019	1932	*	1932	22	0.222065	0.43188	-0.209815	-78.5491	chr5	151035682	151035956	275	+	MER102b	DNA	hAT-Charlie
chr5	151034088	151036019	1932	*	1932	22	0.222065	0.43188	-0.209815	-78.5491	chr5	151035956	151036058	103	+	L2d2	LINE	L2
chrX	71996149	71997104	956	*	956	28	0.258823	0.14502	0.113803	78.4732	chrX	71996080	71996197	118	+	MIRc	SINE	MIR
chrX	71996149	71997104	956	*	956	28	0.258823	0.14502	0.113803	78.4732	chrX	71996696	71996725	30	+	GA-rich	Low_complexity	undefined
chrX	71996149	71997104	956	*	956	28	0.258823	0.14502	0.113803	78.4732	chrX	71996725	71996757	33	+	(CGT)n	Simple_repeat	undefined
chrX	71996149	71997104	956	*	956	28	0.258823	0.14502	0.113803	78.4732	chrX	71996757	71996849	93	+	GA-rich	Low_complexity	undefined
chr3	55516537	55517469	933	*	933	28	0.522251	0.647895	-0.125645	-78.4703	chr3	55517088	55517154	67	+	(CA)n	Simple_repeat	undefined
chr17	45724983	45725768	786	*	786	22	0.852747	0.693981	0.158766	78.2332	chr17	45724944	45725227	284	-	AluJb	SINE	Alu
chr17	45724983	45725768	786	*	786	22	0.852747	0.693981	0.158766	78.2332	chr17	45725246	45725541	296	-	AluY	SINE	Alu
chr19	50198991	50199881	891	*	891	29	0.728566	0.845173	-0.116606	-78.1526	chr19	50199482	50199615	134	+	MIR	SINE	MIR
chr19	50198991	50199881	891	*	891	29	0.728566	0.845173	-0.116606	-78.1526	chr19	50199615	50199916	302	+	AluSq2	SINE	Alu
chr7	103618242	103618979	738	*	738	21	0.860591	0.688089	0.172502	78.1433	chr7	103618934	103618998	65	+	(GT)n	Simple_repeat	undefined
chrX	151784753	151785838	1086	*	1086	26	0.715991	0.556046	0.159944	78.141	chrX	151784734	151784953	220	+	AluJb	SINE	Alu
chrX	151784753	151785838	1086	*	1086	26	0.715991	0.556046	0.159944	78.141	chrX	151785250	151785404	155	+	(AC)n	Simple_repeat	undefined
chr15	21296255	21296857	603	*	603	16	0.500671	0.257722	0.242949	78.0941	chr15	21296248	21296492	245	-	MIR	SINE	MIR
chr14	99324038	99324889	852	*	852	25	0.765352	0.61673	0.148622	78.0696	chr14	99323016	99324439	1424	-	SVA_F	Retroposon	SVA
chr14	99324038	99324889	852	*	852	25	0.765352	0.61673	0.148622	78.0696	chr14	99324444	99324481	38	+	(GGGAGA)n	Simple_repeat	undefined
chr14	99324038	99324889	852	*	852	25	0.765352	0.61673	0.148622	78.0696	chr14	99324481	99324810	330	-	L1MC	LINE	L1
chr14	99324038	99324889	852	*	852	25	0.765352	0.61673	0.148622	78.0696	chr14	99324816	99324958	143	-	L1M4	LINE	L1
chr5	146390431	146391151	721	*	721	19	0.135785	0.313283	-0.177499	-78.0631	chr5	146390259	146390481	223	+	L2a	LINE	L2
chr5	146390431	146391151	721	*	721	19	0.135785	0.313283	-0.177499	-78.0631	chr5	146390481	146390845	365	-	LTR33A	LTR	ERVL
chr5	146390431	146391151	721	*	721	19	0.135785	0.313283	-0.177499	-78.0631	chr5	146390933	146391216	284	+	L2a	LINE	L2
chr12	130609383	130610360	978	*	978	25	0.357268	0.521309	-0.16404	-78.0609	chr12	130609416	130609514	99	+	L2a	LINE	L2
chr12	130609383	130610360	978	*	978	25	0.357268	0.521309	-0.16404	-78.0609	chr12	130610234	130610286	53	+	(CAGGAGG)n	Simple_repeat	undefined
chr20	24652762	24653519	758	*	758	25	0.732985	0.857264	-0.124279	-78.0568	chr20	24652940	24653082	143	-	L2a	LINE	L2
chr20	24652762	24653519	758	*	758	25	0.732985	0.857264	-0.124279	-78.0568	chr20	24652724	24652838	115	-	L2a	LINE	L2
chr20	24652762	24653519	758	*	758	25	0.732985	0.857264	-0.124279	-78.0568	chr20	24653081	24653148	68	+	G-rich	Low_complexity	undefined
chr19	43430592	43431493	902	*	902	23	0.117146	0.251938	-0.134791	-78.0192	chr19	43430568	43430611	44	+	(CTGCC)n	Simple_repeat	undefined
chr19	43430592	43431493	902	*	902	23	0.117146	0.251938	-0.134791	-78.0192	chr19	43430707	43430775	69	+	(CCCACG)n	Simple_repeat	undefined
chr19	43430592	43431493	902	*	902	23	0.117146	0.251938	-0.134791	-78.0192	chr19	43431451	43431483	33	+	GA-rich	Low_complexity	undefined
chr8	41174879	41175912	1034	*	1034	23	0.619548	0.436891	0.182657	78.0159	chr8	41175583	41175613	31	+	(T)n	Simple_repeat	undefined
chr15	75849327	75850560	1234	*	1234	25	0.367328	0.541842	-0.174514	-77.9974	chr15	75850144	75850241	98	-	MIRb	SINE	MIR
chr16	41171496	41172031	536	*	536	18	0.804083	0.529079	0.275004	77.9775	chr16	41171282	41173550	2269	+	HSATII	Satellite	undefined
chr14	95747404	95748276	873	*	873	24	0.743606	0.585934	0.157672	77.9413	chr14	95747322	95747594	273	+	LTR16A	LTR	ERVL
chr14	95747404	95748276	873	*	873	24	0.743606	0.585934	0.157672	77.9413	chr14	95748059	95748161	103	-	L2b	LINE	L2
chr14	95747404	95748276	873	*	873	24	0.743606	0.585934	0.157672	77.9413	chr14	95748102	95748227	126	-	MIRc	SINE	MIR
chr11	780401	781322	922	*	922	25	0.308301	0.470881	-0.16258	-77.9163	chr11	780314	780420	107	+	(AGGCCCC)n	Simple_repeat	undefined
chr11	780401	781322	922	*	922	25	0.308301	0.470881	-0.16258	-77.9163	chr11	780723	780833	111	-	MIR	SINE	MIR
chr21	41817012	41817834	823	*	823	24	0.840735	0.706803	0.133932	77.9122	chr21	41816979	41817088	110	-	MLT1C2	LTR	ERVL-MaLR
chr21	41817012	41817834	823	*	823	24	0.840735	0.706803	0.133932	77.9122	chr21	41817831	41818140	310	+	AluSg	SINE	Alu
chr19	10874959	10876374	1416	*	1416	25	0.421206	0.598051	-0.176845	-77.8765	chr19	10874520	10874973	454	-	L2a	LINE	L2
chr19	10874959	10876374	1416	*	1416	25	0.421206	0.598051	-0.176845	-77.8765	chr19	10875260	10875372	113	+	MIRc	SINE	MIR
chr19	10874959	10876374	1416	*	1416	25	0.421206	0.598051	-0.176845	-77.8765	chr19	10876120	10876284	165	-	MIR3	SINE	MIR
chr19	10874959	10876374	1416	*	1416	25	0.421206	0.598051	-0.176845	-77.8765	chr19	10876273	10876375	103	-	L2a	LINE	L2
chr17	27902963	27903616	654	*	654	30	0.417553	0.306139	0.111414	77.83	chr17	27902894	27903825	932	-	SAT-VAR_rnd-6_family-4384	Satellite	undefined
chr3	61960425	61961410	986	*	986	29	0.386243	0.517969	-0.131726	-77.7806	chr3	61961039	61961056	18	+	GA-rich	Low_complexity	undefined
chr3	61960425	61961410	986	*	986	29	0.386243	0.517969	-0.131726	-77.7806	chr3	61961056	61961369	314	+	AluSq	SINE	Alu
chr3	61960425	61961410	986	*	986	29	0.386243	0.517969	-0.131726	-77.7806	chr3	61961369	61961387	19	+	GA-rich	Low_complexity	undefined
chr1	6569620	6570960	1341	*	1341	26	0.689719	0.841968	-0.152249	-77.7568	chr1	6569760	6570058	299	-	AluSx	SINE	Alu
chr22	50679793	50680491	699	*	699	21	0.807516	0.648498	0.159018	77.7418	chr22	50679632	50679933	302	-	AluY	SINE	Alu
chr22	50679793	50680491	699	*	699	21	0.807516	0.648498	0.159018	77.7418	chr22	50679933	50680069	137	-	AluSx	SINE	Alu
chr22	50679793	50680491	699	*	699	21	0.807516	0.648498	0.159018	77.7418	chr22	50680392	50680761	370	-	MLT1D	LTR	ERVL-MaLR
chr6	163201114	163202701	1588	*	1588	29	0.697862	0.539271	0.158591	77.6202	chr6	163201006	163201213	208	+	MIRb	SINE	MIR
chr2	91454185	91454747	563	*	563	23	0.751447	0.565515	0.185932	77.6149	chr2	91453645	91455462	1818	+	HSATII	Satellite	undefined
chr22	38458503	38459954	1452	*	1452	25	0.348144	0.538593	-0.190449	-77.5967	chr22	38458389	38458538	150	-	MER5A	DNA	hAT-Charlie
chr22	38458503	38459954	1452	*	1452	25	0.348144	0.538593	-0.190449	-77.5967	chr22	38458665	38458727	63	+	G-rich	Low_complexity	undefined
chr18	39994536	39995642	1107	*	1107	22	0.301048	0.5053	-0.204252	-77.5935	chr18	39994462	39994771	310	-	MER61-int	LTR	ERV1
chr18	39994536	39995642	1107	*	1107	22	0.301048	0.5053	-0.204252	-77.5935	chr18	39994771	39995073	303	+	AluY	SINE	Alu
chr18	39994536	39995642	1107	*	1107	22	0.301048	0.5053	-0.204252	-77.5935	chr18	39995073	39995386	314	-	MER61-int	LTR	ERV1
chr18	39994536	39995642	1107	*	1107	22	0.301048	0.5053	-0.204252	-77.5935	chr18	39995386	39995720	335	-	MER61A	LTR	ERV1
chr4	1799652	1800315	664	*	664	24	0.79607	0.666261	0.129809	77.4974	chr4	1800232	1800288	57	+	(TGGCGG)n	Simple_repeat	undefined
chr10	6221226	6221889	664	*	664	22	0.763349	0.887439	-0.12409	-77.4901	chr10	6221029	6221226	198	+	(TG)n	Simple_repeat	undefined
chr2	239690386	239691139	754	*	754	25	0.317969	0.471313	-0.153344	-77.357	chr2	239690088	239690417	330	-	L1MC5	LINE	L1
chr2	239690386	239691139	754	*	754	25	0.317969	0.471313	-0.153344	-77.357	chr2	239690447	239690725	279	-	L1MC5	LINE	L1
chr2	239690386	239691139	754	*	754	25	0.317969	0.471313	-0.153344	-77.357	chr2	239690749	239690884	136	-	L1MC5	LINE	L1
chr2	239690386	239691139	754	*	754	25	0.317969	0.471313	-0.153344	-77.357	chr2	239690884	239691188	305	-	AluY	SINE	Alu
chr20	3780527	3781372	846	*	846	27	0.185643	0.297856	-0.112214	-77.241	chr20	3780617	3780668	52	+	(GGCTGGA)n	Simple_repeat	undefined
chr19	1880719	1881664	946	*	946	24	0.221715	0.38912	-0.167406	-77.1622	chr19	1881370	1881635	266	-	MLT1E1	LTR	ERVL-MaLR
chr2	172566654	172567426	773	*	773	20	0.611543	0.415708	0.195835	77.134	chr2	172567404	172567441	38	+	(CCCA)n	Simple_repeat	undefined
chr19	53772403	53773443	1041	*	1041	24	0.838832	0.697501	0.141331	77.1	chr19	53772253	53772772	520	-	Tigger17a	DNA	TcMar-Tigger
chr19	53772403	53773443	1041	*	1041	24	0.838832	0.697501	0.141331	77.1	chr19	53772806	53772939	134	+	MIRc	SINE	MIR
chr19	53772403	53773443	1041	*	1041	24	0.838832	0.697501	0.141331	77.1	chr19	53773118	53773417	300	-	AluSp	SINE	Alu
chr12	132733874	132735395	1522	*	1522	23	0.257683	0.469914	-0.212231	-77.0478	chr12	132733693	132734026	334	+	L4_B_Mam	LINE	RTE-X
chr20	66016793	66017554	762	*	762	19	0.340678	0.556772	-0.216094	-77.0431	chr20	66017251	66017273	23	+	(AATA)n	Simple_repeat	undefined
chr1	6565762	6566733	972	*	972	24	0.43862	0.617002	-0.178382	-76.9162	chr1	6566597	6566890	294	+	AluY	SINE	Alu
chr2	2179669	2180738	1070	*	1070	21	0.827983	0.63501	0.192973	76.6955	chr2	2180515	2180724	210	+	MER58A	DNA	hAT-Charlie
chr4	17470597	17472304	1708	*	1708	28	0.484778	0.651873	-0.167095	-76.6709	chr4	17470740	17470834	95	-	L1PA6	LINE	L1
chr4	17470597	17472304	1708	*	1708	28	0.484778	0.651873	-0.167095	-76.6709	chr4	17471266	17471488	223	+	MIR	SINE	MIR
chr4	17470597	17472304	1708	*	1708	28	0.484778	0.651873	-0.167095	-76.6709	chr4	17471669	17471773	105	+	L2b	LINE	L2
chr4	17470597	17472304	1708	*	1708	28	0.484778	0.651873	-0.167095	-76.6709	chr4	17472021	17472190	170	-	MIRb	SINE	MIR
chr12	113080423	113080957	535	*	535	21	0.263206	0.134217	0.128989	76.6103	chr12	113080361	113080530	170	-	MIR	SINE	MIR
chr6	168932688	168933785	1098	*	1098	19	0.332463	0.591908	-0.259445	-76.5934	chr6	168932565	168932810	246	+	MER58B	DNA	hAT-Charlie
chr6	168932688	168933785	1098	*	1098	19	0.332463	0.591908	-0.259445	-76.5934	chr6	168932977	168933002	26	+	(A)n	Simple_repeat	undefined
chr6	168932688	168933785	1098	*	1098	19	0.332463	0.591908	-0.259445	-76.5934	chr6	168933138	168933474	337	-	L1ME3G	LINE	L1
chr1	9077464	9078422	959	*	959	26	0.774334	0.632921	0.141413	76.5304	chr1	9077322	9077483	162	-	AluSx	SINE	Alu
chr1	9077464	9078422	959	*	959	26	0.774334	0.632921	0.141413	76.5304	chr1	9077483	9077784	302	-	AluYk2	SINE	Alu
chr1	9077464	9078422	959	*	959	26	0.774334	0.632921	0.141413	76.5304	chr1	9077784	9077925	142	-	AluSx	SINE	Alu
chr1	9077464	9078422	959	*	959	26	0.774334	0.632921	0.141413	76.5304	chr1	9078132	9078431	300	-	AluY	SINE	Alu
chr10	1662763	1663967	1205	*	1205	26	0.536305	0.375914	0.160391	76.4884	chr10	1662570	1662867	298	-	AluSz6	SINE	Alu
chr10	1662763	1663967	1205	*	1205	26	0.536305	0.375914	0.160391	76.4884	chr10	1662867	1663032	166	-	L1MC2	LINE	L1
chr10	1662763	1663967	1205	*	1205	26	0.536305	0.375914	0.160391	76.4884	chr10	1663218	1663417	200	-	L1MC2	LINE	L1
chr10	1662763	1663967	1205	*	1205	26	0.536305	0.375914	0.160391	76.4884	chr10	1663537	1663742	206	-	MIRb	SINE	MIR
chr1	146645789	146646655	867	*	867	26	0.445159	0.577731	-0.132573	-76.4672	chr1	146646260	146646415	156	+	U1	snRNA	undefined
chr22	43708256	43708854	599	*	599	21	0.827884	0.664304	0.16358	76.4645	chr22	43708423	43708447	25	+	(GGCT)n	Simple_repeat	undefined
chr16	76525777	76526977	1201	*	1201	23	0.546491	0.36393	0.18256	76.4365	chr16	76526335	76526645	311	+	L2b	LINE	L2
chr6	5378601	5379924	1324	*	1324	26	0.800565	0.661627	0.138938	76.4096	chr6	5379307	5379346	40	+	(GTTT)n	Simple_repeat	undefined
chr6	5378601	5379924	1324	*	1324	26	0.800565	0.661627	0.138938	76.4096	chr6	5379769	5379850	82	+	L2c	LINE	L2
chr1	18523045	18524126	1082	*	1082	20	0.316906	0.542265	-0.225358	-76.392	chr1	18523955	18524156	202	+	MIRb	SINE	MIR
chr19	17474599	17475854	1256	*	1256	33	0.720629	0.819268	-0.0986395	-76.365	chr19	17474572	17474847	276	-	AluSx	SINE	Alu
chr19	17474599	17475854	1256	*	1256	33	0.720629	0.819268	-0.0986395	-76.365	chr19	17474869	17475172	304	-	AluSq	SINE	Alu
chr19	17474599	17475854	1256	*	1256	33	0.720629	0.819268	-0.0986395	-76.365	chr19	17475475	17475620	146	+	(CTCTG)n	Simple_repeat	undefined
chr19	17474599	17475854	1256	*	1256	33	0.720629	0.819268	-0.0986395	-76.365	chr19	17475561	17475702	142	+	(GCCCC)n	Simple_repeat	undefined
chr10	6206833	6207815	983	*	983	29	0.624547	0.753851	-0.129303	-76.3574	chr10	6206176	6207848	1673	-	SVA_D	Retroposon	SVA
chrX	57873090	57875249	2160	*	2160	24	0.519949	0.789982	-0.270034	-76.3136	chrX	57801725	58731985	930261	+	ALR\Alpha	Satellite	centr
chr4	187064855	187065704	850	*	850	25	0.38708	0.531753	-0.144673	-76.2706	chr4	187065152	187065276	125	+	AluSz	SINE	Alu
chr4	187064855	187065704	850	*	850	25	0.38708	0.531753	-0.144673	-76.2706	chr4	187065297	187065430	134	+	AluSx	SINE	Alu
chr4	187064855	187065704	850	*	850	25	0.38708	0.531753	-0.144673	-76.2706	chr4	187065430	187065735	306	+	AluYk2	SINE	Alu
[truncated: 92,881 more rows]

## Sheet: Sheet 2
seqnames	start	end	width	strand	mcols.length	mcols.nCG	Braak V/VI	Braak 0	mcols.diff.Methy	mcols.areaStat	annot.seqnames	annot.start	annot.end	annot.width	annot.strand	annot.repeat.name	annot.repeat.type	annot.repeat.subfamily
chr13	9153680	9170218	16539	*	16539	395	0.128151	0.426586	-0.298435	-1998.8	chr13	9160854	9160882	29	+	(CCG)n	Simple_repeat	undefined
chr13	9153680	9170218	16539	*	16539	395	0.128151	0.426586	-0.298435	-1998.8	chr13	9161399	9161508	110	+	MER45C	DNA	hAT-Tip100
chr13	9153680	9170218	16539	*	16539	395	0.128151	0.426586	-0.298435	-1998.8	chr13	9153661	9153912	252	+	(TTTC)n	Simple_repeat	undefined
chr13	9153680	9170218	16539	*	16539	395	0.128151	0.426586	-0.298435	-1998.8	chr13	9153985	9154079	95	+	(CTCC)n	Simple_repeat	undefined
chr13	9153680	9170218	16539	*	16539	395	0.128151	0.426586	-0.298435	-1998.8	chr13	9154167	9154201	35	+	(CTCC)n	Simple_repeat	undefined
chr13	9153680	9170218	16539	*	16539	395	0.128151	0.426586	-0.298435	-1998.8	chr13	9154683	9154727	45	+	(CGAGCCG)n	Simple_repeat	undefined
chr13	9153680	9170218	16539	*	16539	395	0.128151	0.426586	-0.298435	-1998.8	chr13	9155131	9155908	778	+	FordPrefect	DNA	hAT-Tip100
chr13	9153680	9170218	16539	*	16539	395	0.128151	0.426586	-0.298435	-1998.8	chr13	9156190	9156225	36	+	(CCG)n	Simple_repeat	undefined
chr13	9153680	9170218	16539	*	16539	395	0.128151	0.426586	-0.298435	-1998.8	chr13	9158774	9158822	49	+	(CCGGCC)n	Simple_repeat	undefined
chr13	9153680	9170218	16539	*	16539	395	0.128151	0.426586	-0.298435	-1998.8	chr13	9158964	9160833	1870	+	SSU-rRNA_Hsa	rRNA	undefined
chr13	9153680	9170218	16539	*	16539	395	0.128151	0.426586	-0.298435	-1998.8	chr13	9160934	9160978	45	+	(GCTC)n	Simple_repeat	undefined
chr13	9153680	9170218	16539	*	16539	395	0.128151	0.426586	-0.298435	-1998.8	chr13	9161023	9161057	35	+	(GA)n	Simple_repeat	undefined
chr13	9153680	9170218	16539	*	16539	395	0.128151	0.426586	-0.298435	-1998.8	chr13	9161095	9161185	91	+	(CGG)n	Simple_repeat	undefined
chr13	9153680	9170218	16539	*	16539	395	0.128151	0.426586	-0.298435	-1998.8	chr13	9161528	9161607	80	+	(CCGCCG)n	Simple_repeat	undefined
chr13	9153680	9170218	16539	*	16539	395	0.128151	0.426586	-0.298435	-1998.8	chr13	9162185	9162229	45	+	(TCCCCC)n	Simple_repeat	undefined
chr13	9153680	9170218	16539	*	16539	395	0.128151	0.426586	-0.298435	-1998.8	chr13	9162476	9162506	31	+	(CGT)n	Simple_repeat	undefined
chr13	9153680	9170218	16539	*	16539	395	0.128151	0.426586	-0.298435	-1998.8	chr13	9163240	9164024	785	+	LSU-rRNA_Hsa	rRNA	undefined
chr13	9153680	9170218	16539	*	16539	395	0.128151	0.426586	-0.298435	-1998.8	chr13	9164026	9164069	44	+	(CCCCCG)n	Simple_repeat	undefined
chr13	9153680	9170218	16539	*	16539	395	0.128151	0.426586	-0.298435	-1998.8	chr13	9164087	9164131	45	+	(GGC)n	Simple_repeat	undefined
chr13	9153680	9170218	16539	*	16539	395	0.128151	0.426586	-0.298435	-1998.8	chr13	9164131	9165391	1261	+	LSU-rRNA_Hsa	rRNA	undefined
chr13	9153680	9170218	16539	*	16539	395	0.128151	0.426586	-0.298435	-1998.8	chr13	9165391	9165417	27	+	(GGC)n	Simple_repeat	undefined
chr13	9153680	9170218	16539	*	16539	395	0.128151	0.426586	-0.298435	-1998.8	chr13	9165417	9166733	1317	+	LSU-rRNA_Hsa	rRNA	undefined
chr13	9153680	9170218	16539	*	16539	395	0.128151	0.426586	-0.298435	-1998.8	chr13	9166733	9166771	39	+	(CGG)n	Simple_repeat	undefined
chr13	9153680	9170218	16539	*	16539	395	0.128151	0.426586	-0.298435	-1998.8	chr13	9166771	9168326	1556	+	LSU-rRNA_Hsa	rRNA	undefined
chr13	9153680	9170218	16539	*	16539	395	0.128151	0.426586	-0.298435	-1998.8	chr13	9168326	9168383	58	+	(CG)n	Simple_repeat	undefined
chr13	9153680	9170218	16539	*	16539	395	0.128151	0.426586	-0.298435	-1998.8	chr13	9168373	9168414	42	+	(CGTC)n	Simple_repeat	undefined
chr13	9153680	9170218	16539	*	16539	395	0.128151	0.426586	-0.298435	-1998.8	chr13	9168434	9168466	33	+	(GGGGGT)n	Simple_repeat	undefined
chr13	9153680	9170218	16539	*	16539	395	0.128151	0.426586	-0.298435	-1998.8	chr13	9168581	9168648	68	+	(GCCGCG)n	Simple_repeat	undefined
chr13	9153680	9170218	16539	*	16539	395	0.128151	0.426586	-0.298435	-1998.8	chr13	9169253	9169296	44	+	(TT)n	Simple_repeat	undefined
chr13	9153680	9170218	16539	*	16539	395	0.128151	0.426586	-0.298435	-1998.8	chr13	9169296	9169349	54	+	(TTTC)n	Simple_repeat	undefined
chr13	9153680	9170218	16539	*	16539	395	0.128151	0.426586	-0.298435	-1998.8	chr13	9169351	9169656	306	+	(CTCT)n	Simple_repeat	undefined
chr13	9153680	9170218	16539	*	16539	395	0.128151	0.426586	-0.298435	-1998.8	chr13	9170111	9170138	28	+	(T)n	Simple_repeat	undefined
chr13	9153680	9170218	16539	*	16539	395	0.128151	0.426586	-0.298435	-1998.8	chr13	9170138	9170365	228	+	(CTCT)n	Simple_repeat	undefined
chr21	5563221	5575623	12403	*	12403	298	0.181742	0.471396	-0.289654	-1538.14	chr21	5563352	5563377	26	+	(GGCC)n	Simple_repeat	undefined
chr21	5563221	5575623	12403	*	12403	298	0.181742	0.471396	-0.289654	-1538.14	chr21	5563232	5563300	69	+	(CCGCGC)n	Simple_repeat	undefined
chr21	5563221	5575623	12403	*	12403	298	0.181742	0.471396	-0.289654	-1538.14	chr21	5563407	5565276	1870	+	SSU-rRNA_Hsa	rRNA	undefined
chr21	5563221	5575623	12403	*	12403	298	0.181742	0.471396	-0.289654	-1538.14	chr21	5565297	5565325	29	+	(CCG)n	Simple_repeat	undefined
chr21	5563221	5575623	12403	*	12403	298	0.181742	0.471396	-0.289654	-1538.14	chr21	5565356	5565394	39	+	(CGCGTG)n	Simple_repeat	undefined
chr21	5563221	5575623	12403	*	12403	298	0.181742	0.471396	-0.289654	-1538.14	chr21	5565388	5565414	27	+	(CGTT)n	Simple_repeat	undefined
chr21	5563221	5575623	12403	*	12403	298	0.181742	0.471396	-0.289654	-1538.14	chr21	5565453	5565492	40	+	GA-rich	Low_complexity	undefined
chr21	5563221	5575623	12403	*	12403	298	0.181742	0.471396	-0.289654	-1538.14	chr21	5565526	5565616	91	+	(CGG)n	Simple_repeat	undefined
chr21	5563221	5575623	12403	*	12403	298	0.181742	0.471396	-0.289654	-1538.14	chr21	5566619	5566663	45	+	(TCCCCC)n	Simple_repeat	undefined
chr21	5563221	5575623	12403	*	12403	298	0.181742	0.471396	-0.289654	-1538.14	chr21	5566910	5566940	31	+	(CGT)n	Simple_repeat	undefined
chr21	5563221	5575623	12403	*	12403	298	0.181742	0.471396	-0.289654	-1538.14	chr21	5567473	5567520	48	+	(CCCGT)n	Simple_repeat	undefined
chr21	5563221	5575623	12403	*	12403	298	0.181742	0.471396	-0.289654	-1538.14	chr21	5567674	5568458	785	+	LSU-rRNA_Hsa	rRNA	undefined
chr21	5563221	5575623	12403	*	12403	298	0.181742	0.471396	-0.289654	-1538.14	chr21	5568460	5568503	44	+	(CCCCCG)n	Simple_repeat	undefined
chr21	5563221	5575623	12403	*	12403	298	0.181742	0.471396	-0.289654	-1538.14	chr21	5568521	5568559	39	+	(GGC)n	Simple_repeat	undefined
chr21	5563221	5575623	12403	*	12403	298	0.181742	0.471396	-0.289654	-1538.14	chr21	5568559	5569819	1261	+	LSU-rRNA_Hsa	rRNA	undefined
chr21	5563221	5575623	12403	*	12403	298	0.181742	0.471396	-0.289654	-1538.14	chr21	5569819	5569845	27	+	(GGC)n	Simple_repeat	undefined
chr21	5563221	5575623	12403	*	12403	298	0.181742	0.471396	-0.289654	-1538.14	chr21	5569845	5571156	1312	+	LSU-rRNA_Hsa	rRNA	undefined
chr21	5563221	5575623	12403	*	12403	298	0.181742	0.471396	-0.289654	-1538.14	chr21	5571156	5571194	39	+	(CGG)n	Simple_repeat	undefined
chr21	5563221	5575623	12403	*	12403	298	0.181742	0.471396	-0.289654	-1538.14	chr21	5571194	5572750	1557	+	LSU-rRNA_Hsa	rRNA	undefined
chr21	5563221	5575623	12403	*	12403	298	0.181742	0.471396	-0.289654	-1538.14	chr21	5572750	5572807	58	+	(CG)n	Simple_repeat	undefined
chr21	5563221	5575623	12403	*	12403	298	0.181742	0.471396	-0.289654	-1538.14	chr21	5572797	5572838	42	+	(CGTC)n	Simple_repeat	undefined
chr21	5563221	5575623	12403	*	12403	298	0.181742	0.471396	-0.289654	-1538.14	chr21	5573002	5573069	68	+	(GCCGCG)n	Simple_repeat	undefined
chr21	5563221	5575623	12403	*	12403	298	0.181742	0.471396	-0.289654	-1538.14	chr21	5573712	5573759	48	+	(TTTC)n	Simple_repeat	undefined
chr21	5563221	5575623	12403	*	12403	298	0.181742	0.471396	-0.289654	-1538.14	chr21	5573763	5573790	28	+	(CTCC)n	Simple_repeat	undefined
chr21	5563221	5575623	12403	*	12403	298	0.181742	0.471396	-0.289654	-1538.14	chr21	5573790	5573984	195	+	(TC)n	Simple_repeat	undefined
chr21	5563221	5575623	12403	*	12403	298	0.181742	0.471396	-0.289654	-1538.14	chr21	5573984	5574006	23	+	(CTCC)n	Simple_repeat	undefined
chr21	5563221	5575623	12403	*	12403	298	0.181742	0.471396	-0.289654	-1538.14	chr21	5574425	5574722	298	+	(TCTCTC)n	Simple_repeat	undefined
chr21	5563221	5575623	12403	*	12403	298	0.181742	0.471396	-0.289654	-1538.14	chr21	5575178	5575229	52	+	(TTTC)n	Simple_repeat	undefined
chr21	5563221	5575623	12403	*	12403	298	0.181742	0.471396	-0.289654	-1538.14	chr21	5575229	5575271	43	+	(CT)n	Simple_repeat	undefined
chr21	5563221	5575623	12403	*	12403	298	0.181742	0.471396	-0.289654	-1538.14	chr21	5575332	5575467	136	-	AluSg	SINE	Alu
chr21	5563221	5575623	12403	*	12403	298	0.181742	0.471396	-0.289654	-1538.14	chr21	5575525	5575577	53	+	(AC)n	Simple_repeat	undefined
chr21	5607043	5613007	5965	*	5965	146	0.402701	0.817418	-0.414718	-1115.72	chr21	5606820	5607071	252	+	(TTTC)n	Simple_repeat	undefined
chr21	5607043	5613007	5965	*	5965	146	0.402701	0.817418	-0.414718	-1115.72	chr21	5607147	5607194	48	+	(CCTC)n	Simple_repeat	undefined
chr21	5607043	5613007	5965	*	5965	146	0.402701	0.817418	-0.414718	-1115.72	chr21	5607322	5607360	39	+	(CTCC)n	Simple_repeat	undefined
chr21	5607043	5613007	5965	*	5965	146	0.402701	0.817418	-0.414718	-1115.72	chr21	5607842	5607886	45	+	(CGAGCCG)n	Simple_repeat	undefined
chr21	5607043	5613007	5965	*	5965	146	0.402701	0.817418	-0.414718	-1115.72	chr21	5608309	5609086	778	+	FordPrefect	DNA	hAT-Tip100
chr21	5607043	5613007	5965	*	5965	146	0.402701	0.817418	-0.414718	-1115.72	chr21	5611951	5611999	49	+	(CCGGCC)n	Simple_repeat	undefined
chr21	5607043	5613007	5965	*	5965	146	0.402701	0.817418	-0.414718	-1115.72	chr21	5612137	5612711	575	+	SSU-rRNA_Hsa	rRNA	undefined
chr21	5607043	5613007	5965	*	5965	146	0.402701	0.817418	-0.414718	-1115.72	chr21	5612711	5612983	273	+	L1PA10	LINE	L1
chr15	4701552	4706792	5241	*	5241	126	0.290112	0.809397	-0.519285	-1033.97	chr15	4700981	4701797	817	+	FordPrefect	DNA	hAT-Tip100
chr15	4701552	4706792	5241	*	5241	126	0.290112	0.809397	-0.519285	-1033.97	chr15	4702079	4702114	36	+	(CCG)n	Simple_repeat	undefined
chr15	4701552	4706792	5241	*	5241	126	0.290112	0.809397	-0.519285	-1033.97	chr15	4704661	4704835	175	+	(CGCCGCC)n	Simple_repeat	undefined
chr15	4701552	4706792	5241	*	5241	126	0.290112	0.809397	-0.519285	-1033.97	chr15	4704848	4706717	1870	+	SSU-rRNA_Hsa	rRNA	undefined
chr15	4701552	4706792	5241	*	5241	126	0.290112	0.809397	-0.519285	-1033.97	chr15	4706738	4706766	29	+	(CCG)n	Simple_repeat	undefined
chr1	227748525	227753121	4597	*	4597	165	0.331614	0.625184	-0.29357	-929.443	chr1	227748674	227748981	308	+	AluYk3	SINE	Alu
chr1	227748525	227753121	4597	*	4597	165	0.331614	0.625184	-0.29357	-929.443	chr1	227748990	227749111	122	-	5S	rRNA	undefined
chr1	227748525	227753121	4597	*	4597	165	0.331614	0.625184	-0.29357	-929.443	chr1	227749681	227749800	120	+	(CA)n	Simple_repeat	undefined
chr1	227748525	227753121	4597	*	4597	165	0.331614	0.625184	-0.29357	-929.443	chr1	227749811	227750052	242	+	GA-rich	Low_complexity	undefined
chr1	227748525	227753121	4597	*	4597	165	0.331614	0.625184	-0.29357	-929.443	chr1	227750911	227751218	308	+	AluYk3	SINE	Alu
chr1	227748525	227753121	4597	*	4597	165	0.331614	0.625184	-0.29357	-929.443	chr1	227751227	227751348	122	-	5S	rRNA	undefined
chr1	227748525	227753121	4597	*	4597	165	0.331614	0.625184	-0.29357	-929.443	chr1	227751918	227752039	122	+	(CA)n	Simple_repeat	undefined
chr1	227748525	227753121	4597	*	4597	165	0.331614	0.625184	-0.29357	-929.443	chr1	227752050	227752291	242	+	GA-rich	Low_complexity	undefined
chr1	227748525	227753121	4597	*	4597	165	0.331614	0.625184	-0.29357	-929.443	chr1	227747816	227748674	859	+	COMP-subunit_5SRNA_rnd-6_family-13719	Unknown	undefined
chr1	227748525	227753121	4597	*	4597	165	0.331614	0.625184	-0.29357	-929.443	chr1	227749122	227749679	558	+	COMP-subunit_5SRNA_rnd-6_family-13720	Unknown	undefined
chr1	227748525	227753121	4597	*	4597	165	0.331614	0.625184	-0.29357	-929.443	chr1	227750053	227750911	859	+	COMP-subunit_5SRNA_rnd-6_family-13719	Unknown	undefined
chr1	227748525	227753121	4597	*	4597	165	0.331614	0.625184	-0.29357	-929.443	chr1	227751359	227751916	558	+	COMP-subunit_5SRNA_rnd-6_family-13720	Unknown	undefined
chr1	227748525	227753121	4597	*	4597	165	0.331614	0.625184	-0.29357	-929.443	chr1	227752292	227753151	860	+	COMP-subunit_5SRNA_rnd-6_family-13719	Unknown	undefined
chr1	227774014	227777740	3727	*	3727	115	0.219754	0.653105	-0.433351	-631.812	chr1	227774307	227774420	114	+	(CA)n	Simple_repeat	undefined
chr1	227774014	227777740	3727	*	3727	115	0.219754	0.653105	-0.433351	-631.812	chr1	227774431	227774672	242	+	GA-rich	Low_complexity	undefined
chr1	227774014	227777740	3727	*	3727	115	0.219754	0.653105	-0.433351	-631.812	chr1	227775531	227775838	308	+	AluYk3	SINE	Alu
chr1	227774014	227777740	3727	*	3727	115	0.219754	0.653105	-0.433351	-631.812	chr1	227775847	227775968	122	-	5S	rRNA	undefined
chr1	227774014	227777740	3727	*	3727	115	0.219754	0.653105	-0.433351	-631.812	chr1	227776538	227776659	122	+	(CA)n	Simple_repeat	undefined
chr1	227774014	227777740	3727	*	3727	115	0.219754	0.653105	-0.433351	-631.812	chr1	227776670	227776911	242	+	GA-rich	Low_complexity	undefined
chr1	227774014	227777740	3727	*	3727	115	0.219754	0.653105	-0.433351	-631.812	chr1	227773748	227774305	558	+	COMP-subunit_5SRNA_rnd-6_family-13720	Unknown	undefined
chr1	227774014	227777740	3727	*	3727	115	0.219754	0.653105	-0.433351	-631.812	chr1	227774673	227775531	859	+	COMP-subunit_5SRNA_rnd-6_family-13719	Unknown	undefined
chr1	227774014	227777740	3727	*	3727	115	0.219754	0.653105	-0.433351	-631.812	chr1	227775979	227776536	558	+	COMP-subunit_5SRNA_rnd-6_family-13720	Unknown	undefined
chr1	227774014	227777740	3727	*	3727	115	0.219754	0.653105	-0.433351	-631.812	chr1	227776912	227777770	859	+	COMP-subunit_5SRNA_rnd-6_family-13719	Unknown	undefined
chr14	2811064	2817711	6648	*	6648	168	0.665741	0.845594	-0.179853	-625.44	chr14	2811375	2812189	815	+	FordPrefect	DNA	hAT-Tip100
chr14	2811064	2817711	6648	*	6648	168	0.665741	0.845594	-0.179853	-625.44	chr14	2815052	2815100	49	+	(CCGGCC)n	Simple_repeat	undefined
chr14	2811064	2817711	6648	*	6648	168	0.665741	0.845594	-0.179853	-625.44	chr14	2815100	2815217	118	+	(CGCC)n	Simple_repeat	undefined
chr14	2811064	2817711	6648	*	6648	168	0.665741	0.845594	-0.179853	-625.44	chr14	2815246	2817142	1897	+	SSU-rRNA_Hsa	rRNA	undefined
chr14	2811064	2817711	6648	*	6648	168	0.665741	0.845594	-0.179853	-625.44	chr14	2817290	2817340	51	+	GA-rich	Low_complexity	undefined
chr14	2811064	2817711	6648	*	6648	168	0.665741	0.845594	-0.179853	-625.44	chr14	2817685	2817793	109	+	MER45C	DNA	hAT-Tip100
chr13	9303593	9310433	6841	*	6841	170	0.174247	0.397	-0.222754	-610.138	chr13	9303703	9304487	785	+	LSU-rRNA_Hsa	rRNA	undefined
chr13	9303593	9310433	6841	*	6841	170	0.174247	0.397	-0.222754	-610.138	chr13	9304489	9304532	44	+	(CCCCCG)n	Simple_repeat	undefined
chr13	9303593	9310433	6841	*	6841	170	0.174247	0.397	-0.222754	-610.138	chr13	9304550	9304597	48	+	(GGC)n	Simple_repeat	undefined
chr13	9303593	9310433	6841	*	6841	170	0.174247	0.397	-0.222754	-610.138	chr13	9304597	9308777	4181	+	LSU-rRNA_Hsa	rRNA	undefined
chr13	9303593	9310433	6841	*	6841	170	0.174247	0.397	-0.222754	-610.138	chr13	9308777	9308826	50	+	(CG)n	Simple_repeat	undefined
chr13	9303593	9310433	6841	*	6841	170	0.174247	0.397	-0.222754	-610.138	chr13	9309021	9309088	68	+	(GCCGCG)n	Simple_repeat	undefined
chr13	9303593	9310433	6841	*	6841	170	0.174247	0.397	-0.222754	-610.138	chr13	9309730	9309777	48	+	(TTTC)n	Simple_repeat	undefined
chr13	9303593	9310433	6841	*	6841	170	0.174247	0.397	-0.222754	-610.138	chr13	9309781	9309805	25	+	(CTCG)n	Simple_repeat	undefined
chr13	9303593	9310433	6841	*	6841	170	0.174247	0.397	-0.222754	-610.138	chr13	9309808	9309973	166	+	(TC)n	Simple_repeat	undefined
chr13	9303593	9310433	6841	*	6841	170	0.174247	0.397	-0.222754	-610.138	chr13	9309981	9310030	50	+	(CTCC)n	Simple_repeat	undefined
chr21	5558340	5562414	4075	*	4075	108	0.146934	0.494002	-0.347067	-553.957	chr21	5558100	5558351	252	+	(TTTC)n	Simple_repeat	undefined
chr21	5558340	5562414	4075	*	4075	108	0.146934	0.494002	-0.347067	-553.957	chr21	5558427	5558478	52	+	(CCTC)n	Simple_repeat	undefined
chr21	5558340	5562414	4075	*	4075	108	0.146934	0.494002	-0.347067	-553.957	chr21	5558606	5558640	35	+	(CTCC)n	Simple_repeat	undefined
chr21	5558340	5562414	4075	*	4075	108	0.146934	0.494002	-0.347067	-553.957	chr21	5559122	5559166	45	+	(CGAGCCG)n	Simple_repeat	undefined
chr21	5558340	5562414	4075	*	4075	108	0.146934	0.494002	-0.347067	-553.957	chr21	5559589	5560366	778	+	FordPrefect	DNA	hAT-Tip100
chr21	5558340	5562414	4075	*	4075	108	0.146934	0.494002	-0.347067	-553.957	chr21	5560650	5560685	36	+	(CCG)n	Simple_repeat	undefined
chrX	114276033	114277756	1724	*	1724	58	0.66075	0.152991	0.50776	478.726	chrX	114277554	114277588	35	+	(GGCCC)n	Simple_repeat	undefined
chr12	30992365	30995600	3236	*	3236	98	0.399955	0.191562	0.208393	465.676	chr12	30992190	30992686	497	-	SATR1	Satellite	undefined
chr12	30992365	30995600	3236	*	3236	98	0.399955	0.191562	0.208393	465.676	chr12	30992990	30993205	216	-	SATR1	Satellite	undefined
chr12	30992365	30995600	3236	*	3236	98	0.399955	0.191562	0.208393	465.676	chr12	30993476	30993625	150	+	HERVE-int	LTR	ERV1
chr12	30992365	30995600	3236	*	3236	98	0.399955	0.191562	0.208393	465.676	chr12	30993900	30994954	1055	-	SATR1	Satellite	undefined
chr12	30992365	30995600	3236	*	3236	98	0.399955	0.191562	0.208393	465.676	chr12	30995030	30995170	141	+	HERVE-int	LTR	ERV1
chr12	30992365	30995600	3236	*	3236	98	0.399955	0.191562	0.208393	465.676	chr12	30995174	30996185	1012	-	SATR1	Satellite	undefined
chr12	30992365	30995600	3236	*	3236	98	0.399955	0.191562	0.208393	465.676	chr12	30992686	30992982	297	-	SAT-VAR_rnd-6_family-1442	Satellite	undefined
chr12	30992365	30995600	3236	*	3236	98	0.399955	0.191562	0.208393	465.676	chr12	30993205	30993475	271	-	SAT-VAR_rnd-6_family-1442	Satellite	undefined
chr12	30992365	30995600	3236	*	3236	98	0.399955	0.191562	0.208393	465.676	chr12	30993625	30993901	277	-	SAT-VAR_rnd-6_family-1442	Satellite	undefined
chr12	30992365	30995600	3236	*	3236	98	0.399955	0.191562	0.208393	465.676	chr12	30994954	30995029	76	-	SAT-VAR_rnd-6_family-1442	Satellite	undefined
chrX	114279005	114280808	1804	*	1804	60	0.729551	0.243337	0.486214	462.741	chrX	114280526	114280560	35	+	(GGCCC)n	Simple_repeat	undefined
chr14	2104197	2109219	5023	*	5023	128	0.288599	0.103705	0.184895	440.352	chr14	2107110	2107135	26	+	(GGCC)n	Simple_repeat	undefined
chr14	2104197	2109219	5023	*	5023	128	0.288599	0.103705	0.184895	440.352	chr14	2104408	2104443	36	+	(CCG)n	Simple_repeat	undefined
chr14	2104197	2109219	5023	*	5023	128	0.288599	0.103705	0.184895	440.352	chr14	2106990	2107058	69	+	(CCGCGC)n	Simple_repeat	undefined
chr14	2104197	2109219	5023	*	5023	128	0.288599	0.103705	0.184895	440.352	chr14	2107165	2109034	1870	+	SSU-rRNA_Hsa	rRNA	undefined
chr14	2104197	2109219	5023	*	5023	128	0.288599	0.103705	0.184895	440.352	chr14	2109055	2109083	29	+	(CCG)n	Simple_repeat	undefined
chr14	2104197	2109219	5023	*	5023	128	0.288599	0.103705	0.184895	440.352	chr14	2109114	2109152	39	+	(CGCGTG)n	Simple_repeat	undefined
chr14	2104197	2109219	5023	*	5023	128	0.288599	0.103705	0.184895	440.352	chr14	2109146	2109172	27	+	(CGTT)n	Simple_repeat	undefined
chr21	3120279	3123256	2978	*	2978	84	0.378102	0.0689094	0.309193	427.136	chr21	3119971	3120756	786	+	LSU-rRNA_Hsa	rRNA	undefined
chr21	3120279	3123256	2978	*	2978	84	0.378102	0.0689094	0.309193	427.136	chr21	3120756	3120796	41	+	(CCGCCC)n	Simple_repeat	undefined
chr21	3120279	3123256	2978	*	2978	84	0.378102	0.0689094	0.309193	427.136	chr21	3120814	3120858	45	+	(GGC)n	Simple_repeat	undefined
chr21	3120279	3123256	2978	*	2978	84	0.378102	0.0689094	0.309193	427.136	chr21	3120858	3123458	2601	+	LSU-rRNA_Hsa	rRNA	undefined
chrX	114281391	114283780	2390	*	2390	75	0.76499	0.406569	0.358421	398.015	chrX	114281838	114281929	92	+	A-rich	Low_complexity	undefined
chrX	114281391	114283780	2390	*	2390	75	0.76499	0.406569	0.358421	398.015	chrX	114283498	114283532	35	+	(GGCCC)n	Simple_repeat	undefined
chrX	117351337	117354654	3318	*	3318	108	0.140637	0.278795	-0.138158	-389.101	chrX	117353458	117353502	45	+	G-rich	Low_complexity	undefined
chrX	117351337	117354654	3318	*	3318	108	0.140637	0.278795	-0.138158	-389.101	chrX	117353676	117353728	53	+	(TGTCAC)n	Simple_repeat	undefined
chrX	102684022	102687067	3046	*	3046	94	0.178126	0.351474	-0.173347	-378.742	chrX	102684032	102684284	253	+	AluSx	SINE	Alu
chrX	102684022	102687067	3046	*	3046	94	0.178126	0.351474	-0.173347	-378.742	chrX	102684284	102684345	62	+	LTR66	LTR	ERVL
chrX	102684022	102687067	3046	*	3046	94	0.178126	0.351474	-0.173347	-378.742	chrX	102684531	102684551	21	+	(A)n	Simple_repeat	undefined
chrX	102684022	102687067	3046	*	3046	94	0.178126	0.351474	-0.173347	-378.742	chrX	102684921	102685102	182	+	MER96B	DNA	hAT-Tip100
chrX	102684022	102687067	3046	*	3046	94	0.178126	0.351474	-0.173347	-378.742	chrX	102686420	102686467	48	+	(GGGGGCGA)n	Simple_repeat	undefined
chrX	114272469	114274692	2224	*	2224	66	0.642443	0.231273	0.411171	377.005	chrX	114272916	114273007	92	+	A-rich	Low_complexity	undefined
chrX	114272469	114274692	2224	*	2224	66	0.642443	0.231273	0.411171	377.005	chrX	114274576	114274610	35	+	(GGCCC)n	Simple_repeat	undefined
chrX	118245606	118248498	2893	*	2893	77	0.149386	0.351443	-0.202058	-349.178	chrX	118247415	118247457	43	-	AluSx	SINE	Alu
chrX	118245606	118248498	2893	*	2893	77	0.149386	0.351443	-0.202058	-349.178	chrX	118247457	118247764	308	+	AluSp	SINE	Alu
chrX	118245606	118248498	2893	*	2893	77	0.149386	0.351443	-0.202058	-349.178	chrX	118247764	118247942	179	-	AluSx	SINE	Alu
chrX	118245606	118248498	2893	*	2893	77	0.149386	0.351443	-0.202058	-349.178	chrX	118248164	118248183	20	+	(T)n	Simple_repeat	undefined
chrX	128249915	128253300	3386	*	3386	98	0.22292	0.387383	-0.164463	-330.117	chrX	128251126	128251161	36	+	(TCCC)n	Simple_repeat	undefined
chrX	128249915	128253300	3386	*	3386	98	0.22292	0.387383	-0.164463	-330.117	chrX	128252099	128252411	313	+	AluSz6	SINE	Alu
chr3	150177388	150180560	3173	*	3173	68	0.438111	0.224361	0.21375	321.406	chr3	150177801	150177880	80	+	A-rich	Low_complexity	undefined
chr3	150177388	150180560	3173	*	3173	68	0.438111	0.224361	0.21375	321.406	chr3	150178046	150178088	43	+	(TG)n	Simple_repeat	undefined
chr3	150177388	150180560	3173	*	3173	68	0.438111	0.224361	0.21375	321.406	chr3	150180412	150180437	26	+	(TCTTT)n	Simple_repeat	undefined
chr17	21812858	21815047	2190	*	2190	96	0.424653	0.282712	0.141942	309.122	chr17	21811485	21815294	3810	-	SAT-VAR_rnd-6_family-4384	Satellite	undefined
chr17	43541668	43544491	2824	*	2824	69	0.695522	0.476699	0.218822	307.427	chr17	43541582	43541780	199	-	L2b	LINE	L2
chr17	43541668	43544491	2824	*	2824	69	0.695522	0.476699	0.218822	307.427	chr17	43541780	43542084	305	+	AluSg4	SINE	Alu
chr17	43541668	43544491	2824	*	2824	69	0.695522	0.476699	0.218822	307.427	chr17	43542084	43542101	18	-	L2b	LINE	L2
chr17	43541668	43544491	2824	*	2824	69	0.695522	0.476699	0.218822	307.427	chr17	43542704	43542821	118	+	MIRc	SINE	MIR
chr17	43541668	43544491	2824	*	2824	69	0.695522	0.476699	0.218822	307.427	chr17	43542837	43542965	129	-	MIRc	SINE	MIR
chr17	43541668	43544491	2824	*	2824	69	0.695522	0.476699	0.218822	307.427	chr17	43543393	43543518	126	+	AluJr	SINE	Alu
chr17	43541668	43544491	2824	*	2824	69	0.695522	0.476699	0.218822	307.427	chr17	43543606	43543631	26	+	(T)n	Simple_repeat	undefined
chr17	43541668	43544491	2824	*	2824	69	0.695522	0.476699	0.218822	307.427	chr17	43543734	43543880	147	-	MIRc	SINE	MIR
chr17	43541668	43544491	2824	*	2824	69	0.695522	0.476699	0.218822	307.427	chr17	43544380	43544502	123	-	MIR3	SINE	MIR
chrX	39492280	39494047	1768	*	1768	48	0.58987	0.25182	0.33805	301.078	chrX	39493702	39493727	26	+	(A)n	Simple_repeat	undefined
chrX	117982455	117984891	2437	*	2437	68	0.150652	0.34704	-0.196388	-300.962	chrX	117982540	117982562	23	+	(A)n	Simple_repeat	undefined
chrX	117982455	117984891	2437	*	2437	68	0.150652	0.34704	-0.196388	-300.962	chrX	117982661	117982704	44	+	(AC)n	Simple_repeat	undefined
chrX	117982455	117984891	2437	*	2437	68	0.150652	0.34704	-0.196388	-300.962	chrX	117983612	117983673	62	+	(GGC)n	Simple_repeat	undefined
chrX	114141858	114144011	2154	*	2154	68	0.791852	0.554144	0.237709	299.52	chrX	114142252	114142343	92	+	A-rich	Low_complexity	undefined
chrX	114141858	114144011	2154	*	2154	68	0.791852	0.554144	0.237709	299.52	chrX	114143912	114143946	35	+	(GGCCC)n	Simple_repeat	undefined
chrX	48680470	48682864	2395	*	2395	62	0.212064	0.426611	-0.214547	-297.486	chrX	48681658	48681707	50	+	(GCC)n	Simple_repeat	undefined
chrX	48680470	48682864	2395	*	2395	62	0.212064	0.426611	-0.214547	-297.486	chrX	48681903	48681945	43	+	(GGC)n	Simple_repeat	undefined
chrX	48680470	48682864	2395	*	2395	62	0.212064	0.426611	-0.214547	-297.486	chrX	48681925	48681998	74	+	GA-rich	Low_complexity	undefined
chrX	48680470	48682864	2395	*	2395	62	0.212064	0.426611	-0.214547	-297.486	chrX	48682324	48682352	29	+	(GCAGGA)n	Simple_repeat	undefined
chrX	48680470	48682864	2395	*	2395	62	0.212064	0.426611	-0.214547	-297.486	chrX	48682594	48682609	16	+	(GCCGCA)n	Simple_repeat	undefined
chrX	48680470	48682864	2395	*	2395	62	0.212064	0.426611	-0.214547	-297.486	chrX	48682609	48682643	35	+	(CAG)n	Simple_repeat	undefined
chr21	5593135	5594702	1568	*	1568	56	0.335301	0.559046	-0.223746	-287.586	chr21	5593214	5593424	211	+	AluSx	SINE	Alu
chr21	5593135	5594702	1568	*	1568	56	0.335301	0.559046	-0.223746	-287.586	chr21	5594358	5594396	39	+	(TTGTT)n	Simple_repeat	undefined
chr21	5593135	5594702	1568	*	1568	56	0.335301	0.559046	-0.223746	-287.586	chr21	5594600	5594688	89	+	(TGT)n	Simple_repeat	undefined
chrX	114285076	114287024	1949	*	1949	67	0.718346	0.422557	0.295789	287.515	chrX	114286470	114286504	35	+	(GGCCC)n	Simple_repeat	undefined
chrX	149165019	149167427	2409	*	2409	66	0.0974734	0.260524	-0.163051	-286.376	chrX	149165044	149165160	117	+	L4_C_Mam	LINE	RTE-X
chrX	149165019	149167427	2409	*	2409	66	0.0974734	0.260524	-0.163051	-286.376	chrX	149165160	149165190	31	+	(GT)n	Simple_repeat	undefined
chrX	149165019	149167427	2409	*	2409	66	0.0974734	0.260524	-0.163051	-286.376	chrX	149165391	149165551	161	-	MER5A1	DNA	hAT-Charlie
chrX	149165019	149167427	2409	*	2409	66	0.0974734	0.260524	-0.163051	-286.376	chrX	149165688	149165707	20	+	(C)n	Simple_repeat	undefined
chrX	149165019	149167427	2409	*	2409	66	0.0974734	0.260524	-0.163051	-286.376	chrX	149166278	149166309	32	+	GA-rich	Low_complexity	undefined
chrX	149165019	149167427	2409	*	2409	66	0.0974734	0.260524	-0.163051	-286.376	chrX	149166339	149166361	23	+	(GC)n	Simple_repeat	undefined
chrX	149165019	149167427	2409	*	2409	66	0.0974734	0.260524	-0.163051	-286.376	chrX	149166520	149166554	35	+	G-rich	Low_complexity	undefined
chr13	9245253	9248269	3017	*	3017	90	0.170647	0.341782	-0.171135	-285.518	chr13	9245379	9245413	35	+	(CTCC)n	Simple_repeat	undefined
chr13	9245253	9248269	3017	*	3017	90	0.170647	0.341782	-0.171135	-285.518	chr13	9245895	9245939	45	+	(CGAGCCG)n	Simple_repeat	undefined
chr13	9245253	9248269	3017	*	3017	90	0.170647	0.341782	-0.171135	-285.518	chr13	9246362	9247139	778	+	FordPrefect	DNA	hAT-Tip100
chr13	9245253	9248269	3017	*	3017	90	0.170647	0.341782	-0.171135	-285.518	chr13	9247421	9247456	36	+	(CCG)n	Simple_repeat	undefined
chr9	149516428	149518957	2530	*	2530	80	0.61565	0.467342	0.148307	271.607	chr9	149516491	149516524	34	+	(GCGGAGGG)n	Simple_repeat	undefined
chr9	149516428	149518957	2530	*	2530	80	0.61565	0.467342	0.148307	271.607	chr9	149518835	149518872	38	+	(CCCCACA)n	Simple_repeat	undefined
chr16	40830757	40832975	2219	*	2219	62	0.76472	0.405947	0.358772	260.826	chr16	40824056	40830869	6814	+	HSATII	Satellite	undefined
chr16	40830757	40832975	2219	*	2219	62	0.76472	0.405947	0.358772	260.826	chr16	40830869	40830915	47	+	(GATTCCATTC)n	Simple_repeat	undefined
chr16	40830757	40832975	2219	*	2219	62	0.76472	0.405947	0.358772	260.826	chr16	40830915	40833550	2636	+	HSATII	Satellite	undefined
chrX	52180986	52183270	2285	*	2285	57	0.190913	0.429358	-0.238445	-258.098	chrX	52180882	52181405	524	-	LTR6A	LTR	ERV1
chrX	52180986	52183270	2285	*	2285	57	0.190913	0.429358	-0.238445	-258.098	chrX	52181405	52181689	285	+	MER92C	LTR	ERV1
chrX	52180986	52183270	2285	*	2285	57	0.190913	0.429358	-0.238445	-258.098	chrX	52181714	52181746	33	+	(A)n	Simple_repeat	undefined
chr2	91750333	91753639	3307	*	3307	50	0.679919	0.408212	0.271707	253.978	chr2	91752114	91752179	66	-	TAR1	Satellite	subtelo
chr2	91750333	91753639	3307	*	3307	50	0.679919	0.408212	0.271707	253.978	chr2	91749866	91750341	476	-	REP522	Unknown	undefined
chr2	91750333	91753639	3307	*	3307	50	0.679919	0.408212	0.271707	253.978	chr2	91750341	91751629	1289	+	L1M1	LINE	L1
chr2	91750333	91753639	3307	*	3307	50	0.679919	0.408212	0.271707	253.978	chr2	91751629	91752112	484	-	REP522	Unknown	undefined
chr2	91750333	91753639	3307	*	3307	50	0.679919	0.408212	0.271707	253.978	chr2	91752178	91752732	555	-	TAR1	Satellite	subtelo
chr2	91750333	91753639	3307	*	3307	50	0.679919	0.408212	0.271707	253.978	chr2	91753205	91753376	172	-	L1MDa	LINE	L1
chr2	91750333	91753639	3307	*	3307	50	0.679919	0.408212	0.271707	253.978	chr2	91753376	91753644	269	-	AluJb	SINE	Alu
chrX	104253107	104255431	2325	*	2325	74	0.135642	0.262206	-0.126564	-253.632	chrX	104253460	104253482	23	+	(AATG)n	Simple_repeat	undefined
chrX	104253107	104255431	2325	*	2325	74	0.135642	0.262206	-0.126564	-253.632	chrX	104254082	104254150	69	+	G-rich	Low_complexity	undefined
chrX	104253107	104255431	2325	*	2325	74	0.135642	0.262206	-0.126564	-253.632	chrX	104254539	104254600	62	+	(TCCTCCT)n	Simple_repeat	undefined
chrX	128489593	128491674	2082	*	2082	57	0.150329	0.352593	-0.202264	-253.042	chrX	128490701	128490802	102	+	(CG)n	Simple_repeat	undefined
chr1	200906715	200910332	3618	*	3618	77	0.130142	0.253331	-0.12319	-252.785	chr1	200908914	200908952	39	+	(GT)n	Simple_repeat	undefined
chrX	22916649	22919275	2627	*	2627	78	0.102776	0.224174	-0.121398	-249.976	chrX	22917294	22917336	43	+	(CCGGGAGC)n	Simple_repeat	undefined
chrX	22916649	22919275	2627	*	2627	78	0.102776	0.224174	-0.121398	-249.976	chrX	22917884	22917913	30	+	(GGGGA)n	Simple_repeat	undefined
chrX	22916649	22919275	2627	*	2627	78	0.102776	0.224174	-0.121398	-249.976	chrX	22918317	22918387	71	+	(CGC)n	Simple_repeat	undefined
chrX	22916649	22919275	2627	*	2627	78	0.102776	0.224174	-0.121398	-249.976	chrX	22918391	22918431	41	+	(CCCGCG)n	Simple_repeat	undefined
chr13	99166521	99168770	2250	*	2250	73	0.153769	0.272727	-0.118958	-247.095	chr13	99167209	99167253	45	+	(CA)n	Simple_repeat	undefined
chr13	99166521	99168770	2250	*	2250	73	0.153769	0.272727	-0.118958	-247.095	chr13	99167968	99168021	54	+	(GCCCC)n	Simple_repeat	undefined
chr18	47171213	47173038	1826	*	1826	63	0.923272	0.743152	0.180119	246.062	chr18	47171271	47171342	72	+	(CCG)n	Simple_repeat	undefined
chrX	114138932	114140886	1955	*	1955	63	0.814876	0.618812	0.196064	244.116	chrX	114139303	114139394	92	+	A-rich	Low_complexity	undefined
chr10	42752488	42754677	2190	*	2190	67	0.87513	0.637938	0.237192	243.85	chr10	42725451	42759878	34428	-	HSATII	Satellite	undefined
chr1	2576610	2579527	2918	*	2918	61	0.63568	0.82562	-0.18994	-237.574	chr1	2577130	2577163	34	+	(GCCTG)n	Simple_repeat	undefined
chrX	153619463	153621296	1834	*	1834	52	0.20385	0.434131	-0.23028	-235.927	chrX	153619706	153619725	20	+	(G)n	Simple_repeat	undefined
chrX	153619463	153621296	1834	*	1834	52	0.20385	0.434131	-0.23028	-235.927	chrX	153620111	153620163	53	+	(GGC)n	Simple_repeat	undefined
chrX	153619463	153621296	1834	*	1834	52	0.20385	0.434131	-0.23028	-235.927	chrX	153620139	153620182	44	+	(GGCCGG)n	Simple_repeat	undefined
chr17	4433266	4435380	2115	*	2115	59	0.60341	0.785325	-0.181915	-233.265	chr17	4434517	4434554	38	+	(CACCAG)n	Simple_repeat	undefined
chr17	4433266	4435380	2115	*	2115	59	0.60341	0.785325	-0.181915	-233.265	chr17	4434975	4434992	18	+	(TCCCCC)n	Simple_repeat	undefined
chr17	4433266	4435380	2115	*	2115	59	0.60341	0.785325	-0.181915	-233.265	chr17	4434992	4435035	44	+	(CTC)n	Simple_repeat	undefined
chr19	51491407	51493235	1829	*	1829	62	0.383237	0.56715	-0.183913	-232.888	chr19	51491225	51491458	234	-	MIR	SINE	MIR
chr19	51491407	51493235	1829	*	1829	62	0.383237	0.56715	-0.183913	-232.888	chr19	51491763	51491800	38	+	(CGGCGG)n	Simple_repeat	undefined
chr19	51491407	51493235	1829	*	1829	62	0.383237	0.56715	-0.183913	-232.888	chr19	51492909	51492976	68	+	G-rich	Low_complexity	undefined
chrX	54776397	54778137	1741	*	1741	55	0.100575	0.251779	-0.151204	-227.453	chrX	54777510	54777558	49	+	(GGAGGC)n	Simple_repeat	undefined
chr16	1000875	1003403	2529	*	2529	70	0.319309	0.480679	-0.16137	-225.131	chr16	1002359	1002410	52	+	GA-rich	Low_complexity	undefined
chr16	1000875	1003403	2529	*	2529	70	0.319309	0.480679	-0.16137	-225.131	chr16	1002505	1002535	31	+	(C)n	Simple_repeat	undefined
chrX	41327144	41329331	2188	*	2188	60	0.127435	0.28326	-0.155825	-224.83	chrX	41327758	41327804	47	+	G-rich	Low_complexity	undefined
chrX	41327144	41329331	2188	*	2188	60	0.127435	0.28326	-0.155825	-224.83	chrX	41328129	41328186	58	+	G-rich	Low_complexity	undefined
chrX	41327144	41329331	2188	*	2188	60	0.127435	0.28326	-0.155825	-224.83	chrX	41328175	41328199	25	+	(GCCC)n	Simple_repeat	undefined
chrX	41327144	41329331	2188	*	2188	60	0.127435	0.28326	-0.155825	-224.83	chrX	41328393	41328451	59	+	(GCG)n	Simple_repeat	undefined
chrX	48512004	48513640	1637	*	1637	49	0.196438	0.408201	-0.211763	-222.35	chrX	48511972	48512283	312	-	AluY	SINE	Alu
chrX	48512004	48513640	1637	*	1637	49	0.196438	0.408201	-0.211763	-222.35	chrX	48513010	48513057	48	+	(ATCGACC)n	Simple_repeat	undefined
chr8	143728117	143729838	1722	*	1722	46	0.80972	0.586711	0.223009	219.43	chr8	143728401	143728725	325	-	L2c	LINE	L2
chr8	143728117	143729838	1722	*	1722	46	0.80972	0.586711	0.223009	219.43	chr8	143729034	143729254	221	-	LTR103_Mam	LTR	ERV1
chr8	143728117	143729838	1722	*	1722	46	0.80972	0.586711	0.223009	219.43	chr8	143729461	143729594	134	+	MIR	SINE	MIR
chr8	143728117	143729838	1722	*	1722	46	0.80972	0.586711	0.223009	219.43	chr8	143729818	143729896	79	+	(CAGAGGC)n	Simple_repeat	undefined
chr10	42757528	42759770	2243	*	2243	68	0.859745	0.653639	0.206106	219.367	chr10	42725451	42759878	34428	-	HSATII	Satellite	undefined
chr1	227777943	227779789	1847	*	1847	46	0.23763	0.676763	-0.439133	-219.285	chr1	227777770	227778077	308	+	AluYk3	SINE	Alu
chr1	227777943	227779789	1847	*	1847	46	0.23763	0.676763	-0.439133	-219.285	chr1	227778086	227778207	122	-	5S	rRNA	undefined
chr1	227777943	227779789	1847	*	1847	46	0.23763	0.676763	-0.439133	-219.285	chr1	227778777	227778898	122	+	(CA)n	Simple_repeat	undefined
chr1	227777943	227779789	1847	*	1847	46	0.23763	0.676763	-0.439133	-219.285	chr1	227778909	227779150	242	+	GA-rich	Low_complexity	undefined
chr1	227777943	227779789	1847	*	1847	46	0.23763	0.676763	-0.439133	-219.285	chr1	227778218	227778775	558	+	COMP-subunit_5SRNA_rnd-6_family-13720	Unknown	undefined
chr1	227777943	227779789	1847	*	1847	46	0.23763	0.676763	-0.439133	-219.285	chr1	227779151	227780010	860	+	COMP-subunit_5SRNA_rnd-6_family-13719	Unknown	undefined
chr20	65594086	65595745	1660	*	1660	56	0.214275	0.365282	-0.151007	-211.716	chr20	65594410	65594721	312	-	AluY	SINE	Alu
chrY	844377	845476	1100	*	1100	30	0.570689	0.138494	0.432194	211.19	chrY	844244	844476	233	+	LTR9	LTR	ERV1
chrY	844377	845476	1100	*	1100	30	0.570689	0.138494	0.432194	211.19	chrY	844474	844525	52	+	LTR9	LTR	ERV1
chrY	844377	845476	1100	*	1100	30	0.570689	0.138494	0.432194	211.19	chrY	844523	844574	52	+	LTR9	LTR	ERV1
chrY	844377	845476	1100	*	1100	30	0.570689	0.138494	0.432194	211.19	chrY	844572	844623	52	+	LTR9	LTR	ERV1
chrY	844377	845476	1100	*	1100	30	0.570689	0.138494	0.432194	211.19	chrY	844621	844868	248	+	LTR9	LTR	ERV1
chrY	844377	845476	1100	*	1100	30	0.570689	0.138494	0.432194	211.19	chrY	844897	844996	100	+	(CTCT)n	Simple_repeat	undefined
chrY	844377	845476	1100	*	1100	30	0.570689	0.138494	0.432194	211.19	chrY	844996	845042	47	+	(TC)n	Simple_repeat	undefined
chrY	844377	845476	1100	*	1100	30	0.570689	0.138494	0.432194	211.19	chrY	845042	845121	80	+	(CTCT)n	Simple_repeat	undefined
chrY	844377	845476	1100	*	1100	30	0.570689	0.138494	0.432194	211.19	chrY	845158	845181	24	+	(TCTG)n	Simple_repeat	undefined
chrY	844377	845476	1100	*	1100	30	0.570689	0.138494	0.432194	211.19	chrY	845187	845244	58	+	(CT)n	Simple_repeat	undefined
chrY	844377	845476	1100	*	1100	30	0.570689	0.138494	0.432194	211.19	chrY	845287	845465	179	-	HERVIP10FH-int	LTR	ERV1
chr19	58782122	58784122	2001	*	2001	56	0.849461	0.697929	0.151532	210.876	chr19	58781860	58782268	409	-	L1MB5	LINE	L1
chr19	58782122	58784122	2001	*	2001	56	0.849461	0.697929	0.151532	210.876	chr19	58783735	58783795	61	+	(CAGG)n	Simple_repeat	undefined
chr3	150134906	150137328	2423	*	2423	37	0.592192	0.304631	0.287562	210.8	chr3	150136603	150136664	62	+	(TTTTTG)n	Simple_repeat	undefined
chr5	159633262	159635257	1996	*	1996	63	0.313521	0.17712	0.1364	209.485	chr5	159633808	159633983	176	-	MIRb	SINE	MIR
chr5	159633262	159635257	1996	*	1996	63	0.313521	0.17712	0.1364	209.485	chr5	159634128	159634162	35	+	GA-rich	Low_complexity	undefined
chr5	159633262	159635257	1996	*	1996	63	0.313521	0.17712	0.1364	209.485	chr5	159635139	159635176	38	+	(CATGTGT)n	Simple_repeat	undefined
chr5	8396871	8398256	1386	*	1386	42	0.474528	0.259807	0.214721	208.965	chr5	8396729	8396957	229	-	MIR	SINE	MIR
chr5	8396871	8398256	1386	*	1386	42	0.474528	0.259807	0.214721	208.965	chr5	8398234	8398332	99	-	L2b	LINE	L2
chr3	150112528	150115262	2735	*	2735	50	0.548134	0.356399	0.191734	208.647	chr3	150112623	150112697	75	+	(GATG)n	Simple_repeat	undefined
chrX	114287460	114289307	1848	*	1848	59	0.733058	0.504697	0.228361	208.261	chrX	114287782	114287873	92	+	A-rich	Low_complexity	undefined
chr1	247848327	247849029	703	*	703	41	0.866175	0.59226	0.273915	207.657	chr1	247848487	247848524	38	+	tRNA-Cys-TGY	tRNA	undefined
chr1	247848327	247849029	703	*	703	41	0.866175	0.59226	0.273915	207.657	chr1	247848699	247848736	38	+	tRNA-Cys-TGY	tRNA	undefined
chr1	247848327	247849029	703	*	703	41	0.866175	0.59226	0.273915	207.657	chr1	247848752	247848789	38	+	tRNA-Cys-TGY	tRNA	undefined
chr1	247848327	247849029	703	*	703	41	0.866175	0.59226	0.273915	207.657	chr1	247848858	247848895	38	+	tRNA-Cys-TGY	tRNA	undefined
chr1	247848327	247849029	703	*	703	41	0.866175	0.59226	0.273915	207.657	chr1	247848911	247848948	38	+	tRNA-Cys-TGY	tRNA	undefined
chr1	247848327	247849029	703	*	703	41	0.866175	0.59226	0.273915	207.657	chr1	247848964	247849001	38	+	tRNA-Cys-TGY	tRNA	undefined
chr1	247848327	247849029	703	*	703	41	0.866175	0.59226	0.273915	207.657	chr1	247849017	247849054	38	+	tRNA-Cys-TGY	tRNA	undefined
chr6	169315054	169316767	1714	*	1714	70	0.793341	0.651921	0.14142	207.521	chr6	169316587	169316734	148	-	L2a	LINE	L2
chr14	2102053	2104087	2035	*	2035	56	0.277953	0.107367	0.170586	206.924	chr14	2101860	2102111	252	+	(TTTC)n	Simple_repeat	undefined
chr14	2102053	2104087	2035	*	2035	56	0.277953	0.107367	0.170586	206.924	chr14	2102187	2102238	52	+	(CCTC)n	Simple_repeat	undefined
chr14	2102053	2104087	2035	*	2035	56	0.277953	0.107367	0.170586	206.924	chr14	2102366	2102400	35	+	(CTCC)n	Simple_repeat	undefined
chr14	2102053	2104087	2035	*	2035	56	0.277953	0.107367	0.170586	206.924	chr14	2102882	2102926	45	+	(CGAGCCG)n	Simple_repeat	undefined
chr14	2102053	2104087	2035	*	2035	56	0.277953	0.107367	0.170586	206.924	chr14	2103349	2104126	778	+	FordPrefect	DNA	hAT-Tip100
chr16	51719771	51721555	1785	*	1785	57	0.808962	0.517075	0.291886	206.921	chr16	51719729	51719775	47	+	(GATTCCATTC)n	Simple_repeat	undefined
chr16	51719771	51721555	1785	*	1785	57	0.808962	0.517075	0.291886	206.921	chr16	51719775	51720140	366	+	HSATII	Satellite	undefined
chr16	51719771	51721555	1785	*	1785	57	0.808962	0.517075	0.291886	206.921	chr16	51720140	51720186	47	+	(GATTCCATTC)n	Simple_repeat	undefined
chr16	51719771	51721555	1785	*	1785	57	0.808962	0.517075	0.291886	206.921	chr16	51720186	51725841	5656	+	HSATII	Satellite	undefined
chr6	165448872	165451190	2319	*	2319	47	0.423617	0.211306	0.212311	206.826	chr6	165449820	165449853	34	+	(TTTCTT)n	Simple_repeat	undefined
chr6	165448872	165451190	2319	*	2319	47	0.423617	0.211306	0.212311	206.826	chr6	165451006	165451033	28	+	(CTC)n	Simple_repeat	undefined
chrX	68877791	68879966	2176	*	2176	52	0.194137	0.39272	-0.198584	-206.663	chrX	68878071	68878111	41	+	(GCC)n	Simple_repeat	undefined
chrX	68877791	68879966	2176	*	2176	52	0.194137	0.39272	-0.198584	-206.663	chrX	68878438	68878479	42	+	(CGG)n	Simple_repeat	undefined
chrX	68877791	68879966	2176	*	2176	52	0.194137	0.39272	-0.198584	-206.663	chrX	68879505	68879620	116	+	(TG)n	Simple_repeat	undefined
chrX	46318899	46320846	1948	*	1948	55	0.135275	0.298949	-0.163674	-204.897	chrX	46318546	46318914	369	-	MLT2C1	LTR	ERVL
chrX	46318899	46320846	1948	*	1948	55	0.135275	0.298949	-0.163674	-204.897	chrX	46319177	46319239	63	+	G-rich	Low_complexity	undefined
chrX	46318899	46320846	1948	*	1948	55	0.135275	0.298949	-0.163674	-204.897	chrX	46319426	46319466	41	+	(CCG)n	Simple_repeat	undefined
chrX	46318899	46320846	1948	*	1948	55	0.135275	0.298949	-0.163674	-204.897	chrX	46320537	46320571	35	+	(TTTTG)n	Simple_repeat	undefined
chr1	121405234	121406993	1760	*	1760	71	0.128882	0.0640617	0.0648201	204.777	chr1	121406955	121407021	67	-	MIR3	SINE	MIR
chr1	121405234	121406993	1760	*	1760	71	0.128882	0.0640617	0.0648201	204.777	chr1	121405144	121406286	1143	-	SAT-VAR_rnd-6_family-4384	Satellite	undefined
chr16	41000239	41001588	1350	*	1350	44	0.804605	0.45263	0.351975	203.507	chr16	41000145	41000510	366	+	HSATII	Satellite	undefined
chr16	41000239	41001588	1350	*	1350	44	0.804605	0.45263	0.351975	203.507	chr16	41000510	41000556	47	+	(GATTCCATTC)n	Simple_repeat	undefined
chr16	41000239	41001588	1350	*	1350	44	0.804605	0.45263	0.351975	203.507	chr16	41000556	41006211	5656	+	HSATII	Satellite	undefined
chrX	128843392	128844357	966	*	966	33	0.14466	0.391377	-0.246717	-203.015	chrX	128843438	128843497	60	-	MADE1	DNA	TcMar-Mariner
chrX	128843392	128844357	966	*	966	33	0.14466	0.391377	-0.246717	-203.015	chrX	128844157	128844195	39	+	(GGAGTGG)n	Simple_repeat	undefined
chr21	12323655	12325456	1802	*	1802	61	0.552505	0.404048	0.148457	202.169	chr21	12324062	12324128	67	+	(CCCAATC)n	Simple_repeat	undefined
chr21	12323655	12325456	1802	*	1802	61	0.552505	0.404048	0.148457	202.169	chr21	12324522	12326145	1624	-	REP522	Unknown	undefined
chrX	68866955	68868916	1962	*	1962	58	0.159503	0.302421	-0.142918	-202.14	chrX	68868413	68868484	72	+	(GCCCCTA)n	Simple_repeat	undefined
chrX	130813183	130815052	1870	*	1870	52	0.112947	0.263113	-0.150166	-201.063	chrX	130813263	130813369	107	+	GA-rich	Low_complexity	undefined
chrX	130813183	130815052	1870	*	1870	52	0.112947	0.263113	-0.150166	-201.063	chrX	130813563	130813636	74	+	(CAGCGG)n	Simple_repeat	undefined
chr16	94701606	94703251	1646	*	1646	58	0.529768	0.368115	0.161653	200.554	chr16	94703204	94703297	94	+	MER91A	DNA	hAT-Tip100
chrX	49194397	49195972	1576	*	1576	56	0.121292	0.24651	-0.125218	-200.115	chrX	49194825	49194861	37	+	GA-rich	Low_complexity	undefined
chrX	49194397	49195972	1576	*	1576	56	0.121292	0.24651	-0.125218	-200.115	chrX	49194963	49195142	180	-	MER5B	DNA	hAT-Charlie
chrX	49194397	49195972	1576	*	1576	56	0.121292	0.24651	-0.125218	-200.115	chrX	49195601	49195663	63	+	(AGCCGG)n	Simple_repeat	undefined
chrX	49194397	49195972	1576	*	1576	56	0.121292	0.24651	-0.125218	-200.115	chrX	49195776	49195878	103	+	(GCCCCG)n	Simple_repeat	undefined
chrX	114133381	114135133	1753	*	1753	58	0.679654	0.506374	0.173279	199.821	chrX	114133398	114133463	66	+	(GAGAGA)n	Simple_repeat	undefined
chrX	114133381	114135133	1753	*	1753	58	0.679654	0.506374	0.173279	199.821	chrX	114135034	114135068	35	+	(GGCCC)n	Simple_repeat	undefined
chr16	2148617	2150290	1674	*	1674	45	0.337948	0.145817	0.192131	198.825	chr16	2150162	2150305	144	-	MIRb	SINE	MIR
chrX	52242214	52243610	1397	*	1397	44	0.107713	0.303401	-0.195688	-198.205	chrX	52243492	52243524	33	+	(T)n	Simple_repeat	undefined
chrX	52242214	52243610	1397	*	1397	44	0.107713	0.303401	-0.195688	-198.205	chrX	52243549	52243833	285	-	MER92C	LTR	ERV1
chr17	302304	303903	1600	*	1600	69	0.707608	0.588819	0.118789	197.13	chr17	303716	304077	362	-	L1ME3A	LINE	L1
chr15	19896190	19897233	1044	*	1044	39	0.478266	0.226459	0.251807	196.985	chr15	19895119	19896191	1073	+	L1M1	LINE	L1
chr22	5717795	5719933	2139	*	2139	63	0.665606	0.811248	-0.145642	-193.513	chr22	5717806	5717854	49	+	(CCGGCC)n	Simple_repeat	undefined
chr22	5717795	5719933	2139	*	2139	63	0.665606	0.811248	-0.145642	-193.513	chr22	5717996	5719865	1870	+	SSU-rRNA_Hsa	rRNA	undefined
chr18	47200597	47202046	1450	*	1450	50	0.768094	0.921217	-0.153123	-192.602	chr18	47200811	47200882	72	+	(CCG)n	Simple_repeat	undefined
chrX	137021029	137022706	1678	*	1678	58	0.118218	0.23189	-0.113672	-190.038	chrX	137021550	137021570	21	+	(CCT)n	Simple_repeat	undefined
chrX	137021029	137022706	1678	*	1678	58	0.118218	0.23189	-0.113672	-190.038	chrX	137022290	137022317	28	+	(CCCACC)n	Simple_repeat	undefined
chr1	1740586	1742044	1459	*	1459	44	0.746295	0.549419	0.196876	188.218	chr1	1741094	1741123	30	+	(CA)n	Simple_repeat	undefined
chr10	93940129	93942149	2021	*	2021	57	0.550423	0.393432	0.156991	185.309	chr10	93941664	93941757	94	+	MIRb	SINE	MIR
chr19	6464724	6466439	1716	*	1716	54	0.157029	0.281521	-0.124492	-185.097	chr19	6465492	6465528	37	+	(CCCAGTC)n	Simple_repeat	undefined
chr19	6464724	6466439	1716	*	1716	54	0.157029	0.281521	-0.124492	-185.097	chr19	6465994	6466029	36	+	(CTGAGTCC)n	Simple_repeat	undefined
chr7	50942422	50944255	1834	*	1834	51	0.416007	0.571889	-0.155882	-185.042	chr7	50943525	50943578	54	+	(CCGCCCA)n	Simple_repeat	undefined
chr13	9300415	9302933	2519	*	2519	67	0.216203	0.378056	-0.161853	-184.252	chr13	9301862	9301971	110	+	MER45C	DNA	hAT-Tip100
chr13	9300415	9302933	2519	*	2519	67	0.216203	0.378056	-0.161853	-184.252	chr13	9299442	9301311	1870	+	SSU-rRNA_Hsa	rRNA	undefined
chr13	9300415	9302933	2519	*	2519	67	0.216203	0.378056	-0.161853	-184.252	chr13	9301332	9301360	29	+	(CCG)n	Simple_repeat	undefined
chr13	9300415	9302933	2519	*	2519	67	0.216203	0.378056	-0.161853	-184.252	chr13	9301391	9301429	39	+	(CGCGTG)n	Simple_repeat	undefined
chr13	9300415	9302933	2519	*	2519	67	0.216203	0.378056	-0.161853	-184.252	chr13	9301423	9301449	27	+	(CGTT)n	Simple_repeat	undefined
chr13	9300415	9302933	2519	*	2519	67	0.216203	0.378056	-0.161853	-184.252	chr13	9301488	9301525	38	+	GA-rich	Low_complexity	undefined
chr13	9300415	9302933	2519	*	2519	67	0.216203	0.378056	-0.161853	-184.252	chr13	9301559	9301649	91	+	(CGG)n	Simple_repeat	undefined
chr13	9300415	9302933	2519	*	2519	67	0.216203	0.378056	-0.161853	-184.252	chr13	9301991	9302070	80	+	(CCGCCG)n	Simple_repeat	undefined
chr2	130466337	130467846	1510	*	1510	47	0.5081	0.690831	-0.182731	-183.392	chr2	130466840	130467144	305	-	AluY	SINE	Alu
chr2	130466337	130467846	1510	*	1510	47	0.5081	0.690831	-0.182731	-183.392	chr2	130467155	130467287	133	-	AluSc8	SINE	Alu
chr19	40031626	40033156	1531	*	1531	59	0.927182	0.769294	0.157889	181.923	chr19	40032144	40032155	12	+	(ACAG)n	Simple_repeat	undefined
chr19	40031626	40033156	1531	*	1531	59	0.927182	0.769294	0.157889	181.923	chr19	40032155	40032245	91	+	GA-rich	Low_complexity	undefined
chr19	40031626	40033156	1531	*	1531	59	0.927182	0.769294	0.157889	181.923	chr19	40032245	40032299	55	+	(ACAG)n	Simple_repeat	undefined
chr19	40031626	40033156	1531	*	1531	59	0.927182	0.769294	0.157889	181.923	chr19	40032251	40032343	93	+	(CA)n	Simple_repeat	undefined
chr19	40031626	40033156	1531	*	1531	59	0.927182	0.769294	0.157889	181.923	chr19	40032343	40033928	1586	-	SST1	Satellite	centr
chr19	40031626	40033156	1531	*	1531	59	0.927182	0.769294	0.157889	181.923	chr19	40031415	40032145	731	+	SAT-VAR_rnd-1_family-9	Satellite	undefined
chrX	152244340	152245755	1416	*	1416	51	0.0447579	0.137412	-0.0926545	-181.277	chrX	152244439	152244474	36	+	(TGGCCG)n	Simple_repeat	undefined
chrX	152244340	152245755	1416	*	1416	51	0.0447579	0.137412	-0.0926545	-181.277	chrX	152245559	152245601	43	+	(GGC)n	Simple_repeat	undefined
chr16	41269768	41271324	1557	*	1557	54	0.629544	0.830399	-0.200855	-179.374	chr16	41264442	41270094	5653	+	HSATII	Satellite	undefined
chr16	41269768	41271324	1557	*	1557	54	0.629544	0.830399	-0.200855	-179.374	chr16	41270094	41270140	47	+	(GATTCCATTC)n	Simple_repeat	undefined
chr16	41269768	41271324	1557	*	1557	54	0.629544	0.830399	-0.200855	-179.374	chr16	41270140	41270505	366	+	HSATII	Satellite	undefined
chr16	41269768	41271324	1557	*	1557	54	0.629544	0.830399	-0.200855	-179.374	chr16	41270505	41270551	47	+	(GATTCCATTC)n	Simple_repeat	undefined
chr16	41269768	41271324	1557	*	1557	54	0.629544	0.830399	-0.200855	-179.374	chr16	41270551	41276180	5630	+	HSATII	Satellite	undefined
chr17	75811036	75812360	1325	*	1325	43	0.553941	0.74156	-0.187619	-179.082	chr17	75810954	75811139	186	+	Kanga1	DNA	TcMar-Tc2
chr16	95132349	95133732	1384	*	1384	54	0.329238	0.208338	0.1209	178.877	chr16	95132964	95132990	27	+	(T)n	Simple_repeat	undefined
chr16	95132349	95133732	1384	*	1384	54	0.329238	0.208338	0.1209	178.877	chr16	95132992	95133022	31	+	(AC)n	Simple_repeat	undefined
chrX	153695631	153697138	1508	*	1508	45	0.116569	0.272187	-0.155618	-178.319	chrX	153696606	153696687	82	+	(GCC)n	Simple_repeat	undefined
chrX	153695631	153697138	1508	*	1508	45	0.116569	0.272187	-0.155618	-178.319	chrX	153697045	153697066	22	+	(C)n	Simple_repeat	undefined
chr4	19502541	19503113	573	*	573	39	0.312403	0.529309	-0.216906	-177.68	chr4	19502698	19502819	122	-	Tigger17	DNA	TcMar-Tigger
chr4	19502541	19503113	573	*	573	39	0.312403	0.529309	-0.216906	-177.68	chr4	19502974	19503055	82	-	Tigger17	DNA	TcMar-Tigger
chr18	79785018	79786726	1709	*	1709	60	0.506146	0.372477	0.133669	176.409	chr18	79784914	79785482	569	-	L1MB5	LINE	L1
chr7	152292293	152294066	1774	*	1774	39	0.738149	0.51564	0.222508	175.824	chr7	152292455	152292514	60	+	(CTGTCT)n	Simple_repeat	undefined
chr7	152292293	152294066	1774	*	1774	39	0.738149	0.51564	0.222508	175.824	chr7	152293532	152293729	198	-	MIR3	SINE	MIR
chrX	76344964	76347078	2115	*	2115	44	0.16524	0.354034	-0.188794	-174.481	chrX	76346657	76346707	51	-	L2d2	LINE	L2
chrX	76344964	76347078	2115	*	2115	44	0.16524	0.354034	-0.188794	-174.481	chrX	76346715	76347022	308	+	AluSq	SINE	Alu
chr9	146129261	146131620	2360	*	2360	55	0.565587	0.404526	0.161061	174.067	chr9	146129307	146129588	282	+	GA-rich	Low_complexity	undefined
chr9	146129261	146131620	2360	*	2360	55	0.565587	0.404526	0.161061	174.067	chr9	146130655	146130722	68	+	(CACACGATG)n	Simple_repeat	undefined
chr9	146129261	146131620	2360	*	2360	55	0.565587	0.404526	0.161061	174.067	chr9	146131335	146131389	55	+	GA-rich	Low_complexity	undefined
chr9	146129261	146131620	2360	*	2360	55	0.565587	0.404526	0.161061	174.067	chr9	146131616	146131714	99	+	MIR3	SINE	MIR
chr11	133873796	133874720	925	*	925	33	0.735261	0.515932	0.219329	173.864	chr11	133873605	133873820	216	-	MIR	SINE	MIR
chr11	133873796	133874720	925	*	925	33	0.735261	0.515932	0.219329	173.864	chr11	133874167	133874243	77	-	L2a	LINE	L2
chr19	572591	574241	1651	*	1651	54	0.836671	0.713484	0.123188	171.878	chr19	573679	573734	56	+	G-rich	Low_complexity	undefined
chr19	572591	574241	1651	*	1651	54	0.836671	0.713484	0.123188	171.878	chr19	574141	574172	32	+	(AGCCCC)n	Simple_repeat	undefined
chr10	134123215	134124410	1196	*	1196	41	0.361014	0.538118	-0.177103	-171.758	chr10	134124208	134124215	8	+	(GCGGTG)n	Simple_repeat	undefined
chr10	134123215	134124410	1196	*	1196	41	0.361014	0.538118	-0.177103	-171.758	chr10	134124215	134124244	30	+	(GGC)n	Simple_repeat	undefined
chr10	134123215	134124410	1196	*	1196	41	0.361014	0.538118	-0.177103	-171.758	chr10	134124244	134124262	19	+	(GCGGTG)n	Simple_repeat	undefined
chrY	226153	227565	1413	*	1413	35	0.37173	0.703503	-0.331774	-171.748	chrY	226115	226423	309	-	AluSx1	SINE	Alu
chrY	226153	227565	1413	*	1413	35	0.37173	0.703503	-0.331774	-171.748	chrY	226431	226713	283	-	AluJb	SINE	Alu
chrY	226153	227565	1413	*	1413	35	0.37173	0.703503	-0.331774	-171.748	chrY	227407	227418	12	+	AluSg	SINE	Alu
chrY	226153	227565	1413	*	1413	35	0.37173	0.703503	-0.331774	-171.748	chrY	227418	227632	215	+	AluSx	SINE	Alu
chrX	45259622	45261435	1814	*	1814	51	0.0997404	0.22307	-0.123329	-171.276	chrX	45259647	45259690	44	+	(GT)n	Simple_repeat	undefined
chrX	45259622	45261435	1814	*	1814	51	0.0997404	0.22307	-0.123329	-171.276	chrX	45259689	45259749	61	+	(GA)n	Simple_repeat	undefined
chrX	45259622	45261435	1814	*	1814	51	0.0997404	0.22307	-0.123329	-171.276	chrX	45259882	45259913	32	+	(CACCAC)n	Simple_repeat	undefined
chrX	63459780	63461439	1660	*	1660	46	0.107422	0.26043	-0.153008	-171.162	chrX	63459870	63459904	35	+	(AAATA)n	Simple_repeat	undefined
chr8	7014310	7015990	1681	*	1681	42	0.905036	0.675393	0.229643	170.124	chr8	7014653	7014939	287	+	L1MB3	LINE	L1
chr8	7014310	7015990	1681	*	1681	42	0.905036	0.675393	0.229643	170.124	chr8	7014942	7014971	30	+	(AAAAC)n	Simple_repeat	undefined
chr8	7014310	7015990	1681	*	1681	42	0.905036	0.675393	0.229643	170.124	chr8	7014972	7019996	5025	+	COMP-subunit_FAM90A_rnd-6_family-7382	Unknown	undefined
chrX	148206874	148208303	1430	*	1430	53	0.154212	0.275696	-0.121484	-169.455	chrX	148206953	148206979	27	+	(GCGGG)n	Simple_repeat	undefined
chrX	148206874	148208303	1430	*	1430	53	0.154212	0.275696	-0.121484	-169.455	chrX	148207278	148207312	35	+	(GGCGG)n	Simple_repeat	undefined
chrX	148206874	148208303	1430	*	1430	53	0.154212	0.275696	-0.121484	-169.455	chrX	148207871	148207950	80	+	G-rich	Low_complexity	undefined
chr13	9174454	9176241	1788	*	1788	52	0.757526	0.889088	-0.131562	-169.188	chr13	9175353	9175397	45	+	(TC)n	Simple_repeat	undefined
chr13	9174454	9176241	1788	*	1788	52	0.757526	0.889088	-0.131562	-169.188	chr13	9175558	9175847	290	+	AluSz	SINE	Alu
chr13	9174454	9176241	1788	*	1788	52	0.757526	0.889088	-0.131562	-169.188	chr13	9175862	9175989	128	+	AluJb	SINE	Alu
chr13	9174454	9176241	1788	*	1788	52	0.757526	0.889088	-0.131562	-169.188	chr13	9176022	9176068	47	+	(TTTTC)n	Simple_repeat	undefined
chr13	9174454	9176241	1788	*	1788	52	0.757526	0.889088	-0.131562	-169.188	chr13	9176068	9176119	52	+	(TTTC)n	Simple_repeat	undefined
chr13	9174454	9176241	1788	*	1788	52	0.757526	0.889088	-0.131562	-169.188	chr13	9176119	9176182	64	+	(TTTTC)n	Simple_repeat	undefined
chr13	9174454	9176241	1788	*	1788	52	0.757526	0.889088	-0.131562	-169.188	chr13	9176202	9176259	58	-	AluJo	SINE	Alu
chr21	5527521	5529782	2262	*	2262	52	0.157469	0.365215	-0.207746	-168.968	chr21	5527178	5528734	1557	+	LSU-rRNA_Hsa	rRNA	undefined
chr21	5527521	5529782	2262	*	2262	52	0.157469	0.365215	-0.207746	-168.968	chr21	5528734	5528789	56	+	(CG)n	Simple_repeat	undefined
chr21	5527521	5529782	2262	*	2262	52	0.157469	0.365215	-0.207746	-168.968	chr21	5528779	5528820	42	+	(CGTC)n	Simple_repeat	undefined
chr21	5527521	5529782	2262	*	2262	52	0.157469	0.365215	-0.207746	-168.968	chr21	5528984	5529051	68	+	(GCCGCG)n	Simple_repeat	undefined
chr21	5527521	5529782	2262	*	2262	52	0.157469	0.365215	-0.207746	-168.968	chr21	5529656	5529957	302	+	(TCTCTC)n	Simple_repeat	undefined
chr10	134479155	134480830	1676	*	1676	52	0.318182	0.188013	0.130169	168.239	chr10	134479691	134479731	41	+	(CCAGCT)n	Simple_repeat	undefined
chr13	9295537	9297550	2014	*	2014	60	0.17353	0.318782	-0.145252	-167.696	chr13	9295611	9296388	778	+	FordPrefect	DNA	hAT-Tip100
chr13	9295537	9297550	2014	*	2014	60	0.17353	0.318782	-0.145252	-167.696	chr13	9296670	9296705	36	+	(CCG)n	Simple_repeat	undefined
chr1	138556328	138558032	1705	*	1705	51	0.652674	0.881416	-0.228742	-167.654	chr1	138553687	138556397	2711	-	HSATII	Satellite	undefined
chr1	138556328	138558032	1705	*	1705	51	0.652674	0.881416	-0.228742	-167.654	chr1	138556397	138556442	46	+	(ATCGAATGGA)n	Simple_repeat	undefined
chr1	138556328	138558032	1705	*	1705	51	0.652674	0.881416	-0.228742	-167.654	chr1	138556442	138558501	2060	-	HSATII	Satellite	undefined
chrX	130069672	130072372	2701	*	2701	49	0.782934	0.600637	0.182297	167.428	chrX	130069676	130069969	294	+	AluSc8	SINE	Alu
chrX	130069672	130072372	2701	*	2701	49	0.782934	0.600637	0.182297	167.428	chrX	130069969	130070085	117	-	AluJr	SINE	Alu
chrX	130069672	130072372	2701	*	2701	49	0.782934	0.600637	0.182297	167.428	chrX	130070195	130070430	236	-	L1MB5	LINE	L1
chrX	130069672	130072372	2701	*	2701	49	0.782934	0.600637	0.182297	167.428	chrX	130071978	130072279	302	+	AluSx1	SINE	Alu
chr1	138558536	138560178	1643	*	1643	51	0.659866	0.880069	-0.220202	-167.356	chr1	138558501	138558547	47	+	(ATCGAATGGA)n	Simple_repeat	undefined
chr1	138558536	138560178	1643	*	1643	51	0.659866	0.880069	-0.220202	-167.356	chr1	138558547	138559481	935	-	HSATII	Satellite	undefined
chr1	138558536	138560178	1643	*	1643	51	0.659866	0.880069	-0.220202	-167.356	chr1	138559481	138559526	46	+	(ATCGAATGGA)n	Simple_repeat	undefined
chr1	138558536	138560178	1643	*	1643	51	0.659866	0.880069	-0.220202	-167.356	chr1	138559526	138563162	3637	-	HSATII	Satellite	undefined
chr13	9254377	9256434	2058	*	2058	57	0.151801	0.300158	-0.148357	-167.016	chr13	9254471	9255256	786	+	LSU-rRNA_Hsa	rRNA	undefined
chr13	9254377	9256434	2058	*	2058	57	0.151801	0.300158	-0.148357	-167.016	chr13	9255256	9255296	41	+	(CCGCCC)n	Simple_repeat	undefined
chr13	9254377	9256434	2058	*	2058	57	0.151801	0.300158	-0.148357	-167.016	chr13	9255314	9255355	42	+	(GGC)n	Simple_repeat	undefined
chr13	9254377	9256434	2058	*	2058	57	0.151801	0.300158	-0.148357	-167.016	chr13	9255355	9259539	4185	+	LSU-rRNA_Hsa	rRNA	undefined
chr4	193529956	193531128	1173	*	1173	36	0.600676	0.255316	0.34536	166.475	chr4	193529866	193530233	368	-	LSAU	Satellite	undefined
chr4	193529956	193531128	1173	*	1173	36	0.600676	0.255316	0.34536	166.475	chr4	193530234	193530842	609	+	COMP-subunit_LSAU-BSAT_rnd-6_family-5403	Satellite	undefined
chr4	193529956	193531128	1173	*	1173	36	0.600676	0.255316	0.34536	166.475	chr4	193530842	193531299	458	-	COMP-subunit_LSAU-BSAT_rnd-1_family-4	Satellite	undefined
chr12	8240687	8242591	1905	*	1905	41	0.591325	0.383782	0.207543	165.999	chr12	8240677	8240775	99	-	MIRb	SINE	MIR
chr12	8240687	8242591	1905	*	1905	41	0.591325	0.383782	0.207543	165.999	chr12	8240850	8241181	332	-	AluSx	SINE	Alu
chr12	8240687	8242591	1905	*	1905	41	0.591325	0.383782	0.207543	165.999	chr12	8242460	8242743	284	-	AluSx	SINE	Alu
chr16	50106237	50107451	1215	*	1215	40	0.815708	0.539784	0.275924	165.726	chr16	50106192	50106557	366	+	HSATII	Satellite	undefined
chr16	50106237	50107451	1215	*	1215	40	0.815708	0.539784	0.275924	165.726	chr16	50106557	50106603	47	+	(GATTCCATTC)n	Simple_repeat	undefined
chr16	50106237	50107451	1215	*	1215	40	0.815708	0.539784	0.275924	165.726	chr16	50106603	50111884	5282	+	HSATII	Satellite	undefined
chr11	444989	446033	1045	*	1045	35	0.811777	0.597392	0.214385	165.554	chr11	445792	445841	50	+	(GCCCCC)n	Simple_repeat	undefined
chrX	128439286	128440450	1165	*	1165	45	0.158939	0.304698	-0.14576	-165.251	chrX	128439179	128439351	173	+	MamSINE1	SINE	tRNA-RTE
chrX	128439286	128440450	1165	*	1165	45	0.158939	0.304698	-0.14576	-165.251	chrX	128439722	128439745	24	+	(AGG)n	Simple_repeat	undefined
chrX	128439286	128440450	1165	*	1165	45	0.158939	0.304698	-0.14576	-165.251	chrX	128440042	128440328	287	-	AluSx	SINE	Alu
chr17	80426765	80428474	1710	*	1710	49	0.702493	0.548291	0.154202	163.988	chr17	80427341	80427401	61	-	L2c	LINE	L2
chr17	80426765	80428474	1710	*	1710	49	0.702493	0.548291	0.154202	163.988	chr17	80427886	80427923	38	+	(CAGTCCC)n	Simple_repeat	undefined
chr8	144852075	144852945	871	*	871	37	0.91137	0.776959	0.134412	163.512	chr8	144852006	144852078	73	+	L1MC5a	LINE	L1
chr8	144852075	144852945	871	*	871	37	0.91137	0.776959	0.134412	163.512	chr8	144852143	144852219	77	+	L1MC5a	LINE	L1
chr8	144852075	144852945	871	*	871	37	0.91137	0.776959	0.134412	163.512	chr8	144852732	144852861	130	+	L1MC5a	LINE	L1
chrX	152679640	152681499	1860	*	1860	43	0.155668	0.332657	-0.176989	-163.308	chrX	152679671	152679699	29	+	(CCCAG)n	Simple_repeat	undefined
chrX	152679640	152681499	1860	*	1860	43	0.155668	0.332657	-0.176989	-163.308	chrX	152680661	152680739	79	+	(GCC)n	Simple_repeat	undefined
chrX	152679640	152681499	1860	*	1860	43	0.155668	0.332657	-0.176989	-163.308	chrX	152681187	152681254	68	+	(CCCTCAG)n	Simple_repeat	undefined
chr6	168284314	168285446	1133	*	1133	46	0.879629	0.951408	-0.0717795	-162.43	chr6	168285316	168285442	127	+	MER57B1	LTR	ERV1
chrX	71512206	71513986	1781	*	1781	53	0.260302	0.435156	-0.174854	-161.742	chrX	71513093	71513143	51	+	(CCACCG)n	Simple_repeat	undefined
chrX	71512206	71513986	1781	*	1781	53	0.260302	0.435156	-0.174854	-161.742	chrX	71513176	71513248	73	+	(GCCTCC)n	Simple_repeat	undefined
chrX	71512206	71513986	1781	*	1781	53	0.260302	0.435156	-0.174854	-161.742	chrX	71513310	71513354	45	+	(CGC)n	Simple_repeat	undefined
chrX	71512206	71513986	1781	*	1781	53	0.260302	0.435156	-0.174854	-161.742	chrX	71512931	71512992	62	+	(CAGCCG)n	Simple_repeat	undefined
chrX	71512206	71513986	1781	*	1781	53	0.260302	0.435156	-0.174854	-161.742	chrX	71512998	71513037	40	+	(CGCATC)n	Simple_repeat	undefined
chrX	71512206	71513986	1781	*	1781	53	0.260302	0.435156	-0.174854	-161.742	chrX	71513253	71513305	53	+	(CGC)n	Simple_repeat	undefined
chrX	71512206	71513986	1781	*	1781	53	0.260302	0.435156	-0.174854	-161.742	chrX	71513376	71513422	47	+	G-rich	Low_complexity	undefined
chrX	71512206	71513986	1781	*	1781	53	0.260302	0.435156	-0.174854	-161.742	chrX	71513578	71513641	64	+	G-rich	Low_complexity	undefined
chrX	71512206	71513986	1781	*	1781	53	0.260302	0.435156	-0.174854	-161.742	chrX	71513701	71513789	89	+	(GCTGCGGG)n	Simple_repeat	undefined
chrX	71512206	71513986	1781	*	1781	53	0.260302	0.435156	-0.174854	-161.742	chrX	71513809	71513856	48	+	(GGGAGC)n	Simple_repeat	undefined
chr16	994003	995557	1555	*	1555	46	0.259665	0.418919	-0.159254	-161.228	chr16	994492	994525	34	+	(GCCCT)n	Simple_repeat	undefined
chrX	65973794	65975707	1914	*	1914	54	0.13131	0.250063	-0.118753	-160.764	chrX	65974160	65974223	64	+	(TCC)n	Simple_repeat	undefined
chrX	65973794	65975707	1914	*	1914	54	0.13131	0.250063	-0.118753	-160.764	chrX	65974567	65974621	55	+	A-rich	Low_complexity	undefined
chrX	65973794	65975707	1914	*	1914	54	0.13131	0.250063	-0.118753	-160.764	chrX	65975147	65975250	104	+	(GCA)n	Simple_repeat	undefined
chrX	65973794	65975707	1914	*	1914	54	0.13131	0.250063	-0.118753	-160.764	chrX	65975540	65975609	70	+	(CAG)n	Simple_repeat	undefined
chrX	19847809	19849675	1867	*	1867	53	0.118121	0.226038	-0.107918	-160.672	chrX	19847957	19847984	28	+	(TTTCC)n	Simple_repeat	undefined
chrX	19847809	19849675	1867	*	1867	53	0.118121	0.226038	-0.107918	-160.672	chrX	19849122	19849163	42	+	(TCCCGCC)n	Simple_repeat	undefined
chrX	19847809	19849675	1867	*	1867	53	0.118121	0.226038	-0.107918	-160.672	chrX	19849248	19849284	37	+	GA-rich	Low_complexity	undefined
chrX	19847809	19849675	1867	*	1867	53	0.118121	0.226038	-0.107918	-160.672	chrX	19849530	19849605	76	+	(CCCG)n	Simple_repeat	undefined
chrX	19847809	19849675	1867	*	1867	53	0.118121	0.226038	-0.107918	-160.672	chrX	19849620	19849685	66	+	(GCGGCA)n	Simple_repeat	undefined
chr5	181176272	181177912	1641	*	1641	49	0.849394	0.716743	0.132651	160.46	chr5	181176605	181176627	23	+	(GT)n	Simple_repeat	undefined
chr5	181176272	181177912	1641	*	1641	49	0.849394	0.716743	0.132651	160.46	chr5	181177849	181177881	33	+	(CCTC)n	Simple_repeat	undefined
chrX	36552877	36554249	1373	*	1373	43	0.108674	0.238122	-0.129448	-160.012	chrX	36552229	36553154	926	+	L1MA9	LINE	L1
chr19	13126262	13127901	1640	*	1640	50	0.33775	0.214056	0.123693	157.642	chr19	13126223	13126278	56	-	AmnL2-1	LINE	L2
chr19	13126262	13127901	1640	*	1640	50	0.33775	0.214056	0.123693	157.642	chr19	13127392	13127479	88	+	(TCTC)n	Simple_repeat	undefined
chr19	13126262	13127901	1640	*	1640	50	0.33775	0.214056	0.123693	157.642	chr19	13127764	13127795	32	+	(GGCGG)n	Simple_repeat	undefined
chr11	119441201	119443237	2037	*	2037	39	0.54681	0.342474	0.204336	156.724	chr11	119441230	119441380	151	-	MIRc	SINE	MIR
chr11	119441201	119443237	2037	*	2037	39	0.54681	0.342474	0.204336	156.724	chr11	119442712	119442789	78	+	MIR	SINE	MIR
chr11	119441201	119443237	2037	*	2037	39	0.54681	0.342474	0.204336	156.724	chr11	119442830	119443011	182	-	L1MB2	LINE	L1
chr11	119441201	119443237	2037	*	2037	39	0.54681	0.342474	0.204336	156.724	chr11	119443011	119443126	116	+	L2a	LINE	L2
chrX	139493608	139495265	1658	*	1658	42	0.128459	0.279015	-0.150555	-156.64	chrX	139493963	139494004	42	+	(TCG)n	Simple_repeat	undefined
chrX	139493608	139495265	1658	*	1658	42	0.128459	0.279015	-0.150555	-156.64	chrX	139494492	139494543	52	+	G-rich	Low_complexity	undefined
chrX	139493608	139495265	1658	*	1658	42	0.128459	0.279015	-0.150555	-156.64	chrX	139494603	139494653	51	+	(GGCGT)n	Simple_repeat	undefined
chrX	139493608	139495265	1658	*	1658	42	0.128459	0.279015	-0.150555	-156.64	chrX	139495125	139495156	32	+	(AC)n	Simple_repeat	undefined
chr1	247851136	247851719	584	*	584	34	0.702955	0.909274	-0.206319	-155.821	chr1	247851190	247851227	38	+	tRNA-Cys-TGY	tRNA	undefined
chr1	247851136	247851719	584	*	584	34	0.702955	0.909274	-0.206319	-155.821	chr1	247851243	247851280	38	+	tRNA-Cys-TGY	tRNA	undefined
chr1	247851136	247851719	584	*	584	34	0.702955	0.909274	-0.206319	-155.821	chr1	247851349	247851386	38	+	tRNA-Cys-TGY	tRNA	undefined
chr1	247851136	247851719	584	*	584	34	0.702955	0.909274	-0.206319	-155.821	chr1	247851402	247851439	38	+	tRNA-Cys-TGY	tRNA	undefined
chr1	247851136	247851719	584	*	584	34	0.702955	0.909274	-0.206319	-155.821	chr1	247851508	247851545	38	+	tRNA-Cys-TGY	tRNA	undefined
chrX	153122268	153123771	1504	*	1504	44	0.115059	0.258957	-0.143898	-155.767	chrX	153122367	153122386	20	+	(G)n	Simple_repeat	undefined
chrX	153122268	153123771	1504	*	1504	44	0.115059	0.258957	-0.143898	-155.767	chrX	153122772	153122824	53	+	(GGC)n	Simple_repeat	undefined
chrX	153122268	153123771	1504	*	1504	44	0.115059	0.258957	-0.143898	-155.767	chrX	153122800	153122843	44	+	(GGCCGG)n	Simple_repeat	undefined
chr1	227762338	227763318	981	*	981	36	0.444334	0.712417	-0.268083	-155.681	chr1	227762109	227762416	308	+	AluYk3	SINE	Alu
chr1	227762338	227763318	981	*	981	36	0.444334	0.712417	-0.268083	-155.681	chr1	227762425	227762546	122	-	5S	rRNA	undefined
chr1	227762338	227763318	981	*	981	36	0.444334	0.712417	-0.268083	-155.681	chr1	227763116	227763229	114	+	(CA)n	Simple_repeat	undefined
chr1	227762338	227763318	981	*	981	36	0.444334	0.712417	-0.268083	-155.681	chr1	227763240	227763481	242	+	GA-rich	Low_complexity	undefined
chr1	227762338	227763318	981	*	981	36	0.444334	0.712417	-0.268083	-155.681	chr1	227762557	227763114	558	+	COMP-subunit_5SRNA_rnd-6_family-13720	Unknown	undefined
chr19	1878984	1880505	1522	*	1522	35	0.330581	0.551735	-0.221154	-155.299	chr19	1880003	1880151	149	-	FLAM_C	SINE	Alu
chr19	1878984	1880505	1522	*	1522	35	0.330581	0.551735	-0.221154	-155.299	chr19	1880161	1880457	297	+	AluSx	SINE	Alu
chr10	134120732	134122279	1548	*	1548	43	0.557161	0.72072	-0.163559	-154.375	chr10	134122233	134122278	46	+	(CGTGTG)n	Simple_repeat	undefined
chr10	1661923	1664003	2081	*	2081	43	0.680668	0.494328	0.186339	154.202	chr10	1662093	1662570	478	-	L1MC2	LINE	L1
chr10	1661923	1664003	2081	*	2081	43	0.680668	0.494328	0.186339	154.202	chr10	1662570	1662867	298	-	AluSz6	SINE	Alu
chr10	1661923	1664003	2081	*	2081	43	0.680668	0.494328	0.186339	154.202	chr10	1662867	1663032	166	-	L1MC2	LINE	L1
chr10	1661923	1664003	2081	*	2081	43	0.680668	0.494328	0.186339	154.202	chr10	1663218	1663417	200	-	L1MC2	LINE	L1
chr10	1661923	1664003	2081	*	2081	43	0.680668	0.494328	0.186339	154.202	chr10	1663537	1663742	206	-	MIRb	SINE	MIR
chr4	1799615	1800613	999	*	999	35	0.844901	0.679043	0.165858	153.777	chr4	1800232	1800288	57	+	(TGGCGG)n	Simple_repeat	undefined
chr20	29617272	29618590	1319	*	1319	43	0.557248	0.718515	-0.161267	-151.911	chr20	29617389	29617473	85	+	(CACA)n	Simple_repeat	undefined
chr20	29617272	29618590	1319	*	1319	43	0.557248	0.718515	-0.161267	-151.911	chr20	29617435	29617474	40	+	(AACACA)n	Simple_repeat	undefined
chr20	29617272	29618590	1319	*	1319	43	0.557248	0.718515	-0.161267	-151.911	chr20	29617481	29617631	151	+	GA-rich	Low_complexity	undefined
chr20	29617272	29618590	1319	*	1319	43	0.557248	0.718515	-0.161267	-151.911	chr20	29617039	29617314	276	-	COMP-subunit_LSAU-BSAT_rnd-1_family-4	Satellite	undefined
chr20	29617272	29618590	1319	*	1319	43	0.557248	0.718515	-0.161267	-151.911	chr20	29617303	29617385	83	+	COMP-subunit_5SRNA_rnd-6_family-13720	Unknown	undefined
chr20	29617272	29618590	1319	*	1319	43	0.557248	0.718515	-0.161267	-151.911	chr20	29617637	29617874	238	+	COMP-subunit_5SRNA_rnd-6_family-13719	Unknown	undefined
chr20	29617272	29618590	1319	*	1319	43	0.557248	0.718515	-0.161267	-151.911	chr20	29617912	29618026	115	+	COMP-subunit_5SRNA_rnd-6_family-13720	Unknown	undefined
chr20	29617272	29618590	1319	*	1319	43	0.557248	0.718515	-0.161267	-151.911	chr20	29618198	29618590	393	+	COMP-subunit_5SRNA_rnd-6_family-13720	Unknown	undefined
chr19	57529184	57531095	1912	*	1912	39	0.423663	0.229537	0.194126	151.721	chr19	57529162	57529304	143	-	MSR1	Satellite	undefined
chr19	57529184	57531095	1912	*	1912	39	0.423663	0.229537	0.194126	151.721	chr19	57530151	57530183	33	+	(A)n	Simple_repeat	undefined
chr19	57529184	57531095	1912	*	1912	39	0.423663	0.229537	0.194126	151.721	chr19	57530279	57530304	26	+	(TG)n	Simple_repeat	undefined
chr19	57529184	57531095	1912	*	1912	39	0.423663	0.229537	0.194126	151.721	chr19	57530328	57530380	53	+	MamRTE1	LINE	RTE-BovB
chr19	57529184	57531095	1912	*	1912	39	0.423663	0.229537	0.194126	151.721	chr19	57530492	57530626	135	+	AluJb	SINE	Alu
chr19	57529184	57531095	1912	*	1912	39	0.423663	0.229537	0.194126	151.721	chr19	57530626	57530934	309	-	AluY	SINE	Alu
chr19	57529184	57531095	1912	*	1912	39	0.423663	0.229537	0.194126	151.721	chr19	57530934	57530977	44	+	AluJb	SINE	Alu
chr19	57529184	57531095	1912	*	1912	39	0.423663	0.229537	0.194126	151.721	chr19	57530985	57531281	297	+	AluSx	SINE	Alu
chr21	43362287	43363447	1161	*	1161	39	0.779184	0.622259	0.156925	150.388	chr21	43362759	43363074	316	+	L1MC4	LINE	L1
chr16	51098316	51099564	1249	*	1249	43	0.830409	0.612729	0.217679	149.552	chr16	51095012	51100509	5498	+	HSATII	Satellite	undefined
chr11	133121619	133122511	893	*	893	28	0.327722	0.595986	-0.268264	-148.871	chr11	133121981	133122016	36	+	(GGCCTC)n	Simple_repeat	undefined
chrX	62628677	62630786	2110	*	2110	44	0.116604	0.241673	-0.12507	-148.703	chrX	62628881	62628999	119	-	L2d2	LINE	L2
chr8	22679175	22681790	2616	*	2616	50	0.77144	0.62518	0.14626	148.651	chr8	22679025	22679326	302	+	AluSx1	SINE	Alu
chr8	22679175	22681790	2616	*	2616	50	0.77144	0.62518	0.14626	148.651	chr8	22679424	22679541	118	-	MIRc	SINE	MIR
chr8	22679175	22681790	2616	*	2616	50	0.77144	0.62518	0.14626	148.651	chr8	22679532	22679623	92	-	MIR3	SINE	MIR
chr8	22679175	22681790	2616	*	2616	50	0.77144	0.62518	0.14626	148.651	chr8	22679656	22679962	307	-	L2d	LINE	L2
chr8	22679175	22681790	2616	*	2616	50	0.77144	0.62518	0.14626	148.651	chr8	22679962	22680180	219	+	AluSq	SINE	Alu
chr8	22679175	22681790	2616	*	2616	50	0.77144	0.62518	0.14626	148.651	chr8	22680180	22680206	27	-	L2d	LINE	L2
chr8	22679175	22681790	2616	*	2616	50	0.77144	0.62518	0.14626	148.651	chr8	22680206	22680506	301	+	AluY	SINE	Alu
chr8	22679175	22681790	2616	*	2616	50	0.77144	0.62518	0.14626	148.651	chr8	22680656	22680752	97	-	MamRep605	LTR	undefined
chr8	22679175	22681790	2616	*	2616	50	0.77144	0.62518	0.14626	148.651	chr8	22681011	22681109	99	-	MER5B	DNA	hAT-Charlie
chr8	22679175	22681790	2616	*	2616	50	0.77144	0.62518	0.14626	148.651	chr8	22681149	22681455	307	-	AluSz	SINE	Alu
chr8	22679175	22681790	2616	*	2616	50	0.77144	0.62518	0.14626	148.651	chr8	22681496	22681801	306	-	AluJb	SINE	Alu
chr3	50483427	50485450	2024	*	2024	44	0.826087	0.671495	0.154592	148.371	chr3	50483798	50483873	76	+	MER134	DNA	Crypton
chrX	151963424	151965227	1804	*	1804	41	0.441797	0.660016	-0.218219	-148.268	chrX	151964439	151964513	75	-	MIR	SINE	MIR
chrX	151963424	151965227	1804	*	1804	41	0.441797	0.660016	-0.218219	-148.268	chrX	151964556	151964590	35	+	(ACC)n	Simple_repeat	undefined
chrX	48602532	48603838	1307	*	1307	38	0.188038	0.366399	-0.178361	-147.976	chrX	48602336	48602672	337	-	AluJb	SINE	Alu
chrX	134293724	134295444	1721	*	1721	48	0.129102	0.249763	-0.120661	-147.451	chrX	134294166	134294236	71	+	G-rich	Low_complexity	undefined
chrX	134293724	134295444	1721	*	1721	48	0.129102	0.249763	-0.120661	-147.451	chrX	134295406	134295432	27	+	(TTA)n	Simple_repeat	undefined
chr7	4875485	4876527	1043	*	1043	36	0.815573	0.646422	0.169151	146.796	chr7	4876449	4876491	43	+	G-rich	Low_complexity	undefined
chr2	27601093	27601967	875	*	875	30	0.832932	0.617048	0.215884	146.601	chr2	27599571	27601971	2401	-	SVA_E	Retroposon	SVA
chr12	130046161	130047465	1305	*	1305	33	0.64863	0.425913	0.222717	146.524	chr12	130046069	130046193	125	+	MLT1K	LTR	ERVL-MaLR
chr12	130046161	130047465	1305	*	1305	33	0.64863	0.425913	0.222717	146.524	chr12	130047310	130047608	299	-	AluSx	SINE	Alu
chrX	47884572	47885789	1218	*	1218	41	0.156343	0.299509	-0.143166	-146.36	chrX	47884696	47884887	192	-	MIR	SINE	MIR
chr4	2059441	2060625	1185	*	1185	36	0.346967	0.183841	0.163126	145.878	chr4	2059439	2059537	99	+	(CCCGCTG)n	Simple_repeat	undefined
chr4	2059441	2060625	1185	*	1185	36	0.346967	0.183841	0.163126	145.878	chr4	2059718	2059776	59	+	(GGCCTG)n	Simple_repeat	undefined
chr4	2059441	2060625	1185	*	1185	36	0.346967	0.183841	0.163126	145.878	chr4	2060068	2060104	37	+	(GACCTT)n	Simple_repeat	undefined
chr1	227754278	227755360	1083	*	1083	41	0.400502	0.611728	-0.211226	-145.169	chr1	227754158	227754279	122	+	(CA)n	Simple_repeat	undefined
chr1	227754278	227755360	1083	*	1083	41	0.400502	0.611728	-0.211226	-145.169	chr1	227754290	227754531	242	+	GA-rich	Low_complexity	undefined
chr1	227754278	227755360	1083	*	1083	41	0.400502	0.611728	-0.211226	-145.169	chr1	227754532	227755390	859	+	COMP-subunit_5SRNA_rnd-6_family-13719	Unknown	undefined
chrX	130028461	130029890	1430	*	1430	36	0.798311	0.5832	0.215111	145.116	chrX	130029447	130029464	18	+	(CTTTTG)n	Simple_repeat	undefined
chrX	130028461	130029890	1430	*	1430	36	0.798311	0.5832	0.215111	145.116	chrX	130029464	130029773	310	-	AluSx	SINE	Alu
chrX	130028461	130029890	1430	*	1430	36	0.798311	0.5832	0.215111	145.116	chrX	130029773	130029793	21	+	(CTTTTG)n	Simple_repeat	undefined
chr8	120800772	120802550	1779	*	1779	41	0.361687	0.215332	0.146356	144.591	chr8	120800178	120801084	907	-	L2c	LINE	L2
chr16	984630	986173	1544	*	1544	45	0.304687	0.454768	-0.150081	-143.907	chr16	984483	984803	321	+	AluY	SINE	Alu
chr16	984630	986173	1544	*	1544	45	0.304687	0.454768	-0.150081	-143.907	chr16	984940	984991	52	-	Tigger19b	DNA	TcMar-Tigger
chr16	984630	986173	1544	*	1544	45	0.304687	0.454768	-0.150081	-143.907	chr16	985124	985144	21	+	(GAG)n	Simple_repeat	undefined
chr9	44277421	44278956	1536	*	1536	33	0.541989	0.313592	0.228397	143.85	chr9	44277402	44277812	411	+	MER90	LTR	ERV1
chr9	44277421	44278956	1536	*	1536	33	0.541989	0.313592	0.228397	143.85	chr9	44278690	44278746	57	+	G-rich	Low_complexity	undefined
chr2	233965645	233966973	1329	*	1329	35	0.593483	0.779011	-0.185528	-143.788	chr2	233966643	233967051	409	-	L1ME4b	LINE	L1
chr7	159662214	159663518	1305	*	1305	47	0.950285	0.871279	0.0790065	143.232	chr7	159662173	159662231	59	-	L1MC5a	LINE	L1
chr14	63780203	63781436	1234	*	1234	38	0.727416	0.572469	0.154947	143.121	chr14	63780686	63780785	100	+	(GCG)n	Simple_repeat	undefined
chr15	19915830	19917286	1457	*	1457	45	0.398625	0.25886	0.139765	143.003	chr15	19915551	19915843	293	+	AluJb	SINE	Alu
chr15	19915830	19917286	1457	*	1457	45	0.398625	0.25886	0.139765	143.003	chr15	19916341	19916358	18	+	(GGC)n	Simple_repeat	undefined
chr13	9258448	9260434	1987	*	1987	46	0.169283	0.33344	-0.164157	-142.628	chr13	9255355	9259539	4185	+	LSU-rRNA_Hsa	rRNA	undefined
chr13	9258448	9260434	1987	*	1987	46	0.169283	0.33344	-0.164157	-142.628	chr13	9259539	9259590	52	+	(CG)n	Simple_repeat	undefined
chr13	9258448	9260434	1987	*	1987	46	0.169283	0.33344	-0.164157	-142.628	chr13	9259580	9259621	42	+	(CGTC)n	Simple_repeat	undefined
chr13	9258448	9260434	1987	*	1987	46	0.169283	0.33344	-0.164157	-142.628	chr13	9259785	9259852	68	+	(GCCGCG)n	Simple_repeat	undefined
chrX	66866448	66868006	1559	*	1559	48	0.144766	0.261758	-0.116992	-142.622	chrX	66867896	66867985	90	+	L3b	LINE	CR1
chr19	52911906	52914364	2459	*	2459	42	0.790924	0.617837	0.173086	142.292	chr19	52911821	52911963	143	+	MER5B	DNA	hAT-Charlie
chr19	52911906	52914364	2459	*	2459	42	0.790924	0.617837	0.173086	142.292	chr19	52912024	52912134	111	+	MLT1D	LTR	ERVL-MaLR
chr19	52911906	52914364	2459	*	2459	42	0.790924	0.617837	0.173086	142.292	chr19	52912300	52912603	304	-	AluSx	SINE	Alu
chr19	52911906	52914364	2459	*	2459	42	0.790924	0.617837	0.173086	142.292	chr19	52912716	52913013	298	+	AluJb	SINE	Alu
chr19	52911906	52914364	2459	*	2459	42	0.790924	0.617837	0.173086	142.292	chr19	52913023	52913107	85	-	MIRb	SINE	MIR
chr19	52911906	52914364	2459	*	2459	42	0.790924	0.617837	0.173086	142.292	chr19	52913100	52913144	45	-	L2c	LINE	L2
chr19	52911906	52914364	2459	*	2459	42	0.790924	0.617837	0.173086	142.292	chr19	52913155	52913187	33	+	G-rich	Low_complexity	undefined
chr19	52911906	52914364	2459	*	2459	42	0.790924	0.617837	0.173086	142.292	chr19	52913376	52913921	546	+	MER77	LTR	ERVL
chr19	52911906	52914364	2459	*	2459	42	0.790924	0.617837	0.173086	142.292	chr19	52914199	52914284	86	+	AluJo	SINE	Alu
chr10	134118583	134120544	1962	*	1962	43	0.318119	0.496851	-0.178732	-141.93	chr10	134118651	134118689	39	+	(CACTCC)n	Simple_repeat	undefined
chr10	134118583	134120544	1962	*	1962	43	0.318119	0.496851	-0.178732	-141.93	chr10	134119259	134119567	309	+	L1M5	LINE	L1
chr4	158076201	158077389	1189	*	1189	34	0.248034	0.432099	-0.184065	-141.422	chr4	158076801	158077128	328	-	AluY	SINE	Alu
chr15	29099656	29101756	2101	*	2101	35	0.275835	0.495342	-0.219507	-141.367	chr15	29099718	29100003	286	-	L1ME4b	LINE	L1
chr15	29099656	29101756	2101	*	2101	35	0.275835	0.495342	-0.219507	-141.367	chr15	29100003	29100233	231	-	MIRb	SINE	MIR
chr15	29099656	29101756	2101	*	2101	35	0.275835	0.495342	-0.219507	-141.367	chr15	29101289	29101392	104	-	MIRb	SINE	MIR
chr8	9006393	9007839	1447	*	1447	47	0.125351	0.226489	-0.101138	-141.209	chr8	9007156	9007352	197	-	MIRb	SINE	MIR
chr8	9006393	9007839	1447	*	1447	47	0.125351	0.226489	-0.101138	-141.209	chr8	9007465	9007533	69	-	L2b	LINE	L2
chr15	38097686	38098646	961	*	961	34	0.135794	0.275875	-0.140081	-140.815	chr15	38097776	38097827	52	+	G-rich	Low_complexity	undefined
chr15	38097686	38098646	961	*	961	34	0.135794	0.275875	-0.140081	-140.815	chr15	38098225	38098290	66	+	(GCTCC)n	Simple_repeat	undefined
chr1	247842497	247843292	796	*	796	42	0.73384	0.54908	0.18476	140.639	chr1	247842551	247842588	38	+	tRNA-Cys-TGY	tRNA	undefined
chr1	247842497	247843292	796	*	796	42	0.73384	0.54908	0.18476	140.639	chr1	247842604	247842641	38	+	tRNA-Cys-TGY	tRNA	undefined
chr1	247842497	247843292	796	*	796	42	0.73384	0.54908	0.18476	140.639	chr1	247842710	247842747	38	+	tRNA-Cys-TGY	tRNA	undefined
chr1	247842497	247843292	796	*	796	42	0.73384	0.54908	0.18476	140.639	chr1	247842763	247842800	38	+	tRNA-Cys-TGY	tRNA	undefined
chr1	247842497	247843292	796	*	796	42	0.73384	0.54908	0.18476	140.639	chr1	247842816	247842853	38	+	tRNA-Cys-TGY	tRNA	undefined
chr1	247842497	247843292	796	*	796	42	0.73384	0.54908	0.18476	140.639	chr1	247842869	247842906	38	+	tRNA-Cys-TGY	tRNA	undefined
chr1	247842497	247843292	796	*	796	42	0.73384	0.54908	0.18476	140.639	chr1	247842922	247842959	38	+	tRNA-Cys-TGY	tRNA	undefined
chr1	247842497	247843292	796	*	796	42	0.73384	0.54908	0.18476	140.639	chr1	247842975	247843012	38	+	tRNA-Cys-TGY	tRNA	undefined
chr1	247842497	247843292	796	*	796	42	0.73384	0.54908	0.18476	140.639	chr1	247843028	247843065	38	+	tRNA-Cys-TGY	tRNA	undefined
chr1	247842497	247843292	796	*	796	42	0.73384	0.54908	0.18476	140.639	chr1	247843081	247843118	38	+	tRNA-Cys-TGY	tRNA	undefined
chr1	247842497	247843292	796	*	796	42	0.73384	0.54908	0.18476	140.639	chr1	247843134	247843171	38	+	tRNA-Cys-TGY	tRNA	undefined
chr1	247842497	247843292	796	*	796	42	0.73384	0.54908	0.18476	140.639	chr1	247843187	247843224	38	+	tRNA-Cys-TGY	tRNA	undefined
chr4	1014601	1016568	1968	*	1968	49	0.581064	0.725496	-0.144431	-140.304	chr4	1015941	1016001	61	-	L2b	LINE	L2
chr15	8769333	8771537	2205	*	2205	38	0.48899	0.822275	-0.333285	-140.297	chr15	8756691	8816306	59616	+	(CCATTCCATT)n	Simple_repeat	undefined
chr7	57051383	57052690	1308	*	1308	46	0.887828	0.771507	0.116321	139.919	chr7	57049117	57052442	3326	+	teucerv2_3edge	Unknown	undefined
chr7	57051383	57052690	1308	*	1308	46	0.887828	0.771507	0.116321	139.919	chr7	57052457	57052501	45	+	GAP_chr7_49bp	Unknown	undefined
chr7	57051383	57052690	1308	*	1308	46	0.887828	0.771507	0.116321	139.919	chr7	57052505	57052553	49	+	GAP_chr7_49bp	Unknown	undefined
chr7	57051383	57052690	1308	*	1308	46	0.887828	0.771507	0.116321	139.919	chr7	57052601	57052649	49	+	GAP_chr7_49bp	Unknown	undefined
chr7	57051383	57052690	1308	*	1308	46	0.887828	0.771507	0.116321	139.919	chr7	57052649	57052697	49	+	GAP_chr7_49bp	Unknown	undefined
chr2	209688399	209689736	1338	*	1338	33	0.615679	0.798056	-0.182377	-139.634	chr2	209688849	209688896	48	+	(GT)n	Simple_repeat	undefined
chr2	209688399	209689736	1338	*	1338	33	0.615679	0.798056	-0.182377	-139.634	chr2	209688923	209688959	37	+	(GT)n	Simple_repeat	undefined
chr2	209688399	209689736	1338	*	1338	33	0.615679	0.798056	-0.182377	-139.634	chr2	209689641	209689705	65	+	Charlie5	DNA	hAT-Charlie
chr2	209688399	209689736	1338	*	1338	33	0.615679	0.798056	-0.182377	-139.634	chr2	209689705	209690146	442	+	MER66B	LTR	ERV1
chr18	47202228	47203861	1634	*	1634	46	0.714475	0.867191	-0.152717	-139.484	chr18	47203030	47203880	851	-	HSMAR2	DNA	TcMar-Mariner
chr6	372804	374225	1422	*	1422	34	0.527273	0.738464	-0.211191	-139.439	chr6	373085	373140	56	+	GA-rich	Low_complexity	undefined
chr6	372804	374225	1422	*	1422	34	0.527273	0.738464	-0.211191	-139.439	chr6	373481	373509	29	+	(CCACC)n	Simple_repeat	undefined
chr6	372804	374225	1422	*	1422	34	0.527273	0.738464	-0.211191	-139.439	chr6	373510	373539	30	+	A-rich	Low_complexity	undefined
chr16	94789513	94790970	1458	*	1458	42	0.679174	0.541003	0.138171	138.749	chr16	94789471	94789616	146	-	AluJb	SINE	Alu
chr16	94789513	94790970	1458	*	1458	42	0.679174	0.541003	0.138171	138.749	chr16	94789616	94789747	132	+	L1MB8	LINE	L1
chr16	94789513	94790970	1458	*	1458	42	0.679174	0.541003	0.138171	138.749	chr16	94790001	94790043	43	+	(CCCTGG)n	Simple_repeat	undefined
chr21	8013245	8014185	941	*	941	37	0.560754	0.850428	-0.289674	-138.652	chr21	8012788	8014655	1868	+	SAT-VAR_rnd-6_family-4384	Satellite	undefined
chr16	50870104	50871138	1035	*	1035	34	0.804058	0.519113	0.284945	138.293	chr16	50869779	50870144	366	+	HSATII	Satellite	undefined
chr16	50870104	50871138	1035	*	1035	34	0.804058	0.519113	0.284945	138.293	chr16	50870144	50870190	47	+	(GATTCCATTC)n	Simple_repeat	undefined
chr16	50870104	50871138	1035	*	1035	34	0.804058	0.519113	0.284945	138.293	chr16	50870190	50875845	5656	+	HSATII	Satellite	undefined
chr13	9202215	9203112	898	*	898	30	0.10566	0.400659	-0.294999	-138.17	chr13	9201492	9202269	778	+	FordPrefect	DNA	hAT-Tip100
chr13	9202215	9203112	898	*	898	30	0.10566	0.400659	-0.294999	-138.17	chr13	9202553	9202588	36	+	(CCG)n	Simple_repeat	undefined
chr16	48946606	48947782	1177	*	1177	40	0.854016	0.633552	0.220464	138.061	chr16	48944266	48947035	2770	+	HSATII	Satellite	undefined
chr16	48946606	48947782	1177	*	1177	40	0.854016	0.633552	0.220464	138.061	chr16	48947035	48947081	47	+	(GATTCCATTC)n	Simple_repeat	undefined
chr16	48946606	48947782	1177	*	1177	40	0.854016	0.633552	0.220464	138.061	chr16	48947081	48948392	1312	+	HSATII	Satellite	undefined
chr19	38983826	38985102	1277	*	1277	38	0.580223	0.381992	0.19823	137.765	chr19	38983294	38984861	1568	+	SST1	Satellite	centr
chr19	38983826	38985102	1277	*	1277	38	0.580223	0.381992	0.19823	137.765	chr19	38984892	38985187	296	+	AluSx	SINE	Alu
chrX	151962038	151963174	1137	*	1137	33	0.120652	0.308722	-0.18807	-137.654	chrX	151962062	151962232	171	+	(CCCGCGC)n	Simple_repeat	undefined
chrX	151962038	151963174	1137	*	1137	33	0.120652	0.308722	-0.18807	-137.654	chrX	151962508	151962575	68	+	(CCG)n	Simple_repeat	undefined
chrX	151962038	151963174	1137	*	1137	33	0.120652	0.308722	-0.18807	-137.654	chrX	151962887	151962913	27	+	(CA)n	Simple_repeat	undefined
chrX	151962038	151963174	1137	*	1137	33	0.120652	0.308722	-0.18807	-137.654	chrX	151962927	151962976	50	+	(CCCTC)n	Simple_repeat	undefined
chrX	151962038	151963174	1137	*	1137	33	0.120652	0.308722	-0.18807	-137.654	chrX	151963076	151963101	26	+	(GCCC)n	Simple_repeat	undefined
chr13	9170384	9172240	1857	*	1857	38	0.230676	0.470456	-0.239781	-137.614	chr13	9170826	9170855	30	+	(TTTC)n	Simple_repeat	undefined
chr13	9170384	9172240	1857	*	1857	38	0.230676	0.470456	-0.239781	-137.614	chr13	9170859	9170883	25	+	(CTCG)n	Simple_repeat	undefined
chr13	9170384	9172240	1857	*	1857	38	0.230676	0.470456	-0.239781	-137.614	chr13	9170886	9171065	180	+	(TC)n	Simple_repeat	undefined
chr13	9170384	9172240	1857	*	1857	38	0.230676	0.470456	-0.239781	-137.614	chr13	9171073	9171118	46	+	(CTCC)n	Simple_repeat	undefined
chr13	9170384	9172240	1857	*	1857	38	0.230676	0.470456	-0.239781	-137.614	chr13	9171537	9171835	299	+	(TCTC)n	Simple_repeat	undefined
chr21	41056408	41058175	1768	*	1768	44	0.721226	0.565945	0.155282	137.365	chr21	41057552	41057843	292	-	MLT1D	LTR	ERVL-MaLR
chr21	41056408	41058175	1768	*	1768	44	0.721226	0.565945	0.155282	137.365	chr21	41057911	41057995	85	-	L2c	LINE	L2
chr21	41056408	41058175	1768	*	1768	44	0.721226	0.565945	0.155282	137.365	chr21	41058065	41058182	118	+	MIRb	SINE	MIR
chrX	48583515	48584659	1145	*	1145	41	0.160506	0.286461	-0.125955	-137.361	chrX	48584589	48584756	168	+	MIR	SINE	MIR
chr17	214457	215105	649	*	649	33	0.340689	0.204164	0.136525	136.751	chr17	214359	214564	206	-	MER58B	DNA	hAT-Charlie
chrX	128162102	128163307	1206	*	1206	35	0.185127	0.364697	-0.17957	-136.367	chrX	128162156	128162208	53	+	(GCCGGAG)n	Simple_repeat	undefined
chrX	128162102	128163307	1206	*	1206	35	0.185127	0.364697	-0.17957	-136.367	chrX	128162267	128162275	9	+	(ACGCAC)n	Simple_repeat	undefined
chrX	128162102	128163307	1206	*	1206	35	0.185127	0.364697	-0.17957	-136.367	chrX	128162275	128162322	48	+	(CA)n	Simple_repeat	undefined
chrX	128162102	128163307	1206	*	1206	35	0.185127	0.364697	-0.17957	-136.367	chrX	128162322	128162333	12	+	(ACGCAC)n	Simple_repeat	undefined
chrX	128162102	128163307	1206	*	1206	35	0.185127	0.364697	-0.17957	-136.367	chrX	128162971	128163026	56	+	(AC)n	Simple_repeat	undefined
chr9	135536115	135537555	1441	*	1441	43	0.455672	0.609214	-0.153541	-136.247	chr9	135537328	135537429	102	-	MIRb	SINE	MIR
chr9	135536115	135537555	1441	*	1441	43	0.455672	0.609214	-0.153541	-136.247	chr9	135536240	135536398	159	+	MIR	SINE	MIR
chr9	135536115	135537555	1441	*	1441	43	0.455672	0.609214	-0.153541	-136.247	chr9	135536943	135537067	125	+	MIRb	SINE	MIR
chr9	135536115	135537555	1441	*	1441	43	0.455672	0.609214	-0.153541	-136.247	chr9	135537102	135537182	81	+	L2b	LINE	L2
chr9	135536115	135537555	1441	*	1441	43	0.455672	0.609214	-0.153541	-136.247	chr9	135537434	135537474	41	+	(GACTCA)n	Simple_repeat	undefined
chr12	119140805	119142102	1298	*	1298	38	0.378327	0.545885	-0.167557	-135.75	chr12	119142090	119142139	50	+	(TGGAGC)n	Simple_repeat	undefined
chr17	1011949	1013780	1832	*	1832	45	0.616401	0.452832	0.163568	134.831	chr17	1011974	1012018	45	+	G-rich	Low_complexity	undefined
chr17	1011949	1013780	1832	*	1832	45	0.616401	0.452832	0.163568	134.831	chr17	1013258	1013363	106	+	L2b	LINE	L2
chr2	10190409	10192398	1990	*	1990	38	0.283906	0.481191	-0.197285	-134.781	chr2	10190450	10190589	140	-	MIRc	SINE	MIR
chr2	10190409	10192398	1990	*	1990	38	0.283906	0.481191	-0.197285	-134.781	chr2	10191059	10191157	99	+	MIR	SINE	MIR
chr2	10190409	10192398	1990	*	1990	38	0.283906	0.481191	-0.197285	-134.781	chr2	10191363	10191387	25	+	(C)n	Simple_repeat	undefined
chr2	10190409	10192398	1990	*	1990	38	0.283906	0.481191	-0.197285	-134.781	chr2	10191391	10191500	110	+	MIR3	SINE	MIR
chr2	10190409	10192398	1990	*	1990	38	0.283906	0.481191	-0.197285	-134.781	chr2	10192183	10192251	69	+	MIR3	SINE	MIR
chr8	22370243	22371741	1499	*	1499	41	0.749188	0.581949	0.167239	134.217	chr8	22370772	22370852	81	-	L2a	LINE	L2
chr8	22370243	22371741	1499	*	1499	41	0.749188	0.581949	0.167239	134.217	chr8	22370853	22371019	167	+	AluJb	SINE	Alu
chr8	22370243	22371741	1499	*	1499	41	0.749188	0.581949	0.167239	134.217	chr8	22371079	22371251	173	-	L2a	LINE	L2
chr15	21381242	21382844	1603	*	1603	39	0.459338	0.31336	0.145978	133.598	chr15	21382474	21382547	74	-	L2	LINE	L2
chr16	998469	1000009	1541	*	1541	44	0.370309	0.528654	-0.158345	-133.499	chr16	999183	999212	30	+	(CCCTC)n	Simple_repeat	undefined
chrX	117776726	117777765	1040	*	1040	34	0.089237	0.220223	-0.130986	-133.449	chrX	117777029	117777049	21	+	G-rich	Low_complexity	undefined
chrX	117776726	117777765	1040	*	1040	34	0.089237	0.220223	-0.130986	-133.449	chrX	117777049	117777110	62	+	(CGAGGCC)n	Simple_repeat	undefined
chrX	117776726	117777765	1040	*	1040	34	0.089237	0.220223	-0.130986	-133.449	chrX	117777110	117777132	23	+	G-rich	Low_complexity	undefined
chrX	56076140	56077580	1441	*	1441	38	0.700383	0.524534	0.175848	133.368	chrX	56076280	56076387	108	+	(AC)n	Simple_repeat	undefined
chrX	128224379	128225474	1096	*	1096	31	0.124486	0.311647	-0.187161	-133.091	chrX	128224474	128224560	87	+	L2a	LINE	L2
chrX	106152729	106153905	1177	*	1177	45	0.100667	0.196004	-0.0953363	-133.045	chrX	106152785	106152831	47	+	(CTCCCT)n	Simple_repeat	undefined
chrX	106152729	106153905	1177	*	1177	45	0.100667	0.196004	-0.0953363	-133.045	chrX	106153156	106153213	58	+	(CCCTG)n	Simple_repeat	undefined
chrX	106152729	106153905	1177	*	1177	45	0.100667	0.196004	-0.0953363	-133.045	chrX	106153609	106153660	52	+	(GGCT)n	Simple_repeat	undefined
chr3	13276793	13278837	2045	*	2045	39	0.308477	0.158236	0.150241	132.769	chr3	13276843	13276968	126	-	MIRc	SINE	MIR
chr3	13276793	13278837	2045	*	2045	39	0.308477	0.158236	0.150241	132.769	chr3	13277455	13277502	48	+	(A)n	Simple_repeat	undefined
chrX	76334052	76335634	1583	*	1583	35	0.215491	0.413576	-0.198085	-132.547	chrX	76334069	76334131	63	+	L1MC4	LINE	L1
chrX	76334052	76335634	1583	*	1583	35	0.215491	0.413576	-0.198085	-132.547	chrX	76334828	76334860	33	+	(TTTCTG)n	Simple_repeat	undefined
chrX	76334052	76335634	1583	*	1583	35	0.215491	0.413576	-0.198085	-132.547	chrX	76335142	76335439	298	+	AluSx	SINE	Alu
chr14	28902320	28903351	1032	*	1032	34	0.822523	0.525223	0.2973	131.393	chr14	28900824	28903370	2547	-	SVA_F	Retroposon	SVA
chr15	1865940	1867106	1167	*	1167	42	0.689881	0.539662	0.150219	131.03	chr15	1867073	1867145	73	+	L1MA7	LINE	L1
chr1	22501529	22502534	1006	*	1006	31	0.334893	0.515384	-0.180491	-130.826	chr1	22501586	22501734	149	+	MIR3	SINE	MIR
chr1	22501529	22502534	1006	*	1006	31	0.334893	0.515384	-0.180491	-130.826	chr1	22502318	22502348	31	+	G-rich	Low_complexity	undefined
chr1	22501529	22502534	1006	*	1006	31	0.334893	0.515384	-0.180491	-130.826	chr1	22502404	22502499	96	-	MIRb	SINE	MIR
chr16	21441787	21443254	1468	*	1468	29	0.689471	0.303269	0.386203	130.713	chr16	21442011	21442042	32	+	(CCAGC)n	Simple_repeat	undefined
chr16	21441787	21443254	1468	*	1468	29	0.689471	0.303269	0.386203	130.713	chr16	21442550	21442697	148	-	MER5A	DNA	hAT-Charlie
chr16	21441787	21443254	1468	*	1468	29	0.689471	0.303269	0.386203	130.713	chr16	21442952	21443317	366	-	AluSx	SINE	Alu
chrX	69615384	69616916	1533	*	1533	41	0.200229	0.346301	-0.146072	-130.592	chrX	69615208	69615510	303	+	AluSq2	SINE	Alu
chrX	69615384	69616916	1533	*	1533	41	0.200229	0.346301	-0.146072	-130.592	chrX	69615633	69615711	79	+	MADE1	DNA	TcMar-Mariner
chrX	108764718	108766540	1823	*	1823	45	0.157965	0.299081	-0.141115	-130.226	chrX	108765628	108765680	53	+	GA-rich	Low_complexity	undefined
chrX	108764718	108766540	1823	*	1823	45	0.157965	0.299081	-0.141115	-130.226	chrX	108765736	108765759	24	+	(CCG)n	Simple_repeat	undefined
chrX	54099134	54100250	1117	*	1117	38	0.153023	0.29019	-0.137167	-130.203	chrX	54099105	54099181	77	+	G-rich	Low_complexity	undefined
chr17	81985497	81986756	1260	*	1260	46	0.821568	0.714714	0.106854	130.06	chr17	81985381	81985591	211	+	L1MB7	LINE	L1
chr17	81985497	81986756	1260	*	1260	46	0.821568	0.714714	0.106854	130.06	chr17	81985593	81985667	75	+	tRNA-Ile-ATC	tRNA	undefined
chr17	81985497	81986756	1260	*	1260	46	0.821568	0.714714	0.106854	130.06	chr17	81985682	81985980	299	+	AluYe5	SINE	Alu
chr17	81985497	81986756	1260	*	1260	46	0.821568	0.714714	0.106854	130.06	chr17	81986141	81986242	102	+	G-rich	Low_complexity	undefined
chr15	4699756	4701059	1304	*	1304	38	0.365708	0.638417	-0.27271	-130.054	chr15	4700981	4701797	817	+	FordPrefect	DNA	hAT-Tip100
chr15	4699756	4701059	1304	*	1304	38	0.365708	0.638417	-0.27271	-130.054	chr15	4699533	4699784	252	+	(TTTC)n	Simple_repeat	undefined
chr15	4699756	4701059	1304	*	1304	38	0.365708	0.638417	-0.27271	-130.054	chr15	4699860	4699907	48	+	(CCTC)n	Simple_repeat	undefined
chr15	4699756	4701059	1304	*	1304	38	0.365708	0.638417	-0.27271	-130.054	chr15	4700035	4700069	35	+	(CTCC)n	Simple_repeat	undefined
chr15	4699756	4701059	1304	*	1304	38	0.365708	0.638417	-0.27271	-130.054	chr15	4700551	4700595	45	+	(CGAGCCG)n	Simple_repeat	undefined
chr8	37974404	37976115	1712	*	1712	43	0.512222	0.364255	0.147967	129.737	chr8	37974790	37974818	29	+	(CGC)n	Simple_repeat	undefined
chr8	37974404	37976115	1712	*	1712	43	0.512222	0.364255	0.147967	129.737	chr8	37975060	37975114	55	+	(CCTCACC)n	Simple_repeat	undefined
chr8	37974404	37976115	1712	*	1712	43	0.512222	0.364255	0.147967	129.737	chr8	37975566	37975614	49	+	(GTTTT)n	Simple_repeat	undefined
chr9	125255380	125256684	1305	*	1305	43	0.5736	0.394845	0.178755	128.823	chr9	125255547	125255615	69	+	(TG)n	Simple_repeat	undefined
chr9	125255380	125256684	1305	*	1305	43	0.5736	0.394845	0.178755	128.823	chr9	125256379	125257031	653	+	L1MA7	LINE	L1
chrX	122269766	122271266	1501	*	1501	45	0.0968716	0.191968	-0.0950967	-128.703	chrX	122271015	122271066	52	+	(A)n	Simple_repeat	undefined
chr17	59533938	59535387	1450	*	1450	31	0.770246	0.580154	0.190092	128.036	chr17	59533923	59534216	294	+	AluSx	SINE	Alu
chr17	59533938	59535387	1450	*	1450	31	0.770246	0.580154	0.190092	128.036	chr17	59534241	59534336	96	+	AluY	SINE	Alu
chr17	59533938	59535387	1450	*	1450	31	0.770246	0.580154	0.190092	128.036	chr17	59534392	59534554	163	-	U1	snRNA	undefined
chr17	59533938	59535387	1450	*	1450	31	0.770246	0.580154	0.190092	128.036	chr17	59535349	59535452	104	-	MIR	SINE	MIR
chr7	158803653	158804749	1097	*	1097	36	0.721261	0.565972	0.155289	127.936	chr7	158803594	158803747	154	+	L1MC5a	LINE	L1
chr7	158803653	158804749	1097	*	1097	36	0.721261	0.565972	0.155289	127.936	chr7	158804233	158804370	138	+	L3	LINE	CR1
chr4	87822240	87823692	1453	*	1453	44	0.0974694	0.190637	-0.0931672	-127.761	chr4	87822444	87822493	50	+	G-rich	Low_complexity	undefined
chr4	87822240	87823692	1453	*	1453	44	0.0974694	0.190637	-0.0931672	-127.761	chr4	87823246	87823281	36	+	(GGAGGCG)n	Simple_repeat	undefined
chr4	87822240	87823692	1453	*	1453	44	0.0974694	0.190637	-0.0931672	-127.761	chr4	87823323	87823343	21	+	(GCC)n	Simple_repeat	undefined
chr7	58623319	58624184	866	*	866	40	0.662309	0.49582	0.166489	127.381	chr7	58623016	58624388	1373	+	SAT-VAR_rnd-6_family-4384	Satellite	undefined
chr17	23071341	23072058	718	*	718	30	0.835891	0.592096	0.243794	126.584	chr17	23070519	23072055	1537	+	SST1	Satellite	centr
chr1	463014	464295	1282	*	1282	40	0.114441	0.0405273	0.0739133	126.4	chr1	463494	463531	38	+	(GCACAC)n	Simple_repeat	undefined
chr1	463014	464295	1282	*	1282	40	0.114441	0.0405273	0.0739133	126.4	chr1	463634	463988	355	+	(CCAGCC)n	Simple_repeat	undefined
chr19	50610170	50612015	1846	*	1846	40	0.401144	0.245008	0.156135	125.919	chr19	50610646	50610799	154	-	MIRb	SINE	MIR
chr19	50610170	50612015	1846	*	1846	40	0.401144	0.245008	0.156135	125.919	chr19	50610227	50610303	77	+	L2b	LINE	L2
chr19	50610170	50612015	1846	*	1846	40	0.401144	0.245008	0.156135	125.919	chr19	50610341	50610642	302	+	AluJb	SINE	Alu
chr19	50610170	50612015	1846	*	1846	40	0.401144	0.245008	0.156135	125.919	chr19	50610943	50611075	133	+	AluSx	SINE	Alu
chr16	1197937	1199372	1436	*	1436	39	0.773986	0.915828	-0.141843	-125.771	chr16	1197579	1197994	416	-	L1MB5	LINE	L1
chr10	133195353	133196991	1639	*	1639	43	0.72451	0.587642	0.136868	125.423	chr10	133196883	133197190	308	+	AluY	SINE	Alu
chr9	146273738	146275720	1983	*	1983	41	0.396697	0.561315	-0.164618	-125.4	chr9	146274939	146275122	184	+	L1MC5	LINE	L1
chr18	44935632	44936745	1114	*	1114	31	0.281193	0.131585	0.149608	125.3	chr18	44936122	44936147	26	+	(A)n	Simple_repeat	undefined
chr18	44935632	44936745	1114	*	1114	31	0.281193	0.131585	0.149608	125.3	chr18	44936691	44936832	142	+	MIRc	SINE	MIR
chr1	27201028	27202373	1346	*	1346	43	0.299157	0.422235	-0.123078	-125.086	chr1	27202119	27202192	74	+	(CCCCTC)n	Simple_repeat	undefined
chr8	86581133	86585869	4737	*	4737	32	0.910732	0.569395	0.341336	124.713	chr8	86582187	86582267	81	-	MIRb	SINE	MIR
chr8	86581133	86585869	4737	*	4737	32	0.910732	0.569395	0.341336	124.713	chr8	86582403	86582769	367	+	HSMAR2	DNA	TcMar-Mariner
chr8	86581133	86585869	4737	*	4737	32	0.910732	0.569395	0.341336	124.713	chr8	86582765	86583286	522	+	HSMAR2	DNA	TcMar-Mariner
chr8	86581133	86585869	4737	*	4737	32	0.910732	0.569395	0.341336	124.713	chr8	86585449	86585671	223	-	L1ME4b	LINE	L1
chr8	86581133	86585869	4737	*	4737	32	0.910732	0.569395	0.341336	124.713	chr8	86585725	86585956	232	+	AluSx	SINE	Alu
chr8	86581133	86585869	4737	*	4737	32	0.910732	0.569395	0.341336	124.713	chr8	86583287	86585449	2163	-	COMP-subunit_VNTR_rnd-6_family-8746	Unknown	undefined
chr19	18142619	18144042	1424	*	1424	34	0.468856	0.668241	-0.199385	-124.655	chr19	18142976	18143021	46	+	(TGTCTC)n	Simple_repeat	undefined
chr19	18142619	18144042	1424	*	1424	34	0.468856	0.668241	-0.199385	-124.655	chr19	18143345	18143428	84	+	MIRb	SINE	MIR
chrX	9596721	9597733	1013	*	1013	33	0.0870107	0.233135	-0.146124	-124.587	chrX	9597415	9597509	95	+	GA-rich	Low_complexity	undefined
chrX	72854426	72855624	1199	*	1199	42	0.101741	0.204267	-0.102526	-124.541	chrX	72854827	72854921	95	+	GA-rich	Low_complexity	undefined
chrX	72854426	72855624	1199	*	1199	42	0.101741	0.204267	-0.102526	-124.541	chrX	72854984	72855050	67	+	(GCA)n	Simple_repeat	undefined
chrX	72854426	72855624	1199	*	1199	42	0.101741	0.204267	-0.102526	-124.541	chrX	72855161	72855333	173	+	(AGCCGG)n	Simple_repeat	undefined
chr18	77317674	77318730	1057	*	1057	39	0.408264	0.28227	0.125994	124.131	chr18	77318083	77318133	51	+	G-rich	Low_complexity	undefined
chr18	77317674	77318730	1057	*	1057	39	0.408264	0.28227	0.125994	124.131	chr18	77318560	77318890	331	-	MLT1A0	LTR	ERVL-MaLR
chr3	189009126	189010481	1356	*	1356	39	0.527145	0.375308	0.151837	124.08	chr3	189010073	189010176	104	-	Plat_L3	LINE	CR1
chr3	189009126	189010481	1356	*	1356	39	0.527145	0.375308	0.151837	124.08	chr3	189010416	189010435	20	+	(A)n	Simple_repeat	undefined
chr3	189009126	189010481	1356	*	1356	39	0.527145	0.375308	0.151837	124.08	chr3	189010435	189010726	292	+	AluSx1	SINE	Alu
chr2	242091640	242093330	1691	*	1691	33	0.510748	0.715712	-0.204964	-123.978	chr2	242092658	242092872	215	+	L1ME1	LINE	L1
chr2	242091640	242093330	1691	*	1691	33	0.510748	0.715712	-0.204964	-123.978	chr2	242092863	242093495	633	+	L1M5	LINE	L1
chr7	524466	525512	1047	*	1047	41	0.479894	0.341991	0.137903	123.828	chr7	525308	525382	75	+	(GT)n	Simple_repeat	undefined
chr1	9273195	9274368	1174	*	1174	40	0.78436	0.652842	0.131518	123.766	chr1	9273355	9273387	33	+	(CCT)n	Simple_repeat	undefined
chr1	9273195	9274368	1174	*	1174	40	0.78436	0.652842	0.131518	123.766	chr1	9273431	9273461	31	+	(TTCCTC)n	Simple_repeat	undefined
chr1	9273195	9274368	1174	*	1174	40	0.78436	0.652842	0.131518	123.766	chr1	9274337	9274429	93	+	MIRc	SINE	MIR
chrY	14609244	14609956	713	*	713	26	0.652173	0.334375	0.317798	123.249	chrY	14609864	14610130	267	+	AluYa5	SINE	Alu
chr15	24582485	24584103	1619	*	1619	36	0.51668	0.700026	-0.183346	-123.132	chr15	24581410	24582533	1124	+	L1MEd	LINE	L1
chrY	1399446	1400716	1271	*	1271	31	0.674738	0.889132	-0.214394	-122.737	chrY	1399515	1399812	298	-	AluSx1	SINE	Alu
chrY	1399446	1400716	1271	*	1271	31	0.674738	0.889132	-0.214394	-122.737	chrY	1400026	1400082	57	+	(CA)n	Simple_repeat	undefined
chrY	1399446	1400716	1271	*	1271	31	0.674738	0.889132	-0.214394	-122.737	chrY	1400389	1400516	128	+	MER85	DNA	PiggyBac
chrY	1399446	1400716	1271	*	1271	31	0.674738	0.889132	-0.214394	-122.737	chrY	1400588	1400891	304	-	AluY	SINE	Alu
chr17	83118555	83119575	1021	*	1021	32	0.665696	0.482293	0.183403	122.661	chr17	83118954	83119040	87	+	MER58A	DNA	hAT-Charlie
chr6	32349756	32351084	1329	*	1329	30	0.127687	0.341304	-0.213616	-122.492	chr6	32349790	32349858	69	+	(CCTCA)n	Simple_repeat	undefined
chr6	32349756	32351084	1329	*	1329	30	0.127687	0.341304	-0.213616	-122.492	chr6	32349975	32350022	48	+	(CA)n	Simple_repeat	undefined
chr6	32349756	32351084	1329	*	1329	30	0.127687	0.341304	-0.213616	-122.492	chr6	32350083	32350131	49	+	(CTCT)n	Simple_repeat	undefined
chr6	32349756	32351084	1329	*	1329	30	0.127687	0.341304	-0.213616	-122.492	chr6	32350131	32350186	56	+	(CA)n	Simple_repeat	undefined
chr6	32349756	32351084	1329	*	1329	30	0.127687	0.341304	-0.213616	-122.492	chr6	32350911	32351489	579	-	L2c	LINE	L2
chr17	21522814	21523931	1118	*	1118	31	0.370987	0.220513	0.150474	122.391	chr17	21522818	21522866	49	+	(CA)n	Simple_repeat	undefined
chr17	21522814	21523931	1118	*	1118	31	0.370987	0.220513	0.150474	122.391	chr17	21522865	21522911	47	+	GA-rich	Low_complexity	undefined
chr17	21522814	21523931	1118	*	1118	31	0.370987	0.220513	0.150474	122.391	chr17	21522917	21522936	20	+	(CA)n	Simple_repeat	undefined
chr17	21522814	21523931	1118	*	1118	31	0.370987	0.220513	0.150474	122.391	chr17	21522939	21523556	618	-	SST1	Satellite	centr
chr17	21522814	21523931	1118	*	1118	31	0.370987	0.220513	0.150474	122.391	chr17	21522124	21522819	696	+	SAT-VAR_rnd-1_family-9	Satellite	undefined
chr8	1192398	1193223	826	*	826	34	0.634434	0.454411	0.180023	122.204	chr8	1192871	1192904	34	+	G-rich	Low_complexity	undefined
chrX	131853585	131854331	747	*	747	27	0.893584	0.703297	0.190288	121.87	chrX	131854239	131854345	107	+	(TA)n	Simple_repeat	undefined
chrX	131853585	131854331	747	*	747	27	0.893584	0.703297	0.190288	121.87	chrX	131853599	131853683	85	-	COMP-subunit_DNM1_rnd-6_family-2176	Unknown	undefined
chr1	227745372	227746431	1060	*	1060	40	0.557983	0.705777	-0.147794	-121.586	chr1	227745361	227745602	242	+	GA-rich	Low_complexity	undefined
chr1	227745372	227746431	1060	*	1060	40	0.557983	0.705777	-0.147794	-121.586	chr1	227745603	227746461	859	+	COMP-subunit_5SRNA_rnd-6_family-13719	Unknown	undefined
chr8	726766	728918	2153	*	2153	47	0.772761	0.64283	0.12993	121.531	chr8	728163	728471	309	+	MER33	DNA	hAT-Charlie
chrX	24048964	24050172	1209	*	1209	36	0.114514	0.267185	-0.152671	-121.437	chrX	24049101	24049136	36	+	G-rich	Low_complexity	undefined
chr4	135299398	135300421	1024	*	1024	39	0.913752	0.823046	0.0907061	121.419	chr4	135299428	135299502	75	+	GA-rich	Low_complexity	undefined
chr4	135299398	135300421	1024	*	1024	39	0.913752	0.823046	0.0907061	121.419	chr4	135299534	135299565	32	+	(CA)n	Simple_repeat	undefined
chr4	135299398	135300421	1024	*	1024	39	0.913752	0.823046	0.0907061	121.419	chr4	135299580	135301175	1596	-	SST1	Satellite	centr
chr4	135299398	135300421	1024	*	1024	39	0.913752	0.823046	0.0907061	121.419	chr4	135298975	135299429	455	+	SAT-VAR_rnd-1_family-9	Satellite	undefined
chr3	144203137	144204600	1464	*	1464	31	0.8185	0.634367	0.184133	121.391	chr3	144203226	144203792	567	+	MER115	DNA	hAT-Tip100
chr3	144203137	144204600	1464	*	1464	31	0.8185	0.634367	0.184133	121.391	chr3	144204146	144204256	111	-	MER81	DNA	hAT-Blackjack
chr16	51884143	51885365	1223	*	1223	35	0.822548	0.615428	0.20712	121.229	chr16	51882774	51888072	5299	+	HSATII	Satellite	undefined
chrY	504820	505993	1174	*	1174	28	0.831122	0.532451	0.298671	121.052	chrY	504928	505180	253	-	AluSx	SINE	Alu
chrY	504820	505993	1174	*	1174	28	0.831122	0.532451	0.298671	121.052	chrY	505346	505363	18	+	(T)n	Simple_repeat	undefined
chrY	504820	505993	1174	*	1174	28	0.831122	0.532451	0.298671	121.052	chrY	505970	506283	314	+	AluSx	SINE	Alu
chr13	9200590	9202025	1436	*	1436	32	0.0726198	0.358438	-0.285818	-120.974	chr13	9201044	9201088	45	+	(CGAGCCG)n	Simple_repeat	undefined
chr13	9200590	9202025	1436	*	1436	32	0.0726198	0.358438	-0.285818	-120.974	chr13	9201492	9202269	778	+	FordPrefect	DNA	hAT-Tip100
chr1	952569	954022	1454	*	1454	44	0.825991	0.718831	0.10716	120.905	chr1	952420	953246	827	+	(AC)n	Simple_repeat	undefined
chr1	952569	954022	1454	*	1454	44	0.825991	0.718831	0.10716	120.905	chr1	953734	954031	298	-	AluSx3	SINE	Alu
chr9	146142690	146144080	1391	*	1391	35	0.699098	0.531975	0.167123	120.758	chr9	146142923	146142988	66	+	(GT)n	Simple_repeat	undefined
chr9	146142690	146144080	1391	*	1391	35	0.699098	0.531975	0.167123	120.758	chr9	146143794	146143877	84	-	MIR	SINE	MIR
chrX	152751891	152753381	1491	*	1491	48	0.178689	0.283717	-0.105029	-120.604	chrX	152752023	152752127	105	-	MIR3	SINE	MIR
chr9	39887465	39889059	1595	*	1595	34	0.337882	0.135012	0.20287	120.47	chr9	39886951	39887481	531	+	Tigger1	DNA	TcMar-Tigger
chr9	39887465	39889059	1595	*	1595	34	0.337882	0.135012	0.20287	120.47	chr9	39887481	39887575	95	-	FLAM_A	SINE	Alu
chr9	39887465	39889059	1595	*	1595	34	0.337882	0.135012	0.20287	120.47	chr9	39887575	39887655	81	-	L1MA9	LINE	L1
chr9	39887465	39889059	1595	*	1595	34	0.337882	0.135012	0.20287	120.47	chr9	39887661	39887832	172	+	MER90	LTR	ERV1
chr9	39887465	39889059	1595	*	1595	34	0.337882	0.135012	0.20287	120.47	chr9	39887855	39888081	227	+	MER90	LTR	ERV1
chr9	39887465	39889059	1595	*	1595	34	0.337882	0.135012	0.20287	120.47	chr9	39888961	39889017	57	+	G-rich	Low_complexity	undefined
chr19	800020	800638	619	*	619	32	0.330509	0.184699	0.14581	120.035	chr19	799980	800042	63	-	L2c	LINE	L2
chr20	25857581	25858839	1259	*	1259	33	0.436782	0.285434	0.151348	119.791	chr20	25857559	25857590	32	+	(GCG)n	Simple_repeat	undefined
chr20	25857581	25858839	1259	*	1259	33	0.436782	0.285434	0.151348	119.791	chr20	25857636	25859025	1390	-	SST1	Satellite	centr
chr1	227763659	227764339	681	*	681	27	0.522288	0.792633	-0.270346	-119.433	chr1	227763482	227764340	859	+	COMP-subunit_5SRNA_rnd-6_family-13719	Unknown	undefined
chrX	70671170	70672500	1331	*	1331	33	0.179024	0.35865	-0.179626	-119.346	chrX	70671173	70671457	285	+	L2c	LINE	L2
chrX	70671170	70672500	1331	*	1331	33	0.179024	0.35865	-0.179626	-119.346	chrX	70671845	70671902	58	+	(GGAGCTT)n	Simple_repeat	undefined
chrX	70671170	70672500	1331	*	1331	33	0.179024	0.35865	-0.179626	-119.346	chrX	70672390	70672697	308	+	AluSx1	SINE	Alu
chr19	1182609	1184266	1658	*	1658	41	0.460739	0.318497	0.142242	119.318	chr19	1183720	1183750	31	+	(AGCCTC)n	Simple_repeat	undefined
chr19	1182609	1184266	1658	*	1658	41	0.460739	0.318497	0.142242	119.318	chr19	1184093	1184124	32	+	(CCAGCC)n	Simple_repeat	undefined
chr12	133292881	133294011	1131	*	1131	37	0.550182	0.381506	0.168676	119.298	chr12	133293547	133293583	37	+	(CGGCGC)n	Simple_repeat	undefined
chrX	100586345	100587422	1078	*	1078	33	0.14247	0.29323	-0.15076	-118.714	chrX	100587055	100587082	28	+	(GGGC)n	Simple_repeat	undefined
chrX	100586345	100587422	1078	*	1078	33	0.14247	0.29323	-0.15076	-118.714	chrX	100587294	100587447	154	-	MIRb	SINE	MIR
chrX	53647140	53648437	1298	*	1298	39	0.185574	0.3265	-0.140926	-118.336	chrX	53647220	53647271	52	+	A-rich	Low_complexity	undefined
chrX	53647140	53648437	1298	*	1298	39	0.185574	0.3265	-0.140926	-118.336	chrX	53647924	53647997	74	+	GA-rich	Low_complexity	undefined
chrX	53647140	53648437	1298	*	1298	39	0.185574	0.3265	-0.140926	-118.336	chrX	53648242	53648267	26	+	(AGA)n	Simple_repeat	undefined
chr11	123700488	123702602	2115	*	2115	28	0.753904	0.52736	0.226544	118.264	chr11	123701261	123701527	267	-	AluY	SINE	Alu
chr11	123700488	123702602	2115	*	2115	28	0.753904	0.52736	0.226544	118.264	chr11	123702022	123702148	127	-	AluSx3	SINE	Alu
chr11	123700488	123702602	2115	*	2115	28	0.753904	0.52736	0.226544	118.264	chr11	123702095	123702155	61	+	SVA_B	Retroposon	SVA
chr11	123700488	123702602	2115	*	2115	28	0.753904	0.52736	0.226544	118.264	chr11	123702250	123702291	42	+	A-rich	Low_complexity	undefined
chr11	123700488	123702602	2115	*	2115	28	0.753904	0.52736	0.226544	118.264	chr11	123702362	123702566	205	-	MIRb	SINE	MIR
chr11	123700488	123702602	2115	*	2115	28	0.753904	0.52736	0.226544	118.264	chr11	123702583	123702721	139	+	FLAM_C	SINE	Alu
chr15	67346487	67348425	1939	*	1939	35	0.632063	0.43708	0.194983	118.254	chr15	67346520	67346772	253	-	MamTip2	DNA	hAT-Tip100
chr15	67346487	67348425	1939	*	1939	35	0.632063	0.43708	0.194983	118.254	chr15	67347304	67347467	164	-	MIRb	SINE	MIR
chr15	67346487	67348425	1939	*	1939	35	0.632063	0.43708	0.194983	118.254	chr15	67347653	67347895	243	+	MLT1L	LTR	ERVL-MaLR
chr15	67346487	67348425	1939	*	1939	35	0.632063	0.43708	0.194983	118.254	chr15	67347969	67348507	539	+	MLT1F1	LTR	ERVL-MaLR
chr14	87241109	87243414	2306	*	2306	42	0.444319	0.283833	0.160487	118.085	chr14	87240992	87241207	216	+	MER20	DNA	hAT-Charlie
chr14	87241109	87243414	2306	*	2306	42	0.444319	0.283833	0.160487	118.085	chr14	87241889	87242083	195	+	MIRb	SINE	MIR
chr14	87241109	87243414	2306	*	2306	42	0.444319	0.283833	0.160487	118.085	chr14	87242185	87242300	116	+	L2d2	LINE	L2
chr14	87241109	87243414	2306	*	2306	42	0.444319	0.283833	0.160487	118.085	chr14	87242985	87243049	65	-	MIR	SINE	MIR
chr16	51717767	51719037	1271	*	1271	34	0.847396	0.565303	0.282093	118.036	chr16	51714156	51719729	5574	+	HSATII	Satellite	undefined
chr19	4672777	4674346	1570	*	1570	42	0.887723	0.783078	0.104645	118.006	chr19	4673185	4673268	84	-	MIR	SINE	MIR
chr21	2454651	2455629	979	*	979	29	0.354753	0.148285	0.206469	117.866	chr21	2454443	2454710	268	+	AluSx	SINE	Alu
chr21	2454651	2455629	979	*	979	29	0.354753	0.148285	0.206469	117.866	chr21	2454741	2454760	20	+	(A)n	Simple_repeat	undefined
chr10	125523048	125524600	1553	*	1553	41	0.377389	0.540878	-0.163489	-117.45	chr10	125522865	125523066	202	-	MIRb	SINE	MIR
chr1	230092190	230094166	1977	*	1977	35	0.687705	0.493265	0.19444	117.378	chr1	230092110	230092206	97	-	MER5B	DNA	hAT-Charlie
chr1	230092190	230094166	1977	*	1977	35	0.687705	0.493265	0.19444	117.378	chr1	230092371	230092389	19	+	(A)n	Simple_repeat	undefined
chr1	230092190	230094166	1977	*	1977	35	0.687705	0.493265	0.19444	117.378	chr1	230092389	230092439	51	-	MER5B	DNA	hAT-Charlie
chr1	230092190	230094166	1977	*	1977	35	0.687705	0.493265	0.19444	117.378	chr1	230093407	230093461	55	+	(TGCCCC)n	Simple_repeat	undefined
chr1	230092190	230094166	1977	*	1977	35	0.687705	0.493265	0.19444	117.378	chr1	230093585	230093863	279	+	L2a	LINE	L2
chr1	230092190	230094166	1977	*	1977	35	0.687705	0.493265	0.19444	117.378	chr1	230093882	230094002	121	-	MIR	SINE	MIR
chr1	230092190	230094166	1977	*	1977	35	0.687705	0.493265	0.19444	117.378	chr1	230094043	230094200	158	-	MIRc	SINE	MIR
chr18	77288052	77289189	1138	*	1138	34	0.645737	0.487852	0.157885	117.293	chr18	77288258	77288561	304	-	AluY	SINE	Alu
chr18	77288052	77289189	1138	*	1138	34	0.645737	0.487852	0.157885	117.293	chr18	77288899	77288949	51	+	(CAGCCC)n	Simple_repeat	undefined
chr7	963038	964223	1186	*	1186	27	0.819536	0.620076	0.19946	117.031	chr7	963839	964157	319	-	THE1B	LTR	ERVL-MaLR
chr7	152181547	152182354	808	*	808	28	0.597742	0.405742	0.192	116.331	chr7	152181590	152181700	111	-	MIRb	SINE	MIR
chr16	63323662	63324732	1071	*	1071	29	0.401025	0.224944	0.17608	116.293	chr16	63324114	63324161	48	+	(CGCCCG)n	Simple_repeat	undefined
chr16	63323662	63324732	1071	*	1071	29	0.401025	0.224944	0.17608	116.293	chr16	63324188	63324260	73	+	(GCGCGG)n	Simple_repeat	undefined
chr1	25242420	25244710	2291	*	2291	37	0.783871	0.599509	0.184362	115.995	chr1	25242606	25242638	33	+	(GT)n	Simple_repeat	undefined
chr1	25242420	25244710	2291	*	2291	37	0.783871	0.599509	0.184362	115.995	chr1	25242671	25242973	303	-	AluYg6	SINE	Alu
chr1	25242420	25244710	2291	*	2291	37	0.783871	0.599509	0.184362	115.995	chr1	25242981	25243280	300	-	AluYk3	SINE	Alu
chr1	25242420	25244710	2291	*	2291	37	0.783871	0.599509	0.184362	115.995	chr1	25243290	25243578	289	-	AluJb	SINE	Alu
chr1	25242420	25244710	2291	*	2291	37	0.783871	0.599509	0.184362	115.995	chr1	25243708	25243874	167	+	MIRb	SINE	MIR
chr1	25242420	25244710	2291	*	2291	37	0.783871	0.599509	0.184362	115.995	chr1	25244059	25244244	186	-	L1ME3	LINE	L1
chr1	25242420	25244710	2291	*	2291	37	0.783871	0.599509	0.184362	115.995	chr1	25244351	25244650	300	+	AluSp	SINE	Alu
chr3	42951553	42952642	1090	*	1090	30	0.708893	0.519438	0.189455	115.535	chr3	42951018	42951818	801	+	FordPrefect	DNA	hAT-Tip100
chrX	118366034	118367333	1300	*	1300	39	0.214666	0.37288	-0.158214	-115.407	chrX	118366037	118366058	22	+	(CA)n	Simple_repeat	undefined
chrX	118366034	118367333	1300	*	1300	39	0.214666	0.37288	-0.158214	-115.407	chrX	118366473	118366503	31	+	(TC)n	Simple_repeat	undefined
chrX	118366034	118367333	1300	*	1300	39	0.214666	0.37288	-0.158214	-115.407	chrX	118367110	118367383	274	+	AluJb	SINE	Alu
chr7	1399743	1400577	835	*	835	33	0.78643	0.643704	0.142726	115.152	chr7	1399730	1399800	71	-	MIRb	SINE	MIR
chr17	21627457	21628560	1104	*	1104	36	0.71947	0.587195	0.132275	114.662	chr17	21627290	21635844	8555	-	SST1	Satellite	centr
chr17	66408306	66409216	911	*	911	33	0.680925	0.516899	0.164026	114.034	chr17	66408573	66408811	239	+	(CACGCA)n	Simple_repeat	undefined
chr17	66408306	66409216	911	*	911	33	0.680925	0.516899	0.164026	114.034	chr17	66408891	66408940	50	+	(CTCCAG)n	Simple_repeat	undefined
chr9	40859762	40861338	1577	*	1577	32	0.136313	0.307156	-0.170843	-113.986	chr9	40859650	40859821	172	+	MER90	LTR	ERV1
chr9	40859762	40861338	1577	*	1577	32	0.136313	0.307156	-0.170843	-113.986	chr9	40859844	40860070	227	+	MER90	LTR	ERV1
chr9	40859762	40861338	1577	*	1577	32	0.136313	0.307156	-0.170843	-113.986	chr9	40860156	40860244	89	-	MIRb	SINE	MIR
chr9	40859762	40861338	1577	*	1577	32	0.136313	0.307156	-0.170843	-113.986	chr9	40860950	40861006	57	+	G-rich	Low_complexity	undefined
chr12	109085809	109086838	1030	*	1030	31	0.135345	0.272437	-0.137092	-113.817	chr12	109086594	109086792	199	-	AluSx	SINE	Alu
chr4	1800758	1801732	975	*	975	35	0.785906	0.656268	0.129638	113.628	chr4	1801591	1801646	56	+	(GCCC)n	Simple_repeat	undefined
chrX	53930094	53931108	1015	*	1015	31	0.140785	0.296429	-0.155644	-113.616	chrX	53929998	53930097	100	-	AluJo	SINE	Alu
chrX	53930094	53931108	1015	*	1015	31	0.140785	0.296429	-0.155644	-113.616	chrX	53930971	53931087	117	+	L2b	LINE	L2
chr3	150126246	150128699	2454	*	2454	36	0.421361	0.236676	0.184685	113.545	chr3	150126256	150126314	59	+	(T)n	Simple_repeat	undefined
chr3	150126246	150128699	2454	*	2454	36	0.421361	0.236676	0.184685	113.545	chr3	150126971	150127004	34	+	G-rich	Low_complexity	undefined
chr3	150126246	150128699	2454	*	2454	36	0.421361	0.236676	0.184685	113.545	chr3	150127438	150127549	112	+	MIRc	SINE	MIR
chr11	119438102	119439934	1833	*	1833	33	0.670208	0.476761	0.193447	113.493	chr11	119438912	119439060	149	-	MARE4	DNA	hAT-Tip100
chr11	119438102	119439934	1833	*	1833	33	0.670208	0.476761	0.193447	113.493	chr11	119438012	119438295	284	-	AluSx	SINE	Alu
chr11	119438102	119439934	1833	*	1833	33	0.670208	0.476761	0.193447	113.493	chr11	119439430	119439552	123	+	EUTREP2	DNA	hAT
chrX	19698677	19699700	1024	*	1024	34	0.163478	0.308302	-0.144824	-113.481	chrX	19698657	19698741	85	+	L1ME3A	LINE	L1
chr8	144216273	144217283	1011	*	1011	31	0.91526	0.774976	0.140284	113.285	chr8	144216136	144216307	172	-	L1MEg	LINE	L1
chr7	44376814	44378372	1559	*	1559	35	0.768482	0.602852	0.16563	113.187	chr7	44377845	44377960	116	+	(TTT)n	Simple_repeat	undefined
chrX	153452353	153453601	1249	*	1249	41	0.145032	0.249725	-0.104693	-113.139	chrX	153453090	153453130	41	+	(GGGGCGA)n	Simple_repeat	undefined
chrX	153452353	153453601	1249	*	1249	41	0.145032	0.249725	-0.104693	-113.139	chrX	153453130	153453152	23	+	G-rich	Low_complexity	undefined
chr20	38209512	38212136	2625	*	2625	29	0.756794	0.512118	0.244676	113.131	chr20	38209379	38209523	145	-	MIR3	SINE	MIR
chr20	38209512	38212136	2625	*	2625	29	0.756794	0.512118	0.244676	113.131	chr20	38209535	38209605	71	+	MIRb	SINE	MIR
chr20	38209512	38212136	2625	*	2625	29	0.756794	0.512118	0.244676	113.131	chr20	38209870	38209973	104	+	MIR	SINE	MIR
chr20	38209512	38212136	2625	*	2625	29	0.756794	0.512118	0.244676	113.131	chr20	38209976	38210475	500	-	L2b	LINE	L2
chr20	38209512	38212136	2625	*	2625	29	0.756794	0.512118	0.244676	113.131	chr20	38210475	38210767	293	-	AluSx	SINE	Alu
chr20	38209512	38212136	2625	*	2625	29	0.756794	0.512118	0.244676	113.131	chr20	38211342	38211619	278	+	L2d	LINE	L2
chr20	38209512	38212136	2625	*	2625	29	0.756794	0.512118	0.244676	113.131	chr20	38211776	38212073	298	+	AluSg	SINE	Alu
chr20	38209512	38212136	2625	*	2625	29	0.756794	0.512118	0.244676	113.131	chr20	38212073	38212274	202	+	MIR	SINE	MIR
chr10	72146532	72149292	2761	*	2761	39	0.396542	0.570194	-0.173652	-113.014	chr10	72147313	72147494	182	+	MIRc	SINE	MIR
chr10	72146532	72149292	2761	*	2761	39	0.396542	0.570194	-0.173652	-113.014	chr10	72147592	72147839	248	+	MIRb	SINE	MIR
chr10	72146532	72149292	2761	*	2761	39	0.396542	0.570194	-0.173652	-113.014	chr10	72147856	72147959	104	-	MIRb	SINE	MIR
chr16	3391598	3392550	953	*	953	31	0.299755	0.169023	0.130732	112.615	chr16	3391447	3391602	156	-	AluJb	SINE	Alu
chr16	3391598	3392550	953	*	953	31	0.299755	0.169023	0.130732	112.615	chr16	3391719	3391851	133	+	MIR	SINE	MIR
chr16	3391598	3392550	953	*	953	31	0.299755	0.169023	0.130732	112.615	chr16	3392490	3392599	110	-	L2c	LINE	L2
chrX	128658342	128659226	885	*	885	31	0.15552	0.300228	-0.144709	-112.581	chrX	128658825	128658889	65	+	(GCCGG)n	Simple_repeat	undefined
chrX	107173341	107174154	814	*	814	32	0.145315	0.291278	-0.145964	-112.374	chrX	107173518	107173563	46	+	(GCG)n	Simple_repeat	undefined
chrX	107173341	107174154	814	*	814	32	0.145315	0.291278	-0.145964	-112.374	chrX	107173843	107173877	35	+	(CTG)n	Simple_repeat	undefined
chr16	51400051	51400823	773	*	773	27	0.844198	0.503001	0.341196	111.801	chr16	51399152	51401398	2247	+	HSATII	Satellite	undefined
chr15	96893321	96894533	1213	*	1213	38	0.812285	0.692719	0.119566	111.653	chr15	96893610	96893679	70	+	GA-rich	Low_complexity	undefined
chr16	93415149	93416859	1711	*	1711	32	0.718513	0.520253	0.19826	111.568	chr16	93414935	93415192	258	+	L1MC5a	LINE	L1
chr16	93415149	93416859	1711	*	1711	32	0.718513	0.520253	0.19826	111.568	chr16	93416198	93416262	65	+	GA-rich	Low_complexity	undefined
chr11	132283227	132284678	1452	*	1452	30	0.434415	0.631974	-0.19756	-111.518	chr11	132283882	132283956	75	+	GA-rich	Low_complexity	undefined
chr11	89705429	89706721	1293	*	1293	33	0.560566	0.392098	0.168468	111.411	chr11	89705456	89705494	39	+	A-rich	Low_complexity	undefined
chr11	89705429	89706721	1293	*	1293	33	0.560566	0.392098	0.168468	111.411	chr11	89705806	89705843	38	+	(AGGACG)n	Simple_repeat	undefined
chr11	89705429	89706721	1293	*	1293	33	0.560566	0.392098	0.168468	111.411	chr11	89706194	89706322	129	-	MER5A	DNA	hAT-Charlie
chr6	5870939	5871898	960	*	960	32	0.218408	0.35095	-0.132542	-111.394	chr6	5871129	5871166	38	+	(GCGCTGA)n	Simple_repeat	undefined
chr17	76394520	76395689	1170	*	1170	29	0.362053	0.544543	-0.18249	-111.336	chr17	76394584	76394710	127	-	MIRb	SINE	MIR
chr17	76394520	76395689	1170	*	1170	29	0.362053	0.544543	-0.18249	-111.336	chr17	76394769	76394802	34	+	(CTCCCC)n	Simple_repeat	undefined
chr8	130754183	130755235	1053	*	1053	24	0.22796	0.455359	-0.227399	-111.322	chr8	130754940	130755126	187	-	MIR	SINE	MIR
chr17	39519775	39521321	1547	*	1547	33	0.46372	0.297819	0.165901	111.19	chr17	39519778	39520065	288	+	AluSx	SINE	Alu
chr17	39519775	39521321	1547	*	1547	33	0.46372	0.297819	0.165901	111.19	chr17	39521164	39521326	163	-	MER5A1	DNA	hAT-Charlie
chr18	49065252	49066077	826	*	826	25	0.81293	0.615642	0.197288	111.127	chr18	49065271	49065305	35	+	G-rich	Low_complexity	undefined
chr18	49065252	49066077	826	*	826	25	0.81293	0.615642	0.197288	111.127	chr18	49065333	49065396	64	+	G-rich	Low_complexity	undefined
chr18	49065252	49066077	826	*	826	25	0.81293	0.615642	0.197288	111.127	chr18	49065577	49065640	64	+	G-rich	Low_complexity	undefined
chr18	49065252	49066077	826	*	826	25	0.81293	0.615642	0.197288	111.127	chr18	49065887	49065959	73	+	(GT)n	Simple_repeat	undefined
chr10	10474224	10478258	4035	*	4035	30	0.850276	0.621966	0.228309	110.955	chr10	10475606	10475726	121	-	L2d	LINE	L2
chr10	10474224	10478258	4035	*	4035	30	0.850276	0.621966	0.228309	110.955	chr10	10476522	10477470	949	-	L1ME2	LINE	L1
chr10	10474224	10478258	4035	*	4035	30	0.850276	0.621966	0.228309	110.955	chr10	10477590	10477704	115	-	L1ME2	LINE	L1
chr10	10474224	10478258	4035	*	4035	30	0.850276	0.621966	0.228309	110.955	chr10	10477704	10477773	70	-	Tigger3d	DNA	TcMar-Tigger
chr10	10474224	10478258	4035	*	4035	30	0.850276	0.621966	0.228309	110.955	chr10	10477773	10478228	456	-	L1ME2	LINE	L1
chr10	10474224	10478258	4035	*	4035	30	0.850276	0.621966	0.228309	110.955	chr10	10478228	10479491	1264	-	HSMAR2	DNA	TcMar-Mariner
chrX	151997712	151998633	922	*	922	34	0.117494	0.247998	-0.130504	-110.466	chrX	151998221	151998294	74	+	G-rich	Low_complexity	undefined
chrX	151997712	151998633	922	*	922	34	0.117494	0.247998	-0.130504	-110.466	chrX	151998583	151998619	37	+	GA-rich	Low_complexity	undefined
chrX	137513384	137514681	1298	*	1298	34	0.113448	0.251825	-0.138376	-110.44	chrX	137513861	137513915	55	+	G-rich	Low_complexity	undefined
chrX	137513384	137514681	1298	*	1298	34	0.113448	0.251825	-0.138376	-110.44	chrX	137514613	137514639	27	+	(CCG)n	Simple_repeat	undefined
chrX	137513384	137514681	1298	*	1298	34	0.113448	0.251825	-0.138376	-110.44	chrX	137514679	137514744	66	+	(GCC)n	Simple_repeat	undefined
chr16	50497535	50498435	901	*	901	31	0.614296	0.849208	-0.234912	-110.282	chr16	50497493	50497539	47	+	(GATTCCATTC)n	Simple_repeat	undefined
chr16	50497535	50498435	901	*	901	31	0.614296	0.849208	-0.234912	-110.282	chr16	50497539	50497904	366	+	HSATII	Satellite	undefined
chr16	50497535	50498435	901	*	901	31	0.614296	0.849208	-0.234912	-110.282	chr16	50497904	50497950	47	+	(GATTCCATTC)n	Simple_repeat	undefined
chr16	50497535	50498435	901	*	901	31	0.614296	0.849208	-0.234912	-110.282	chr16	50497950	50500038	2089	+	HSATII	Satellite	undefined
chr14	64429222	64429972	751	*	751	20	0.566708	0.837925	-0.271217	-109.817	chr14	64429091	64429242	152	-	MLT1J2	LTR	ERVL-MaLR
chr14	64429222	64429972	751	*	751	20	0.566708	0.837925	-0.271217	-109.817	chr14	64429242	64429423	182	+	AluYc	SINE	Alu
chr14	64429222	64429972	751	*	751	20	0.566708	0.837925	-0.271217	-109.817	chr14	64429456	64429849	394	-	MER61B	LTR	ERV1
chr6	31048194	31049016	823	*	823	27	0.781875	0.616674	0.165202	109.723	chr6	31048632	31048647	16	+	(GAGTTT)n	Simple_repeat	undefined
chr6	31048194	31049016	823	*	823	27	0.781875	0.616674	0.165202	109.723	chr6	31048647	31048944	298	+	AluY	SINE	Alu
chr6	31048194	31049016	823	*	823	27	0.781875	0.616674	0.165202	109.723	chr6	31048944	31048956	13	+	G-rich	Low_complexity	undefined
chr6	31048194	31049016	823	*	823	27	0.781875	0.616674	0.165202	109.723	chr6	31048956	31049234	279	+	AluSx	SINE	Alu
chr5	140194128	140195919	1792	*	1792	37	0.162457	0.299448	-0.136991	-109.705	chr5	140194781	140194825	45	+	(AC)n	Simple_repeat	undefined
chr5	140194128	140195919	1792	*	1792	37	0.162457	0.299448	-0.136991	-109.705	chr5	140195228	140195281	54	+	(CCTCCCG)n	Simple_repeat	undefined
chr11	63752191	63753455	1265	*	1265	38	0.161136	0.269782	-0.108646	-109.682	chr11	63752711	63752741	31	+	G-rich	Low_complexity	undefined
chr11	63752191	63753455	1265	*	1265	38	0.161136	0.269782	-0.108646	-109.682	chr11	63752740	63752768	29	+	(CCGAC)n	Simple_repeat	undefined
chr11	63752191	63753455	1265	*	1265	38	0.161136	0.269782	-0.108646	-109.682	chr11	63753097	63753142	46	+	(CGG)n	Simple_repeat	undefined
chr11	63752191	63753455	1265	*	1265	38	0.161136	0.269782	-0.108646	-109.682	chr11	63753370	63753459	90	+	(CTC)n	Simple_repeat	undefined
chr4	1539608	1540620	1013	*	1013	32	0.785124	0.638226	0.146899	109.572	chr4	1539745	1539922	178	-	L1MB5	LINE	L1
chrX	57209169	57209986	818	*	818	31	0.111042	0.224704	-0.113661	-109.539	chrX	57209611	57209677	67	+	(GGCCGG)n	Simple_repeat	undefined
chr2	10199045	10200679	1635	*	1635	35	0.465778	0.642613	-0.176835	-109.422	chr2	10199204	10199236	33	+	GA-rich	Low_complexity	undefined
chr2	10199045	10200679	1635	*	1635	35	0.465778	0.642613	-0.176835	-109.422	chr2	10199481	10199516	36	+	(CCCCACG)n	Simple_repeat	undefined
chr2	10199045	10200679	1635	*	1635	35	0.465778	0.642613	-0.176835	-109.422	chr2	10199901	10199972	72	+	MIRb	SINE	MIR
chr2	10199045	10200679	1635	*	1635	35	0.465778	0.642613	-0.176835	-109.422	chr2	10200479	10200608	130	-	L2a	LINE	L2
chr14	48553806	48554763	958	*	958	26	0.782427	0.584997	0.19743	108.666	chr14	48553834	48554143	310	-	AluYb8	SINE	Alu
chr1	144622054	144623341	1288	*	1288	35	0.348725	0.218947	0.129778	108.379	chr1	144622787	144623301	515	-	LTR12C	LTR	ERV1
chr1	144622054	144623341	1288	*	1288	35	0.348725	0.218947	0.129778	108.379	chr1	144623301	144623510	210	-	MER2	DNA	TcMar-Tigger
chr17	15867866	15869835	1970	*	1970	34	0.599395	0.410555	0.18884	108.366	chr17	15868171	15868313	143	+	Tigger9a	DNA	TcMar-Tigger
chr17	15867866	15869835	1970	*	1970	34	0.599395	0.410555	0.18884	108.366	chr17	15869409	15869708	300	-	AluSx	SINE	Alu
chr17	15867866	15869835	1970	*	1970	34	0.599395	0.410555	0.18884	108.366	chr17	15869803	15869865	63	+	Alu	SINE	Alu
chrX	24277514	24278620	1107	*	1107	33	0.115685	0.236713	-0.121027	-108.339	chrX	24277478	24277712	235	-	L1MC4	LINE	L1
chrX	24277514	24278620	1107	*	1107	33	0.115685	0.236713	-0.121027	-108.339	chrX	24278068	24278116	49	+	(GCGCG)n	Simple_repeat	undefined
chr18	47181442	47183540	2099	*	2099	31	0.861073	0.577608	0.283465	108.235	chr18	47181178	47181476	299	-	AluSq2	SINE	Alu
chr18	47181442	47183540	2099	*	2099	31	0.861073	0.577608	0.283465	108.235	chr18	47181810	47181908	99	+	(GT)n	Simple_repeat	undefined
chr18	47181442	47183540	2099	*	2099	31	0.861073	0.577608	0.283465	108.235	chr18	47182014	47182074	61	+	Charlie19a	DNA	hAT-Charlie
chr18	47181442	47183540	2099	*	2099	31	0.861073	0.577608	0.283465	108.235	chr18	47182261	47182550	290	-	AluJb	SINE	Alu
chr18	47181442	47183540	2099	*	2099	31	0.861073	0.577608	0.283465	108.235	chr18	47183071	47183142	72	+	(CCG)n	Simple_repeat	undefined
chr20	71261	71922	662	*	662	22	0.193067	0.0581332	0.134934	107.863	chr20	71146	72297	1152	-	TAR1	Satellite	subtelo
chr14	2093778	2094815	1038	*	1038	34	0.325181	0.178363	0.146818	107.833	chr14	2093598	2094129	532	+	LSU-rRNA_Hsa	rRNA	undefined
chr3	32900633	32901605	973	*	973	27	0.556118	0.371148	0.18497	107.822	chr3	32900620	32902385	1766	+	LTR12C	LTR	ERV1
chr1	144291853	144293158	1306	*	1306	43	0.508279	0.624887	-0.116608	-107.63	chr1	144292221	144292398	178	+	MER20	DNA	hAT-Charlie
chr1	144291853	144293158	1306	*	1306	43	0.508279	0.624887	-0.116608	-107.63	chr1	144292478	144292642	165	-	L2	LINE	L2
chr1	144291853	144293158	1306	*	1306	43	0.508279	0.624887	-0.116608	-107.63	chr1	144293124	144293192	69	+	tRNA-Glu-GAA	tRNA	undefined
chr11	133977012	133977949	938	*	938	25	0.492658	0.276782	0.215876	107.582	chr11	133977495	133977531	37	+	(CCACCT)n	Simple_repeat	undefined
chr3	15594780	15595481	702	*	702	38	0.873367	0.793979	0.0793883	107.578	chr3	15594243	15594948	706	+	(AT)n	Simple_repeat	undefined
chr3	15594780	15595481	702	*	702	38	0.873367	0.793979	0.0793883	107.578	chr3	15595395	15595537	143	+	(TA)n	Simple_repeat	undefined
chr3	150152167	150153230	1064	*	1064	28	0.406662	0.232447	0.174215	107.423	chr3	150152331	150152364	34	+	(TTCT)n	Simple_repeat	undefined
chr3	150152167	150153230	1064	*	1064	28	0.406662	0.232447	0.174215	107.423	chr3	150152579	150152611	33	+	(TC)n	Simple_repeat	undefined
chr19	38819583	38820500	918	*	918	31	0.884457	0.746933	0.137524	107.351	chr19	38818860	38820456	1597	+	SST1	Satellite	centr
chr19	38819583	38820500	918	*	918	31	0.884457	0.746933	0.137524	107.351	chr19	38820456	38820537	82	+	(GT)n	Simple_repeat	undefined
chr2	89682020	89682864	845	*	845	20	0.842448	0.394598	0.44785	107.181	chr2	89681839	89682471	633	+	TAR1	Satellite	subtelo
chr2	89682020	89682864	845	*	845	20	0.842448	0.394598	0.44785	107.181	chr2	89682473	89682958	486	+	REP522	Unknown	undefined
chr13	9250260	9251463	1204	*	1204	39	0.190388	0.338541	-0.148154	-106.842	chr13	9250196	9252065	1870	+	SSU-rRNA_Hsa	rRNA	undefined
chr8	12716540	12717310	771	*	771	30	0.0678791	0.247268	-0.179389	-106.77	chr8	12717110	12717353	244	-	L2c	LINE	L2
chr11	119687356	119688662	1307	*	1307	29	0.713739	0.526061	0.187678	106.439	chr11	119687533	119687582	50	+	G-rich	Low_complexity	undefined
chr11	119687356	119688662	1307	*	1307	29	0.713739	0.526061	0.187678	106.439	chr11	119687838	119687863	26	+	(CCT)n	Simple_repeat	undefined
chr11	119687356	119688662	1307	*	1307	29	0.713739	0.526061	0.187678	106.439	chr11	119688529	119688629	101	-	MIRb	SINE	MIR
chr6	107273776	107275495	1720	*	1720	30	0.571617	0.377548	0.194069	106.08	chr6	107273964	107274044	81	+	L2	LINE	L2
chr22	29774944	29776308	1365	*	1365	34	0.370462	0.237399	0.133063	106.048	chr22	29775239	29775273	35	+	G-rich	Low_complexity	undefined
chrX	9430633	9432756	2124	*	2124	34	0.918859	0.792182	0.126677	105.634	chrX	9430798	9431116	319	+	AluYb8	SINE	Alu
chrX	9430633	9432756	2124	*	2124	34	0.918859	0.792182	0.126677	105.634	chrX	9431194	9431288	95	+	MIR3	SINE	MIR
chr10	1361717	1362717	1001	*	1001	32	0.793944	0.647533	0.146412	105.471	chr10	1362374	1362419	46	+	G-rich	Low_complexity	undefined
chr17	47479688	47483165	3478	*	3478	31	0.869965	0.637458	0.232508	105.376	chr17	47479602	47479837	236	-	AluSx	SINE	Alu
chr17	47479688	47483165	3478	*	3478	31	0.869965	0.637458	0.232508	105.376	chr17	47480294	47480348	55	-	MamSINE1	SINE	tRNA-RTE
chr17	47479688	47483165	3478	*	3478	31	0.869965	0.637458	0.232508	105.376	chr17	47480359	47480494	136	-	L2b	LINE	L2
chr17	47479688	47483165	3478	*	3478	31	0.869965	0.637458	0.232508	105.376	chr17	47480556	47480696	141	-	L2b	LINE	L2
chr17	47479688	47483165	3478	*	3478	31	0.869965	0.637458	0.232508	105.376	chr17	47480852	47481043	192	-	Charlie7	DNA	hAT-Charlie
chr17	47479688	47483165	3478	*	3478	31	0.869965	0.637458	0.232508	105.376	chr17	47481079	47481388	310	+	AluSz	SINE	Alu
chr17	47479688	47483165	3478	*	3478	31	0.869965	0.637458	0.232508	105.376	chr17	47481409	47481876	468	-	Charlie7	DNA	hAT-Charlie
chr17	47479688	47483165	3478	*	3478	31	0.869965	0.637458	0.232508	105.376	chr17	47481907	47482213	307	-	AluSq10	SINE	Alu
chr17	47479688	47483165	3478	*	3478	31	0.869965	0.637458	0.232508	105.376	chr17	47482232	47482472	241	-	Charlie7	DNA	hAT-Charlie
chr17	47479688	47483165	3478	*	3478	31	0.869965	0.637458	0.232508	105.376	chr17	47482496	47482707	212	+	AluSx	SINE	Alu
chr17	47479688	47483165	3478	*	3478	31	0.869965	0.637458	0.232508	105.376	chr17	47482741	47482880	140	-	Charlie7	DNA	hAT-Charlie
chr17	47479688	47483165	3478	*	3478	31	0.869965	0.637458	0.232508	105.376	chr17	47482880	47483176	297	-	AluY	SINE	Alu
chrX	39569899	39570807	909	*	909	28	0.602965	0.402745	0.20022	105.281	chrX	39570295	39570337	43	-	L2c	LINE	L2
chr19	1852627	1853514	888	*	888	32	0.197764	0.322722	-0.124958	-105.279	chr19	1852735	1852776	42	+	(CGGCCC)n	Simple_repeat	undefined
chr3	125632150	125633007	858	*	858	31	0.699905	0.831426	-0.131521	-105.268	chr3	125632292	125632336	45	+	(CCCCGC)n	Simple_repeat	undefined
chr16	39816544	39817457	914	*	914	29	0.857906	0.663111	0.194795	105.21	chr16	39816025	39817037	1013	+	HSATII	Satellite	undefined
chr16	39816544	39817457	914	*	914	29	0.857906	0.663111	0.194795	105.21	chr16	39817037	39817083	47	+	(GATTCCATTC)n	Simple_repeat	undefined
chr16	39816544	39817457	914	*	914	29	0.857906	0.663111	0.194795	105.21	chr16	39817083	39817448	366	+	HSATII	Satellite	undefined
chr16	39816544	39817457	914	*	914	29	0.857906	0.663111	0.194795	105.21	chr16	39817448	39817494	47	+	(GATTCCATTC)n	Simple_repeat	undefined
chr10	128968378	128969721	1344	*	1344	32	0.590105	0.743729	-0.153624	-105.096	chr10	128969475	128969514	40	+	(GGCTGG)n	Simple_repeat	undefined
chr20	59460369	59461712	1344	*	1344	26	0.714406	0.498041	0.216365	104.867	chr20	59460279	59460403	125	+	MIRc	SINE	MIR
chr20	59460369	59461712	1344	*	1344	26	0.714406	0.498041	0.216365	104.867	chr20	59460953	59460980	28	+	(AGA)n	Simple_repeat	undefined
chr20	59460369	59461712	1344	*	1344	26	0.714406	0.498041	0.216365	104.867	chr20	59461523	59461568	46	+	(TG)n	Simple_repeat	undefined
chr19	14289145	14290220	1076	*	1076	35	0.754253	0.855582	-0.101329	-104.8	chr19	14290108	14290150	43	+	(GA)n	Simple_repeat	undefined
chr13	9150089	9150799	711	*	711	21	0.540098	0.876425	-0.336326	-104.798	chr13	9150608	9150726	119	+	(ACAAT)n	Simple_repeat	undefined
chr13	9150089	9150799	711	*	711	21	0.540098	0.876425	-0.336326	-104.798	chr13	9150726	9150800	75	+	(ATACA)n	Simple_repeat	undefined
chr16	550687	551499	813	*	813	34	0.795186	0.886387	-0.0912008	-104.668	chr16	551372	551425	54	+	(CCTCCT)n	Simple_repeat	undefined
chr5	134103024	134103484	461	*	461	17	0.620733	0.293289	0.327444	104.617	chr5	134103007	134109017	6011	+	L1HS	LINE	L1
chr11	119511308	119512602	1295	*	1295	29	0.896766	0.748886	0.14788	104.591	chr11	119511615	119511695	81	-	LTR41C	LTR	ERVL
chr11	119511308	119512602	1295	*	1295	29	0.896766	0.748886	0.14788	104.591	chr11	119512207	119512404	198	-	LTR41C	LTR	ERVL
chr11	119511308	119512602	1295	*	1295	29	0.896766	0.748886	0.14788	104.591	chr11	119512407	119512626	220	-	LTR41C	LTR	ERVL
chr7	551198	552239	1042	*	1042	34	0.481153	0.625754	-0.144601	-104.466	chr7	551897	551937	41	+	G-rich	Low_complexity	undefined
chr7	551198	552239	1042	*	1042	34	0.481153	0.625754	-0.144601	-104.466	chr7	552121	552267	147	+	MIRb	SINE	MIR
chr17	16857256	16858923	1668	*	1668	32	0.731367	0.541591	0.189775	104.346	chr17	16857023	16857300	278	-	L2c	LINE	L2
chr17	16857256	16858923	1668	*	1668	32	0.731367	0.541591	0.189775	104.346	chr17	16857969	16858048	80	-	MER103C	DNA	hAT-Charlie
chr17	16857256	16858923	1668	*	1668	32	0.731367	0.541591	0.189775	104.346	chr17	16858048	16858357	310	-	AluSp	SINE	Alu
chr17	16857256	16858923	1668	*	1668	32	0.731367	0.541591	0.189775	104.346	chr17	16858357	16858427	71	-	MER103C	DNA	hAT-Charlie
chr6	169135130	169136042	913	*	913	33	0.774608	0.650339	0.124269	104.25	chr6	169135814	169136229	416	+	LTR3A	LTR	ERVK
chrX	219808	220788	981	*	981	24	0.318138	0.608926	-0.290789	-103.652	chrX	219798	220080	283	-	AluJb	SINE	Alu
chrX	219808	220788	981	*	981	24	0.318138	0.608926	-0.290789	-103.652	chrX	220774	220785	12	+	AluSg	SINE	Alu
chrX	219808	220788	981	*	981	24	0.318138	0.608926	-0.290789	-103.652	chrX	220785	220999	215	+	AluSx	SINE	Alu
chr20	29615559	29616910	1352	*	1352	38	0.317073	0.440766	-0.123693	-103.148	chr20	29616062	29616363	302	-	LSAU	Satellite	undefined
chr20	29615559	29616910	1352	*	1352	38	0.317073	0.440766	-0.123693	-103.148	chr20	29616405	29616579	175	+	G-rich	Low_complexity	undefined
chr20	29615559	29616910	1352	*	1352	38	0.317073	0.440766	-0.123693	-103.148	chr20	29615122	29616028	907	+	COMP-subunit_LSAU-BSAT_rnd-1_family-1	Satellite	undefined
chr20	29615559	29616910	1352	*	1352	38	0.317073	0.440766	-0.123693	-103.148	chr20	29616582	29617039	458	+	COMP-subunit_LSAU-BSAT_rnd-6_family-5403	Satellite	undefined
chr7	76054410	76055546	1137	*	1137	24	0.865935	0.590285	0.27565	102.871	chr7	76054122	76054421	300	-	AluY	SINE	Alu
chr7	76054410	76055546	1137	*	1137	24	0.865935	0.590285	0.27565	102.871	chr7	76054431	76054774	344	+	L2	LINE	L2
chr7	76054410	76055546	1137	*	1137	24	0.865935	0.590285	0.27565	102.871	chr7	76054778	76054806	29	+	(T)n	Simple_repeat	undefined
chr7	76054410	76055546	1137	*	1137	24	0.865935	0.590285	0.27565	102.871	chr7	76054831	76054985	155	-	AluJb	SINE	Alu
chr7	76054410	76055546	1137	*	1137	24	0.865935	0.590285	0.27565	102.871	chr7	76054985	76055282	298	+	AluSg	SINE	Alu
chr7	76054410	76055546	1137	*	1137	24	0.865935	0.590285	0.27565	102.871	chr7	76055282	76055293	12	-	AluJb	SINE	Alu
chr7	76054410	76055546	1137	*	1137	24	0.865935	0.590285	0.27565	102.871	chr7	76055293	76055590	298	+	AluSx	SINE	Alu
chr21	5667035	5668040	1006	*	1006	28	0.350948	0.553242	-0.202294	-102.86	chr21	5665778	5667346	1569	-	GSATII	Satellite	centr
chr21	5667035	5668040	1006	*	1006	28	0.350948	0.553242	-0.202294	-102.86	chr21	5667309	5667982	674	+	TAR1	Satellite	subtelo
chr2	233379853	233381605	1753	*	1753	37	0.902517	0.798555	0.103962	102.828	chr2	233379866	233380039	174	+	L1MC5	LINE	L1
chr2	233379853	233381605	1753	*	1753	37	0.902517	0.798555	0.103962	102.828	chr2	233380154	233380456	303	+	AluSq2	SINE	Alu
chr16	39986766	39987716	951	*	951	33	0.828918	0.671696	0.157222	102.809	chr16	39985815	39986832	1018	+	HSATII	Satellite	undefined
chr16	39986766	39987716	951	*	951	33	0.828918	0.671696	0.157222	102.809	chr16	39986832	39986878	47	+	(GATTCCATTC)n	Simple_repeat	undefined
chr16	39986766	39987716	951	*	951	33	0.828918	0.671696	0.157222	102.809	chr16	39986878	39987223	346	+	HSATII	Satellite	undefined
chr16	39986766	39987716	951	*	951	33	0.828918	0.671696	0.157222	102.809	chr16	39987223	39987311	89	+	(TCCATTCGAG)n	Simple_repeat	undefined
chr16	39986766	39987716	951	*	951	33	0.828918	0.671696	0.157222	102.809	chr16	39987311	39991415	4105	+	HSATII	Satellite	undefined
chrX	134455979	134457313	1335	*	1335	38	0.13305	0.233475	-0.100425	-102.783	chrX	134455932	134455994	63	+	(CCG)n	Simple_repeat	undefined
chrX	134455979	134457313	1335	*	1335	38	0.13305	0.233475	-0.100425	-102.783	chrX	134456111	134456130	20	+	(GCC)n	Simple_repeat	undefined
chr21	5753588	5754567	980	*	980	17	0.735901	0.192461	0.543439	102.504	chr21	5754339	5754632	294	-	AluSg	SINE	Alu
chr19	1357933	1359249	1317	*	1317	35	0.389079	0.541049	-0.15197	-102.435	chr19	1358984	1359067	84	+	(CA)n	Simple_repeat	undefined
chr21	42657838	42658969	1132	*	1132	28	0.221728	0.397209	-0.175481	-102.294	chr21	42658461	42658508	48	+	(TGCCC)n	Simple_repeat	undefined
chr17	16592263	16592922	660	*	660	25	0.722503	0.548697	0.173806	102.161	chr17	16592447	16592530	84	+	(GGCTT)n	Simple_repeat	undefined
chrX	1774042	1775214	1173	*	1173	26	0.510237	0.784084	-0.273848	-101.803	chrX	1773985	1774282	298	-	AluSq2	SINE	Alu
chrX	1774042	1775214	1173	*	1173	26	0.510237	0.784084	-0.273848	-101.803	chrX	1774282	1774453	172	-	Tigger17a	DNA	TcMar-Tigger
chrX	1774042	1775214	1173	*	1173	26	0.510237	0.784084	-0.273848	-101.803	chrX	1774453	1774495	43	+	(GT)n	Simple_repeat	undefined
chrX	1774042	1775214	1173	*	1173	26	0.510237	0.784084	-0.273848	-101.803	chrX	1774495	1774628	134	-	Tigger17a	DNA	TcMar-Tigger
chrX	1774042	1775214	1173	*	1173	26	0.510237	0.784084	-0.273848	-101.803	chrX	1774628	1774665	38	-	L1PB1	LINE	L1
chrX	1774042	1775214	1173	*	1173	26	0.510237	0.784084	-0.273848	-101.803	chrX	1774667	1774990	324	+	L1PB1	LINE	L1
chrX	1774042	1775214	1173	*	1173	26	0.510237	0.784084	-0.273848	-101.803	chrX	1774990	1775279	290	-	AluSc	SINE	Alu
chr16	50012426	50013623	1198	*	1198	35	0.698836	0.842385	-0.143549	-101.175	chr16	50010410	50020550	10141	+	HSATII	Satellite	undefined
chrX	137514964	137516051	1088	*	1088	35	0.110308	0.212647	-0.102338	-100.822	chrX	137515029	137515072	44	+	A-rich	Low_complexity	undefined
chrX	137514964	137516051	1088	*	1088	35	0.110308	0.212647	-0.102338	-100.822	chrX	137515937	137515977	41	+	(CCACCC)n	Simple_repeat	undefined
chr5	140192632	140193878	1247	*	1247	33	0.0894376	0.186706	-0.097268	-100.674	chr5	140192807	140192840	34	+	MIRb	SINE	MIR
chr5	140192632	140193878	1247	*	1247	33	0.0894376	0.186706	-0.097268	-100.674	chr5	140192904	140192952	49	+	(TTA)n	Simple_repeat	undefined
chr5	140192632	140193878	1247	*	1247	33	0.0894376	0.186706	-0.097268	-100.674	chr5	140193530	140193566	37	+	(CGCTGCC)n	Simple_repeat	undefined
chr16	51796247	51796987	741	*	741	26	0.81626	0.57595	0.24031	100.639	chr16	51792047	51797702	5656	+	HSATII	Satellite	undefined
chr13	112268266	112269362	1097	*	1097	33	0.786128	0.652896	0.133232	100.62	chr13	112268539	112268685	147	-	MLT1C2	LTR	ERVL-MaLR
chr11	85619138	85619763	626	*	626	27	0.176984	0.319739	-0.142755	-100.324	chr11	85619205	85619655	451	+	MER115	DNA	hAT-Tip100
chr16	1277144	1277872	729	*	729	30	0.12091	0.227084	-0.106174	-100.146	chr16	1277154	1277190	37	+	(CCCCT)n	Simple_repeat	undefined
chr17	39296899	39297986	1088	*	1088	26	0.280832	0.471129	-0.190297	-100.133	chr17	39296959	39297164	206	-	AluSx	SINE	Alu
chr17	39703626	39704600	975	*	975	30	0.630229	0.773266	-0.143037	-100.08	chr17	39703602	39703858	257	+	AluJb	SINE	Alu
chr17	39703626	39704600	975	*	975	30	0.630229	0.773266	-0.143037	-100.08	chr17	39703878	39704131	254	+	AluSx	SINE	Alu
chr16	22717525	22719598	2074	*	2074	27	0.763754	0.477731	0.286023	100.01	chr16	22717447	22717747	301	-	AluSx	SINE	Alu
[truncated: 89,188 more rows]
